# Supplementary material for: Systemic GLP-1R agonist treatment reverses mouse glial and neurovascular cell transcriptomic aging signatures in a genome-wide manner
Source: Commun Biol. 2021 Jun 2;4:656. doi: 10.1038/s42003-021-02208-9 (PMC8172568; doi:10.1038/s42003-021-02208-9)
Supplement: Supplementary file 4 — Supplementary Data 1 [file 42003_2021_2208_MOESM4_ESM.xlsx]

## Sheet: Fig1c_AC
Gene	LnFC (aged vs young)	Adjusted P-value (aged vs young)	LnFC (exenatide-treated aged vs young)	Adjusted P-value (exenatide-treated aged vs young)	Source data for Fig. 1c (AC)
Mt3	0.059352	1.54963e-06	-0.456207	0
Mt1	-0.27758	4.99291e-277	-0.458012	0
mt-Nd4l	0.284034	5.94866e-137	-0.696344	0
mt-Nd2	-0.234099	1.36372e-170	0.388592	0
mt-Co3	-0.0751379	4.58937e-16	0.292051	1.21672e-230
Prdx1	0.197278	3.79315e-84	-0.335943	2.2032e-201
Cox8a	0.121994	3.29576e-42	-0.286412	1.6396e-200
Ppia	0.24533	2.4759e-174	-0.273597	5.74804e-179
mt-Nd3	-0.17369	6.57994e-66	0.360906	2.19048e-168
Rpl41	0.0703361	7.39801e-06	-0.320081	2.5474e-168
Rpl36	0.154022	2.26119e-48	-0.311402	1.80556e-161
Sox2	-0.0541467	8.24154e-20	0.336785	3.71811e-160
Uqcr11	-0.0229998	2.60714e-15	-0.297725	2.24173e-158
Rps29	0.187979	1.37001e-69	-0.307309	6.13007e-154
Cst3	0.0354827	0.0122778	-0.256584	1.02983e-149
Cox6b1	0.0910234	6.18991e-35	-0.268893	8.12523e-140
Atp1a2	-0.236895	5.68995e-268	0.1906	3.44557e-135
Uqcr10	0.0796155	2.64729e-46	-0.264627	1.70386e-134
Cox5b	0.112265	5.49239e-50	-0.243415	4.3482e-126
Gm42418	-0.0456155	1	0.401787	8.17266e-124
Dbi	0.271124	1.2986e-156	-0.272754	4.35844e-121
Rpl39	0.194768	3.73352e-67	-0.285278	7.5422e-119
Uqcrq	0.0481376	1.56269e-27	-0.24183	4.13554e-118
Map4k4	-0.0186673	1.0017e-25	0.260451	1.8184e-117
Ndufa4	0.0640119	1.24922e-05	-0.241034	1.99223e-113
Atp5e	0.0119409	2.08235e-18	-0.237432	3.02218e-110
Camk2g	-0.202372	7.40033e-68	0.294896	6.29684e-109
Macf1	-0.0195796	1	0.258499	1.48536e-108
Rpl37a	0.146746	1.06893e-39	-0.263027	1.62315e-107
Elob	0.0689188	2.036e-44	-0.21969	3.36649e-104
Ntm	-0.216007	2.77724e-105	0.243155	4.40459e-104
Uqcrb	0.10345	6.61867e-41	-0.236984	1.39093e-103
Id4	-0.411121	2.47888e-150	0.369614	2.32625e-103
mt-Nd1	-0.0525413	1.18702e-07	0.237281	3.33387e-103
Atp5j2	0.0225724	3.92152e-25	-0.221535	6.27607e-103
Edf1	0.189863	2.81321e-118	-0.220414	2.42444e-102
Fau	0.235572	8.57234e-116	-0.245369	2.82023e-102
Rpl37	0.160186	2.03539e-43	-0.265056	7.61321e-102
2010107E04Rik	-0.0519056	1.30037e-21	-0.22993	1.70548e-100
Slc4a4	-0.33952	1.1156e-191	0.286388	7.43279e-100
mt-Atp8	0.0949042	5.42173e-45	-0.261731	2.66442e-99
Ndufa7	0.0860329	3.08695e-55	-0.214334	7.38915e-98
Atp5g2	0.14598	3.13159e-57	-0.227487	8.00445e-98
Gng5	0.170968	4.26649e-58	-0.238378	1.60109e-97
Actb	0.0953615	2.06349e-12	-0.257996	4.69029e-97
Aqp4	-0.354338	3.40291e-195	0.275839	9.16883e-97
Selenow	0.157543	3.28021e-67	-0.232397	1.38756e-95
Ndufs5	0.115573	1.41945e-49	-0.199064	9.51298e-91
Gapdh	0.110122	9.74167e-36	-0.187819	2.68339e-90
Rpl38	0.13473	1.39706e-31	-0.23965	7.45121e-88
F3	-0.323584	3.92561e-244	0.21745	7.5408e-88
Grk3	-0.0785859	1.40873e-23	0.242551	3.59849e-87
Rpl35	0.138087	9.4023e-39	-0.236571	6.23432e-86
Cox7a2	0.0412802	1.76433e-28	-0.186204	5.10067e-85
Rps27	0.136796	2.5386e-36	-0.231559	1.83606e-84
Atp5l	0.0667175	3.23329e-15	-0.208347	9.31722e-84
Ckb	0.176456	3.83156e-165	-0.137162	9.95045e-84
Rps21	0.135867	2.27539e-34	-0.223742	3.22932e-80
Tra2a	-0.0465188	9.32168e-26	0.234944	2.01851e-79
S100a1	0.113956	1.23363e-42	-0.211707	1.25505e-78
Sox1	-0.210257	4.66345e-101	0.205786	1.10284e-77
Klf9	-0.379362	1.13193e-251	0.235353	7.80663e-77
Rpl19	0.249222	4.30003e-139	-0.203983	3.68727e-76
Bcan	-0.238885	9.20358e-196	0.172971	4.66057e-76
Rpl18a	0.225872	1.13808e-108	-0.210372	2.12603e-75
Ndufa2	0.0593491	4.99133e-51	-0.18718	2.52054e-74
Ndufb9	0.116703	6.44057e-53	-0.184348	4.73929e-74
Rpl22l1	0.104955	2.32248e-63	-0.196499	7.4903e-74
Crebzf	-0.100141	1.52135e-41	0.175863	1.5092e-73
Ndufa13	-0.00370724	1.11526e-25	-0.165762	2.46713e-73
Serf2	0.068736	1.0311e-09	-0.195347	5.19886e-73
Cox6c	-0.000891846	1	-0.188827	6.60888e-72
S100a13	0.121418	4.91957e-55	-0.188498	8.90418e-72
Hint1	0.26192	1.51016e-163	-0.191257	1.60953e-71
Ndufb11	0.0889164	1.14592e-50	-0.184642	2.18489e-71
Tril	-0.0941549	3.81555e-25	0.205517	3.58133e-71
Rpl35a	0.20062	6.40347e-78	-0.210783	4.57059e-71
Chchd2	0.198154	6.57979e-100	-0.184302	1.39891e-70
Rpl13	0.24106	1.1386e-132	-0.196274	1.87233e-70
Cox7c	-0.0354188	0.000698695	-0.199769	2.2255e-69
Akap9	-0.109031	1.56432e-38	0.193036	8.78444e-69
Pura	-0.114549	4.82598e-56	0.179986	1.14593e-68
Atp5d	0.132958	6.71491e-67	-0.185694	1.47348e-68
Usmg5	-0.0361156	1.51105e-32	-0.191506	1.67822e-68
Gas1	-0.0753279	2.96447e-16	0.20105	6.76847e-68
Eif1	0.220546	2.78987e-138	-0.169359	8.5185e-68
Sparcl1	-0.161123	5.75184e-98	0.187372	1.95923e-67
Ubb	0.231573	1.42158e-163	-0.160941	6.49711e-66
Ndufa11	0.0878635	1.90577e-50	-0.169053	7.33212e-66
Atp5h	0.120828	5.11843e-34	-0.179539	1.51064e-65
Prrc2c	-0.0702002	1.4608e-34	0.194285	4.0235e-65
Malat1	-0.200917	3.70957e-73	0.262811	5.758e-65
Plpp3	-0.239182	1.14623e-213	0.166694	2.60419e-64
Arhgef26	-0.187209	2.2089e-83	0.200158	2.653e-64
Cdk8	-0.128095	2.83848e-66	0.152659	4.32539e-64
Sec61g	0.0933113	1.8085e-51	-0.17968	4.43574e-64
Paqr8	-0.291117	1.72871e-161	0.203319	1.79683e-63
Rps24	0.226101	2.32078e-109	-0.191511	2.46368e-63
Smdt1	0.110696	7.89107e-72	-0.167975	5.11426e-63
Ubl5	0.0813534	7.39816e-57	-0.171282	7.58271e-63
Snrnp70	-0.0844133	3.57253e-29	0.187881	1.17027e-62
Kif1b	-0.0990089	2.09481e-39	0.186656	3.00823e-62
Rps19	0.230128	1.92702e-103	-0.197606	1.06699e-61
Ndufc2	0.0586423	4.73828e-15	-0.187954	2.3027e-61
Gpx4	0.185894	2.50838e-80	-0.179847	5.16831e-61
Rpl34	0.139633	5.65785e-38	-0.191582	9.45059e-61
Tef	-0.29842	1.01037e-187	0.183584	1.41762e-60
Rps20	0.21633	1.35774e-90	-0.194127	1.62544e-60
Ccdc88a	-0.133186	5.94823e-37	0.202505	2.46426e-60
Fgfrl1	-0.151778	4.80106e-67	0.170387	4.32808e-60
Smap1	-0.125381	1.89239e-72	0.144274	6.60458e-60
Son	-0.169452	2.58366e-70	0.174658	1.50053e-59
Bcl2	-0.068958	3.0947e-16	0.195574	1.67544e-59
Amer2	-0.0654839	1.8926e-13	0.18502	2.78687e-59
Rpl11	0.235865	2.16331e-111	-0.191865	9.65898e-59
Atp5j	0.0896725	1.62123e-18	-0.170567	1.56675e-58
Rpl30	0.214585	2.06327e-97	-0.186783	1.67896e-58
Dlgap1	-0.136248	3.48196e-52	0.190337	2.10241e-58
Ttyh1	-0.231685	2.37648e-159	0.156907	3.33765e-58
Zfp36l2	-0.00972587	2.27418e-17	0.197236	7.66692e-58
Phkg1	-0.181724	1.11913e-63	0.20795	9.28279e-58
Spire1	-0.201932	1.50393e-95	0.180371	1.09943e-57
Srebf1	-0.0923706	4.35018e-36	0.1877	1.63882e-57
Slc6a1	-0.265572	6.2167e-155	0.186595	4.24674e-57
Park7	0.180567	1.18668e-105	-0.147368	7.51134e-57
Cadm4	-0.189285	3.75675e-94	0.173046	2.43532e-56
Adgrl1	-0.112821	4.83623e-40	0.178698	4.03079e-56
Capza2	0.0875935	2.4519e-41	-0.154341	6.08044e-56
Pcdh9	-0.0250142	3.34436e-20	0.17225	1.42123e-55
Rps10	0.202742	1.46763e-84	-0.181379	2.51814e-55
Tnik	-0.173637	2.37499e-74	0.175514	3.05921e-55
Mxi1	-0.176713	6.80047e-87	0.148	3.3581e-55
4930402H24Rik	-0.0787927	3.28534e-33	0.180608	4.65886e-55
Rps5	0.237101	3.47789e-110	-0.187814	5.13176e-55
Stx16	-0.0786447	2.96125e-44	0.147221	7.41242e-55
Zfp91	-0.123135	1.57974e-58	0.149496	1.98175e-54
Rps4x	0.255617	3.66751e-136	-0.180772	2.56366e-54
Mif	0.173659	2.17163e-85	-0.155404	2.8349e-54
Cox5a	0.120335	1.24002e-41	-0.170613	3.41421e-54
Ndufs7	0.110817	1.33417e-59	-0.143878	3.43508e-54
Dad1	0.0950551	1.14165e-49	-0.146606	4.19922e-54
Prex2	-0.365588	8.55411e-220	0.213228	6.75681e-54
Cuedc1	-0.108135	1.9407e-43	0.176751	1.0543e-53
Rpl18	0.187104	1.47284e-73	-0.175047	1.07515e-53
Atox1	0.0764378	1.11994e-46	-0.166175	1.09355e-53
Tnrc6c	-0.10311	1.22735e-46	0.140017	1.52774e-53
Rps26	0.0410486	3.66296e-26	-0.136664	2.53215e-53
Reep5	0.0752534	4.78772e-38	-0.150696	3.95748e-53
Rrbp1	-0.0942089	1.32007e-47	0.171702	6.67135e-53
Atp6v1g1	0.155502	1.0929e-92	-0.119452	1.05195e-52
Kmt2a	-0.0270682	7.64959e-24	0.158197	1.36756e-52
Atp5g1	0.054896	3.94888e-34	-0.166269	1.55785e-52
Psmb2	0.0901006	9.42191e-43	-0.147768	3.15401e-52
Mtss1l	-0.0588947	6.75973e-19	0.179112	4.10937e-52
Ndufb8	0.0847594	2.0892e-47	-0.148827	5.69291e-52
Pbxip1	-0.0934224	1.46269e-32	0.188475	5.7974e-52
Tmcc1	-0.188822	7.38472e-87	0.170106	6.44192e-52
Rps11	0.209395	5.84163e-86	-0.180533	7.68052e-52
Selenok	0.0986264	2.28977e-24	-0.150307	1.347e-51
Per3	-0.331624	3.26341e-187	0.180189	1.36594e-51
Rpl21	0.216877	1.64806e-106	-0.164295	2.67083e-51
Dnajc3	-0.0256922	1.7573e-21	0.162849	3.08081e-51
Nacc2	-0.110752	1.60923e-39	0.162656	3.54882e-51
Gtpbp2	-0.0844516	3.3862e-33	0.144352	4.3946e-51
Ndufb10	0.0873681	1.07349e-49	-0.129526	8.03169e-51
Ndufa5	0.0570668	2.04045e-37	-0.158359	9.88841e-51
Cd81	0.0247328	1	-0.143775	1.84949e-50
Rps15a	0.159224	4.3105e-50	-0.172916	2.45155e-50
Rpl15	0.194181	7.89825e-78	-0.174571	3.99109e-50
Sox9	-0.0345731	2.7344e-11	0.195069	7.37322e-50
Nedd8	0.113132	8.46326e-70	-0.1405	8.58065e-50
Higd2a	0.102232	3.53628e-54	-0.15464	1.02176e-49
Mafg	-0.0653002	3.06243e-25	0.147838	1.09877e-49
Rps27a	0.245063	8.31396e-127	-0.173584	1.30602e-49
Pnn	-0.0173134	2.2097e-24	0.167767	1.7248e-49
Dst	0.0256028	3.00585e-23	0.170108	2.55884e-49
Sumo2	0.14454	2.52842e-49	-0.160757	2.60089e-49
Sem1	0.0405615	2.74548e-57	-0.125157	2.65696e-49
Cables1	-0.153883	3.19348e-45	0.177979	3.59517e-49
Gja1	-0.242203	5.33016e-145	0.169953	4.67835e-49
Kif1a	-0.0231026	2.1131e-13	0.165215	5.35152e-49
Daam2	-0.07932	1.94707e-22	0.175963	5.74037e-49
Prdx5	0.103339	7.56676e-56	-0.130706	6.80145e-49
Ankrd11	-0.0613358	1.16073e-32	0.153709	1.03905e-48
Rnf6	-0.0800963	1.83945e-32	0.12694	1.10626e-48
H2afz	0.140547	1.01349e-81	-0.135139	1.15072e-48
Spcs1	0.0437025	2.21094e-38	-0.139829	1.30895e-48
Nisch	-0.0852897	8.12155e-44	0.139836	1.51128e-48
Dzip1l	-0.175794	7.14597e-83	0.153678	1.72501e-48
Uqcrh	0.0491798	9.62547e-22	-0.144222	2.22544e-48
mt-Nd4	0.0964457	9.79996e-26	-0.132724	2.62976e-48
Map1lc3b	0.0942531	1.30564e-60	-0.0914832	6.80036e-48
Nfic	-0.0931703	3.43257e-36	0.149458	9.20067e-48
Romo1	0.0107091	3.05473e-22	-0.151021	1.01763e-47
Psma2	0.115069	3.06305e-76	-0.105976	1.62008e-47
Cdk12	-0.052403	6.6344e-27	0.138785	1.72164e-47
Psenen	0.0692439	1.07338e-48	-0.123769	1.90221e-47
Tpr	-0.0507668	7.0583e-39	0.132572	1.04214e-46
Clmn	-0.0533369	0.127552	0.198176	1.51457e-46
Rpsa	0.220191	1.58429e-90	-0.178365	1.58639e-46
Snx3	0.114011	5.25774e-62	-0.113445	1.60328e-46
Bri3	0.112592	1.51833e-66	-0.11061	2.31583e-46
Rplp2	0.112476	1.26046e-23	-0.166215	4.30464e-46
Phf3	-0.0717238	2.74511e-32	0.136087	5.75963e-46
Laptm4a	0.0552581	0.00103759	-0.153189	9.43588e-46
Arhgef12	-0.00683977	8.19148e-34	0.141403	9.44892e-46
Rps18	0.196363	5.7525e-78	-0.16428	1.21072e-45
Trip11	-0.0770288	2.00905e-28	0.160497	1.21655e-45
Bod1l	-0.0543344	1.06732e-31	0.135544	1.22937e-45
Add3	-0.0432816	3.56647e-22	0.172696	1.38254e-45
Rtn4	-0.0665356	5.92957e-38	0.136427	1.52679e-45
D8Ertd738e	0.125038	4.6778e-70	-0.143708	3.0158e-45
Ptpra	-0.109349	1.22763e-46	0.130658	1.32559e-44
Rora	-0.112833	6.71809e-41	0.159311	1.65767e-44
Pou3f2	-0.128783	3.62634e-35	0.165833	1.80304e-44
Tmem256	0.0394436	1.81578e-32	-0.143901	3.21714e-44
Zbtb20	-0.11741	1.05875e-28	0.168237	3.97431e-44
Prdx2	0.134828	7.51112e-79	-0.126447	8.21655e-44
Csrp1	0.0562567	1.07214e-11	-0.14947	8.25454e-44
Rplp0	0.205692	7.73156e-81	-0.167474	1.06254e-43
Hacd2	-0.272933	3.49774e-155	0.171707	1.4755e-43
Cdc37l1	-0.144291	2.13836e-65	0.139888	1.91916e-43
2410015M20Rik	0.066667	1.44898e-37	-0.14375	1.97817e-43
Calr	-0.0102552	6.70792e-49	0.125437	2.08436e-43
Rbm39	-0.062861	3.3079e-20	0.145224	2.22403e-43
Aldoc	0.0552746	1.51072e-11	-0.116432	3.9905e-43
Ncor1	-0.0680734	3.72981e-34	0.139574	5.7127e-43
Mt2	-0.518792	0	-0.177921	6.0111e-43
Tnrc6b	-0.0604	1.42e-34	0.145049	6.41495e-43
Nfib	-0.0955998	3.62772e-49	0.149558	7.61467e-43
Eps8	-0.0832676	7.64393e-30	0.154294	8.42919e-43
Ktn1	-0.0935224	4.80499e-37	0.145036	1.45154e-42
Phf14	-0.103443	1.11034e-44	0.130452	1.78271e-42
Atp5k	-0.0654737	5.24785e-32	-0.143329	1.83409e-42
Ptch1	-0.125086	6.90064e-25	0.195621	2.28637e-42
Atp6v1f	0.154956	3.63248e-88	-0.145638	2.52719e-42
Herpud1	-0.114359	2.54509e-60	0.095966	2.60102e-42
Gabbr2	-0.112462	5.58723e-27	0.158304	3.22465e-42
Tcf25	-0.0506602	1.39801e-33	0.137077	4.44976e-42
Arf5	0.0826043	1.86231e-52	-0.105881	6.12223e-42
Rbm26	-0.0922166	1.96239e-35	0.138761	9.35755e-42
Cuta	0.0314975	6.36134e-40	-0.114632	1.2457e-41
Rpl31	0.0581522	4.07563e-45	-0.0900449	1.37845e-41
Zfp36l1	0.0010245	4.84928e-15	0.11551	1.57658e-41
Acin1	-0.0452258	1.12748e-31	0.130997	1.73011e-41
Rpl23a	-0.0693582	1.46503e-42	0.119247	2.1339e-41
Mrps33	0.0739124	4.90276e-40	-0.102225	2.917e-41
Glg1	-0.0961304	1.46859e-37	0.132402	3.23155e-41
Pcdh7	-0.0884266	1.46118e-22	0.159696	4.54246e-41
Rpl27a	0.184026	5.65321e-71	-0.156328	4.87023e-41
Abr	-0.184309	3.54252e-86	0.155454	5.75473e-41
Ndufb4	0.0205313	3.12662e-35	-0.113363	8.15555e-41
Hipk2	-0.096079	7.33698e-27	0.137558	9.74925e-41
Srp14	0.109982	6.73466e-72	-0.108162	1.4158e-40
1810037I17Rik	0.0507041	7.35687e-52	-0.0990862	1.42562e-40
Tomm7	-0.00316578	1.89034e-47	-0.120091	1.53338e-40
Enah	-0.227492	7.70105e-104	0.159092	1.95444e-40
Lrig1	-0.118447	2.25114e-26	0.187225	2.06913e-40
Vapa	0.125253	9.33866e-78	-0.0948231	4.11515e-40
Syne1	0.113977	1.48901e-37	0.212113	5.23907e-40
Cry2	-0.0270641	6.11848e-07	0.148252	5.2394e-40
Whamm	-0.0936769	4.68502e-36	0.118453	7.91183e-40
Rbx1	0.0796033	2.21632e-67	-0.104481	8.47381e-40
Myl6	0.199952	2.38724e-78	-0.157821	9.27186e-40
Rabac1	0.102006	2.45752e-37	-0.125319	1.05267e-39
Rps17	0.0980151	1.65374e-64	-0.106783	1.18073e-39
Hmgn1	0.0668538	1.42301e-51	-0.0658954	1.42533e-39
Ppp2r2b	-0.12873	5.79578e-42	0.153854	1.54829e-39
Tia1	-0.0808656	1.42036e-37	0.130117	2.07201e-39
Rps3	0.235525	2.73015e-110	-0.158559	2.29967e-39
Chst1	-0.109806	2.87528e-26	0.15608	2.80205e-39
Tmed5	-0.0831619	8.718e-41	0.13744	2.96548e-39
Ube2m	-0.16088	3.4261e-94	0.120376	2.9971e-39
Pnisr	0.0185743	7.11231e-12	0.149516	3.70937e-39
Cox7b	0.0214105	8.40479e-33	-0.114001	3.82386e-39
Psmb6	0.121763	5.79882e-64	-0.121299	4.79845e-39
Ddx5	0.0336726	1	0.138726	5.30704e-39
Ednrb	-0.407992	3.93987e-215	0.21327	5.51022e-39
Notch1	-0.0795357	4.75039e-33	0.13643	6.36781e-39
Tsc22d3	-0.304866	2.27771e-123	-0.197431	7.68029e-39
Aldoa	0.100885	1.36841e-20	-0.148275	1.17803e-38
Mycbp2	-0.0198724	1.48027e-25	0.127981	1.21029e-38
Washc2	-0.16784	4.64449e-62	0.1487	1.24988e-38
Chpt1	-0.253501	2.58659e-136	0.138736	1.63638e-38
Pbx1	-0.0655489	2.06881e-22	0.14253	1.71534e-38
Pebp1	0.120444	5.68269e-63	-0.105315	3.56185e-38
Ndufab1	0.0994272	2.33967e-40	-0.108978	3.93232e-38
Rps28	0.010266	2.49331e-48	-0.12911	4.17623e-38
Clcn4	-0.0828145	6.61139e-36	0.128856	4.44698e-38
Arglu1	-0.109651	6.47036e-46	0.12441	4.58197e-38
Gabarap	0.120952	3.70787e-51	-0.115227	6.64671e-38
Nedd4	-0.0251616	3.41988e-35	0.112462	7.68788e-38
Slc6a11	-0.26046	8.44508e-64	0.231112	8.99254e-38
Sorcs2	-0.0799356	3.13315e-16	0.13909	1.05057e-37
Mpp6	-0.154647	1.32816e-51	0.175426	1.26661e-37
Smo	-0.0840294	2.90488e-28	0.125712	1.35666e-37
Mboat2	-0.18349	6.70996e-84	0.153301	1.51964e-37
Rgma	-0.156287	4.48948e-59	0.148272	1.53253e-37
Pcbp1	-0.166482	1.42984e-86	0.134532	1.55274e-37
Arhgef4	-0.0981823	1.15724e-33	0.118844	1.77412e-37
Ndufs6	0.010156	1.33116e-26	-0.129783	1.86201e-37
Tecpr1	-0.0499139	1.45115e-24	0.105987	2.7658e-37
Eef1d	0.0583955	4.26364e-53	-0.0686032	3.1228e-37
Mrps21	0.02548	3.52545e-37	-0.123325	3.23025e-37
Lsamp	-0.154087	1.56011e-70	0.132048	3.59537e-37
Uqcc2	0.0527117	4.55053e-39	-0.118622	4.51779e-37
Caskin1	-0.0953371	3.97258e-27	0.134816	5.51924e-37
Ywhae	0.0897817	7.8864e-30	-0.117028	5.96397e-37
Ccnl2	-0.0775902	2.24803e-31	0.13437	7.91369e-37
Timm13	0.0834765	1.63377e-46	-0.114352	8.90696e-37
Ahcyl1	-0.0558813	4.42006e-17	0.126571	1.09879e-36
Psmb5	0.105372	1.78703e-64	-0.104634	1.29431e-36
Ywhaq	0.0620833	7.75752e-68	-0.0594473	1.84857e-36
Tmed7	-0.11337	1.12975e-55	0.118245	2.80621e-36
Gpld1	-0.0565212	5.49213e-06	0.16017	3.08807e-36
Dbp	-0.558149	0	0.149217	3.74871e-36
Ssr4	0.118545	1.2818e-62	-0.114589	3.78815e-36
Rpl10a	0.16054	7.89885e-52	-0.142871	3.83451e-36
Olig2	0.048535	0.00240189	0.138829	4.3771e-36
Slc41a1	-0.149629	1.73606e-56	0.142507	5.02689e-36
R3hdm2	-0.100546	1.17802e-44	0.114636	8.03305e-36
Cops9	-0.0304614	4.27014e-30	-0.122562	1.01262e-35
Chd4	-0.0563306	3.2011e-28	0.137928	1.1917e-35
Ndufb7	0.0681513	4.88557e-41	-0.116781	1.41835e-35
Ndufc1	-0.0564703	1.68977e-28	-0.114581	1.52205e-35
Itpr2	-0.0670903	1.45209e-26	0.128195	1.85756e-35
Hsbp1	0.061193	1.08292e-42	-0.0997543	2.13461e-35
Atxn2l	-0.0653369	2.29276e-24	0.113752	2.34656e-35
Dnajc1	-0.044896	8.61905e-23	0.115841	2.35668e-35
Fth1	0.107772	2.97899e-29	-0.125979	2.73191e-35
Tbcel	-0.103188	4.89424e-41	0.109551	2.97152e-35
Cenpb	-0.0951659	3.80883e-46	0.0918004	3.84533e-35
Lemd2	-0.116514	4.11261e-59	0.110645	3.84962e-35
Ftl1	0.222923	1.02334e-99	-0.151643	4.5359e-35
Rpl24	0.154675	1.68244e-47	-0.146737	4.54928e-35
Cacna2d2	-0.0691928	2.0713e-21	0.101033	5.27671e-35
Gm10076	0.0213888	2.81125e-32	-0.114689	5.41534e-35
Slc7a10	-0.283905	2.04132e-163	0.151286	7.74772e-35
Dido1	-0.0447606	6.54506e-17	0.134204	9.88578e-35
Rcn2	-0.155701	9.60358e-62	0.145507	1.02279e-34
Chst2	-0.334304	1.66034e-115	0.198863	1.054e-34
Zswim8	-0.0753381	3.258e-23	0.113861	1.14426e-34
Bptf	-0.0453288	2.86966e-15	0.114928	1.16231e-34
Abhd3	-0.124804	2.39852e-50	0.134523	1.17559e-34
Klhl24	-0.0475825	5.70532e-24	0.115189	1.47843e-34
Vcam1	-0.180289	7.0341e-68	0.145839	1.50781e-34
Eif5a	0.108102	1.212e-61	-0.0884694	1.6049e-34
Ncoa1	-0.106223	1.13074e-38	0.131387	1.62881e-34
Apoe	0.0116319	1	-0.10526	1.7408e-34
Abat	-0.118722	3.08758e-50	0.141288	1.81729e-34
Myo10	-0.0554363	2.73831e-29	0.140289	2.04297e-34
Sox5	-0.0697856	2.19424e-15	0.123318	2.21215e-34
Psmb1	0.0982782	1.43019e-65	-0.0914317	2.24084e-34
Rab34	-0.0766073	4.68814e-30	0.138844	2.69983e-34
Ankrd12	-0.0942458	2.67741e-37	0.119818	2.89355e-34
Fam181b	-0.0311717	9.117e-08	0.160173	3.16276e-34
Srgap1	-0.0798817	2.04385e-28	0.113798	3.88792e-34
Phka1	-0.1719	2.39678e-77	0.132172	4.1775e-34
Pomp	0.109175	2.4652e-72	-0.0853792	4.43594e-34
Wwc1	-0.064025	4.0868e-11	0.133444	4.81609e-34
Rpl8	0.209593	4.00934e-91	-0.14497	4.82322e-34
Cyb5a	0.114603	3.57957e-67	-0.108878	5.02325e-34
Luzp1	-0.0733495	8.9511e-36	0.0905149	6.05598e-34
Rpl9	0.233567	7.99541e-119	-0.142899	6.3528e-34
Csgalnact1	-0.10514	7.16715e-39	0.133663	8.38296e-34
Fzd2	-0.293641	3.14154e-110	0.158959	1.09095e-33
Usp2	-0.315283	8.66764e-206	0.128872	1.14327e-33
Swi5	0.106908	4.37173e-60	-0.0999706	1.24163e-33
Pfn1	0.0563808	8.89138e-36	-0.105847	1.31997e-33
Safb	-0.0652038	1.88583e-24	0.110371	1.61338e-33
Rps9	0.182329	1.44709e-65	-0.147585	1.9059e-33
Vcp	-0.0267131	4.3528e-40	0.0788062	2.07587e-33
Tmem176b	0.104671	4.01154e-38	-0.118926	2.618e-33
Smc3	-0.0475542	2.79996e-30	0.107241	3.59909e-33
Mxd4	-0.216387	5.75104e-110	0.107105	3.66197e-33
Nrxn1	-0.04446	0.000252124	0.123959	4.20469e-33
Mtdh	-0.0505978	1.57286e-40	0.0930869	4.61895e-33
Npc2	-0.00552047	2.14872e-44	-0.0797607	5.28215e-33
Chd7	-0.0546034	3.44696e-18	0.109384	5.29906e-33
Krtcap2	0.00895117	2.01321e-32	-0.104553	5.68134e-33
Nwd1	-0.141611	2.59067e-52	0.147674	6.24263e-33
Syn2	-0.0961608	2.84777e-30	0.123071	6.58878e-33
Sorbs1	-0.111735	1.81706e-24	0.172275	7.5615e-33
Acsl6	-0.254242	8.48111e-154	0.128745	7.75311e-33
9930021J03Rik	-0.0520488	1.87759e-16	0.0992721	7.89998e-33
Soga3	-0.057242	5.20074e-16	0.119263	8.61751e-33
Eif4h	0.0197772	2.22074e-36	0.072117	1.14799e-32
Nktr	-0.0137054	5.39323e-36	0.0993143	1.35344e-32
Nebl	-0.0306723	7.8373e-15	0.144158	1.64993e-32
Vegfa	-0.0512256	4.8003e-11	0.163548	1.66265e-32
Golgb1	-0.0463859	3.28187e-13	0.139354	1.75585e-32
Capn2	-0.0841593	4.24947e-39	0.122643	1.78369e-32
Gabarapl2	0.112291	2.05878e-61	-0.104086	1.81815e-32
Psd2	-0.116875	1.47626e-32	0.13558	1.81917e-32
Spcs2	0.0657438	7.06827e-62	-0.0773818	2.2198e-32
Kdm2a	-0.0432702	1.53059e-13	0.103034	2.54547e-32
Ttr	0.544588	0	-0.12631	2.63701e-32
Hspa5	0.022223	3.12748e-19	0.141668	3.1119e-32
Pik3ip1	-0.102063	3.21865e-47	0.137812	3.26062e-32
Utp14b	-0.052113	7.16804e-15	0.186964	3.71423e-32
Zkscan3	-0.0997931	3.92535e-31	0.128019	3.76153e-32
Skp1a	0.0624358	1.8032e-36	-0.124778	3.85954e-32
Gria1	-0.0844002	4.61872e-09	0.179126	3.9176e-32
Map1lc3a	0.0896078	8.91319e-48	-0.0930737	3.9325e-32
Pabpn1	-0.072901	3.77727e-33	0.113826	4.10935e-32
Ppp1r14b	-0.175168	1.88253e-85	0.109687	4.38026e-32
Tsc22d4	-0.225464	1.34849e-116	0.127821	7.13362e-32
Ppm1a	-0.0679265	7.97288e-26	0.102164	7.30357e-32
Sfxn1	-0.125298	3.95174e-39	0.140115	9.45598e-32
Fgfr3	-0.131898	6.89198e-45	0.131831	9.80845e-32
Larp1	-0.0922561	1.07272e-37	0.0975499	9.92025e-32
Sash1	0.0620144	1.02527e-24	0.145692	1.09577e-31
Nr2f1	-0.148497	7.90032e-44	0.139174	1.33469e-31
Sec62	-0.135744	1.48766e-62	0.103653	1.38796e-31
Wwc2	-0.0467581	1.99063e-24	0.0962925	1.53606e-31
Bhlhe40	-0.0854058	1.59767e-31	0.125278	1.55571e-31
Smc1a	-0.0224621	2.05255e-13	0.111924	1.56744e-31
H2afv	0.0739454	2.19166e-54	-0.0633852	1.86306e-31
Rpl5	0.0668789	1.17506e-49	0.0191607	1.98927e-31
Hexa	-0.00653793	3.59321e-46	-0.041431	2.13105e-31
Baz2a	-0.0497108	5.82274e-14	0.0911557	2.13316e-31
Pfdn5	0.166662	5.34722e-67	-0.126732	2.15734e-31
Msmo1	-0.216345	1.04072e-61	-0.154906	2.20616e-31
Zfp397	-0.0964449	3.93696e-30	0.111772	2.4299e-31
Rpl23	0.174789	4.43825e-64	-0.138743	2.47052e-31
Taldo1	0.0583047	5.01085e-59	-0.062922	2.78337e-31
Lars2	-0.100426	1.08903e-28	0.131891	2.83345e-31
Agpat3	-0.157498	2.51941e-66	0.12086	2.87431e-31
Neat1	-0.0375621	9.46699e-08	0.241831	3.05317e-31
Asap1	-0.0815113	6.05032e-32	0.116279	3.13107e-31
Spen	-0.0666362	4.74306e-22	0.110408	3.34283e-31
Numa1	-0.032186	2.10856e-12	0.105442	3.39899e-31
Sh3glb1	0.0483297	3.02933e-52	0.0274479	3.45562e-31
Vgll4	-0.0415391	4.48293e-18	0.0983889	3.81638e-31
Kcnj10	-0.273187	1.23595e-103	0.161248	4.01193e-31
Smarcc2	-0.0457374	1.05816e-18	0.116976	4.22274e-31
Rpl29	0.122246	1.15908e-27	-0.13849	4.7289e-31
Phyhipl	-0.0341054	1.46321e-12	0.1398	4.78294e-31
Tnrc18	-0.0393731	4.25811e-14	0.0903421	5.71149e-31
Pou3f3	-0.168322	2.70172e-50	0.14344	7.29044e-31
Hnrnpd	-0.0879883	1.06492e-40	0.104498	7.30346e-31
Mark3	-0.0660489	5.59155e-28	0.111021	7.64149e-31
Plcb1	-0.0733979	3.54365e-17	0.14287	8.87154e-31
Eef2	-0.0383131	1.25419e-25	0.0976022	9.03908e-31
Bclaf1	-0.0295311	4.15469e-31	0.102904	1.13143e-30
Cs	-0.0636141	1.34597e-24	0.119852	1.31422e-30
Dynll1	0.269047	4.93297e-138	-0.137922	1.47624e-30
Ddhd1	-0.133607	2.15676e-45	0.148238	1.57597e-30
Aplp2	-0.0499356	3.32763e-39	0.0960241	1.60103e-30
Ubn1	-0.070525	4.26042e-30	0.0982851	1.76786e-30
Ryk	-0.125111	2.63417e-61	0.105248	2.79061e-30
Fxyd1	-0.00549301	2.95049e-12	-0.109361	3.38824e-30
Tmsb4x	0.272212	5.95501e-136	-0.146483	3.40258e-30
Atxn2	-0.108922	7.27457e-39	0.115081	3.43518e-30
Pnkd	0.0553798	3.51603e-27	-0.105863	3.48172e-30
Ank2	-0.154582	2.28743e-45	0.149223	3.62333e-30
Uqcrfs1	0.0309934	1.72146e-25	-0.0861746	3.7295e-30
Cyfip1	-0.0843442	2.55594e-43	0.0819414	3.82155e-30
Hdac4	-0.0382543	3.80303e-07	0.109614	3.9147e-30
Mau2	-0.0710862	2.04253e-31	0.0989817	4.17298e-30
Calm2	0.198569	2.63415e-80	-0.110554	4.47016e-30
Rheb	0.109149	8.41809e-66	-0.0773097	4.52227e-30
Ndufa8	0.0658688	1.18964e-37	-0.0984324	4.53558e-30
Kif5b	0.0188757	2.80043e-33	0.0597136	4.58912e-30
Gpd2	-0.112677	8.07482e-40	0.131915	4.78828e-30
Eif4a2	-0.0490298	7.23888e-48	0.066469	4.86835e-30
Asap2	-0.0662714	8.24102e-20	0.12159	5.14359e-30
Spag9	-0.0524668	4.34672e-26	0.127306	6.07093e-30
Chka	-0.166562	1.18676e-66	0.121323	6.57855e-30
Rpl22	0.133575	1.02264e-34	-0.13045	7.2347e-30
Psma7	0.088679	8.93358e-56	-0.068981	7.40008e-30
Fkbp1a	0.0666092	4.18313e-37	-0.0902802	7.42503e-30
Psma3	0.0841777	2.32718e-61	-0.0773277	8.21737e-30
Hspe1	0.0232518	3.72013e-37	-0.0948877	8.23275e-30
Oxct1	-0.107912	1.32681e-42	0.115955	1.06739e-29
Chmp2a	0.0636134	6.70354e-48	-0.0575508	1.09652e-29
Rapgef3	-0.11435	1.98379e-39	0.132671	1.10946e-29
Kif3a	-0.0407799	2.93422e-07	0.110414	1.20221e-29
Selenom	0.0425	9.67108e-16	-0.13409	1.24945e-29
Sox8	-0.194687	4.17513e-81	0.128929	1.31612e-29
BC031181	0.0532168	2.80743e-44	-0.0980555	1.41863e-29
Luc7l3	-0.0453121	1.50239e-28	0.106734	1.57365e-29
Nr3c1	-0.0528044	2.30311e-34	0.104745	1.69751e-29
Rpl36a	0.0689106	3.80571e-37	-0.0784078	2.18627e-29
Snx21	-0.0448718	9.40077e-11	0.107393	2.97785e-29
Kcnn2	-0.325745	1.33317e-182	0.137534	3.05785e-29
Utrn	0.00238406	8.8932e-19	0.0801945	3.20031e-29
Kidins220	-0.0336024	1.34107e-29	0.1203	3.47924e-29
Mfhas1	-0.0802876	3.71095e-27	0.104007	3.48847e-29
Atp2b1	-0.0782644	1.35854e-36	0.0963784	3.53336e-29
Trim8	-0.0204919	1.2039e-13	0.120432	3.60313e-29
Magi2	-0.083714	2.48052e-22	0.117117	3.61523e-29
Sdhb	0.0541015	2.66919e-24	-0.119988	3.99577e-29
Flrt1	-0.0803598	2.4062e-27	0.0979655	4.16648e-29
Lamtor4	0.0549502	9.20865e-42	-0.0951551	5.37016e-29
Gon4l	-0.0426113	3.50565e-11	0.0884323	5.60588e-29
Eif3k	0.0995282	1.23033e-65	-0.0883512	5.70491e-29
Pcdh17	-0.140315	1.45295e-54	0.129327	7.01153e-29
Itih3	-0.00782921	1	0.262268	7.01164e-29
Mkln1	-0.0828276	1.44408e-53	0.084396	9.84936e-29
Slc7a11	-0.165927	1.85617e-29	0.19586	1.13437e-28
Ankrd17	-0.0920715	9.31337e-42	0.0939639	1.13652e-28
Sh3pxd2b	-0.106189	3.0506e-36	0.108021	1.35057e-28
Mmp14	0.00270802	1	0.111711	1.5395e-28
Mprip	-0.0362408	9.30883e-25	0.0837595	1.61897e-28
Plce1	-0.108243	2.2689e-37	0.114303	1.70584e-28
Rpl28	0.131259	2.37779e-35	-0.127714	1.71842e-28
Gna11	-0.0232552	1.06142e-25	0.0810085	1.75579e-28
Fnbp1	-0.0551711	6.23149e-20	0.119608	1.75614e-28
0610012G03Rik	0.0570012	7.45823e-36	-0.0908713	1.9026e-28
Ndufb3	0.0443718	2.99578e-37	-0.0693512	1.91289e-28
Nrp1	-0.0757577	4.41152e-38	0.0969722	2.07916e-28
Ppp3ca	-0.0892924	3.29575e-38	0.104304	2.14038e-28
Nipbl	-0.0523307	6.22871e-35	0.0880574	2.34549e-28
Naca	0.203881	2.42097e-85	-0.120623	2.35761e-28
Mpc1	0.0191405	1.25194e-13	-0.102845	2.60846e-28
Stub1	0.0532974	4.94249e-34	-0.0642386	2.62024e-28
Cox4i1	0.0753953	2.13714e-09	-0.124955	2.67921e-28
Calm3	0.104618	7.43859e-57	-0.0943953	3.00184e-28
Fam53b	-0.0338089	6.60854e-10	0.0930993	3.14871e-28
Ndufb2	-0.00131882	1.34788e-19	-0.115191	3.43985e-28
Casc4	-0.114769	5.42867e-39	0.110804	4.30713e-28
Zfp407	-0.0579969	1.42192e-16	0.088496	4.83081e-28
Serbp1	-0.00206756	9.30902e-34	0.0365767	7.85589e-28
Cirbp	0.155744	9.86245e-84	-0.0843048	8.18248e-28
Zmynd8	-0.0406508	3.04608e-09	0.102879	8.3492e-28
St13	0.00927926	1.11271e-30	-0.00643858	8.61038e-28
Sf3b2	-0.0258057	4.7846e-33	0.0628246	8.65884e-28
Fermt2	0.101767	5.35995e-41	0.146935	9.08129e-28
Hook3	-0.0562613	3.43944e-33	0.0931977	1.07158e-27
Sec61a2	-0.0707419	9.60897e-22	0.114485	1.0938e-27
Lamtor2	0.08871	1.54527e-36	-0.100097	1.16274e-27
Brk1	0.0597807	1.8832e-42	-0.0673562	1.19019e-27
Atp2a2	-0.146474	2.96196e-63	0.120953	1.2032e-27
Rab14	0.0405146	1.7236e-46	0.0899795	1.50398e-27
Xbp1	0.021961	1.33133e-16	0.103408	1.5627e-27
Cit	-0.116062	5.19369e-43	0.14726	1.60393e-27
Sfpq	-0.0209983	3.41863e-29	0.0978235	1.828e-27
Epn2	-0.019324	1.05523e-13	0.0925536	1.93359e-27
AC149090.1	0.211561	1.68842e-80	0.133417	2.04795e-27
Ddx24	-0.0176301	5.39181e-28	0.0876433	2.23804e-27
Pik3r1	-0.0130075	9.14359e-23	0.136216	2.3852e-27
Slc25a23	-0.0816301	5.96042e-22	0.110961	2.39121e-27
Ndufv3	0.0529061	5.34137e-25	-0.109543	2.46914e-27
Kcnj16	-0.0272759	1	0.120338	2.71358e-27
Gm14964	0.0045195	0.000582473	0.147423	3.02005e-27
Sox6	-0.0645527	4.36103e-15	0.119096	3.02015e-27
Hectd1	-0.0593336	5.80492e-36	0.104301	3.04272e-27
Myo6	-0.0168476	1.24205e-20	0.122668	3.15775e-27
Mrps14	0.074845	2.27375e-46	-0.0917552	3.18031e-27
Scand1	0.0799782	4.00022e-41	-0.0855843	3.37821e-27
Ufl1	-0.0814546	5.15363e-33	0.10495	3.60983e-27
Arpc2	0.0211657	9.37859e-36	0.0189933	3.72945e-27
Fis1	0.0413432	4.03136e-33	-0.0843365	3.74216e-27
Krit1	-0.0858475	1.33283e-37	0.0833146	4.3139e-27
Cyp2j9	-0.119096	1.57093e-47	0.11661	4.36253e-27
Minos1	0.0412922	4.69244e-33	-0.0901827	4.4198e-27
Ndufs3	0.0409723	9.3891e-29	-0.103386	4.89073e-27
Morf4l1	-0.00291898	7.92042e-47	-0.0168055	5.02054e-27
Gstm5	0.0403767	0.00142242	-0.129212	5.48509e-27
Sumo1	0.0918059	4.31163e-45	-0.0964382	5.80893e-27
Arf4	0.0977934	8.52271e-59	-0.0873155	5.88051e-27
Zranb2	-0.0287631	1.39985e-34	0.0922147	6.3382e-27
Nop56	-0.0489014	1.10346e-18	0.0979332	6.47909e-27
Ppp1r9a	-0.0619996	1.48315e-24	0.111021	6.72801e-27
Nav2	-0.155726	1.05984e-74	0.101584	7.30837e-27
Fmc1	0.0221537	5.84904e-14	-0.129013	7.74677e-27
Timp3	-0.0646259	1.13969e-28	0.0976591	8.65654e-27
Gprc5b	-0.152092	4.17435e-62	0.123545	8.76262e-27
Cabin1	-0.0721813	1.63542e-30	0.0914556	9.3443e-27
Mapk8ip3	-0.0851505	6.61871e-27	0.114392	9.62624e-27
Eef1b2	0.0563445	1.52377e-47	-0.0418011	9.64879e-27
Crip2	0.168113	2.1427e-86	-0.0633705	9.88951e-27
Gria2	-0.144196	4.93855e-26	0.174493	1.07053e-26
Foxn3	-0.0463295	1.6233e-24	0.0874086	1.18948e-26
H2afy	-0.00271983	1.91852e-35	0.0436463	1.20646e-26
Clic4	-0.0428481	4.03153e-25	0.0759085	1.33118e-26
Kmt2c	-0.0608516	1.91688e-30	0.105069	1.59558e-26
Pnrc1	0.0939141	8.90087e-46	0.0344986	1.6163e-26
Trim35	-0.0430315	2.76148e-15	0.0922945	1.62586e-26
Ccdc141	-0.00677984	2.62394e-29	0.06344	1.63401e-26
Gm973	-0.0285195	1	0.110835	1.72643e-26
Dctn3	0.0544647	1.98659e-40	-0.0868461	1.86872e-26
Dpm3	0.0270618	1.83038e-21	-0.116027	1.99323e-26
Scamp2	-0.0407413	1.32095e-38	0.0348075	2.02611e-26
Ctnnd2	-0.109017	8.63367e-36	0.114765	2.03024e-26
Tab2	-0.049277	5.22063e-25	0.0830636	2.32169e-26
Arf1	0.0589876	6.85571e-60	-0.0264258	2.42396e-26
Myo18a	-0.0699489	1.96337e-25	0.0994173	2.49726e-26
Rps3a1	0.2264	1.40563e-103	-0.132071	2.77094e-26
Kmt2b	-0.0457235	1.02576e-13	0.0817125	2.81123e-26
Cyp2j6	-0.111122	2.62218e-38	0.125748	2.91941e-26
Ssbp4	-0.00416093	4.84022e-34	0.0011074	2.92924e-26
Tet3	-0.0391693	1.94874e-09	0.0865988	3.01033e-26
Camk2n1	-0.279157	1.22081e-134	0.12304	3.04881e-26
Rps13	0.191314	1.76385e-77	-0.120452	3.39031e-26
Ash1l	-0.0509805	4.66961e-28	0.100379	3.76645e-26
Hs2st1	-0.0600367	5.15149e-16	0.0997298	3.87199e-26
Stat3	-0.00540425	5.15319e-09	0.0917113	4.00717e-26
Jak1	-0.044824	2.92919e-28	0.095733	4.5468e-26
Bfar	-0.0736513	6.5443e-21	0.0973996	4.97793e-26
Rsrp1	0.0197454	0.000439162	0.133988	5.29926e-26
Farp1	-0.0881243	1.40947e-28	0.117411	5.32637e-26
Eif3c	-0.0282855	1.76303e-17	0.0809878	5.53996e-26
Tomm40	-0.0283205	1.32751e-16	0.0954171	6.47785e-26
Prex1	-0.0224284	1.05092e-16	0.121632	6.90854e-26
Mdh2	0.0372353	1.70325e-41	-0.0711755	7.86565e-26
Clta	0.0877339	2.91805e-40	-0.062004	8.20856e-26
Higd1a	-0.00914426	7.25331e-24	-0.0895295	8.89197e-26
P3h3	-0.0491346	2.2978e-12	0.0999832	8.9307e-26
Usp19	-0.0687381	7.40558e-28	0.0970704	9.13512e-26
Acap2	-0.136712	1.52327e-59	0.100387	9.29129e-26
Arpc3	0.0830911	2.42964e-55	-0.0621776	9.65029e-26
Usp34	-0.0250128	1.05383e-21	0.089169	9.76684e-26
Eprs	-0.000295248	6.18112e-27	0.0911838	1.05153e-25
Fam184a	-0.0828564	1.34373e-11	0.128738	1.12737e-25
Sdhd	-0.0696048	6.76446e-30	0.0978466	1.15278e-25
Ldhb	0.122882	3.99925e-39	-0.11064	1.15913e-25
Rab11fip2	-0.0701353	7.95444e-22	0.0995683	1.18903e-25
Copb2	-0.0480993	4.83118e-22	0.0881994	1.21672e-25
Gnb1	-0.0295311	2.25893e-37	-0.0443255	1.5783e-25
Sbno1	-0.0757563	1.69743e-41	0.0809341	1.63781e-25
Frmd4a	-0.0632629	1.68848e-23	0.136879	1.74161e-25
Fndc5	-0.203415	1.83429e-152	0.0849548	1.85366e-25
Pitpnc1	-0.213238	1.29865e-72	0.127605	1.93439e-25
Gnb2	0.0749283	2.48648e-29	-0.0748015	2.02217e-25
Zeb2	-0.00278062	2.41951e-20	0.0910356	2.02296e-25
Lpcat3	-0.0714639	5.37859e-27	0.100362	2.03434e-25
Rfc1	-0.0331057	4.01426e-09	0.0860315	2.13067e-25
Lfng	-0.227132	4.80152e-87	0.125823	2.23778e-25
Msi2	-0.0904739	8.23297e-28	0.128906	2.2949e-25
Dag1	-0.161305	8.0561e-69	0.0988374	2.33252e-25
Golga4	-0.053309	1.25915e-15	0.109225	2.50772e-25
Mrfap1	0.0817636	6.56595e-52	-0.0369273	2.61451e-25
Ctnnb1	-0.0140392	4.95374e-34	0.0469735	2.6192e-25
Man1a2	-0.0645065	4.4111e-28	0.0783973	2.72979e-25
Pttg1ip	-0.00575607	6.19182e-36	-0.0290654	2.8282e-25
Mettl7a1	-0.0727674	4.35093e-23	0.0900041	2.83802e-25
Ypel3	0.0914813	3.60091e-58	-0.0675836	3.3798e-25
Dnmt3a	-0.0900501	2.58978e-30	0.103181	3.55742e-25
Rps6kb1	-0.063002	7.39324e-23	0.0863564	3.8154e-25
Atp5c1	0.0548453	1.14497e-23	-0.104562	4.03233e-25
Eif1b	0.0887714	1.46019e-44	-0.0971376	4.20834e-25
Fgfr1	-0.105899	1.05429e-27	0.124273	4.53503e-25
Npm1	0.0561723	1.43702e-44	0.0063431	4.77966e-25
Dlst	-0.0789518	2.73987e-28	0.0957545	5.23926e-25
H2afj	0.051891	1.21066e-33	-0.124	5.39807e-25
Pafah1b1	-0.0128091	2.3817e-37	0.0390206	6.25087e-25
Atp5g3	0.0514024	2.71296e-36	-0.0594684	6.64362e-25
Gnaq	-0.0711798	6.54584e-30	0.0950569	6.98908e-25
Atp13a4	-0.0870731	8.30541e-19	0.115815	7.67386e-25
Srsf3	0.0690323	9.59805e-54	-0.0201791	7.81798e-25
2021-03-07	-0.0561241	2.93872e-27	0.0904844	7.96776e-25
Tmed2	-0.0263893	8.8997e-38	0.0269373	8.01415e-25
Zfp24	-0.11206	8.1127e-37	0.101362	8.05291e-25
Hdgf	-0.100842	7.9003e-40	0.0963649	8.29082e-25
Rab12	-0.070729	2.54956e-34	0.0864028	8.29393e-25
Lrch3	-0.0429606	1.8544e-14	0.0981577	8.40243e-25
Slc1a4	-0.0518945	1.74194e-13	0.125828	8.92834e-25
Ccdc47	-0.0427184	7.99133e-26	0.0908884	8.98967e-25
Ddo	-0.0604449	1.0077e-12	0.116366	9.15998e-25
Syf2	0.0793426	4.88744e-54	-0.0392025	9.72439e-25
Hnrnph1	-0.0499384	9.13342e-39	0.0645162	9.82033e-25
Ubr2	-0.0657116	3.47811e-21	0.103475	1.03369e-24
Nim1k	-0.126694	3.17043e-38	0.130419	1.03711e-24
Npc1	-0.0534249	3.11787e-19	0.105743	1.03904e-24
Ube2d3	0.0467637	2.4558e-46	-0.0209303	1.05773e-24
Enho	-0.0163605	7.88046e-08	-0.114334	1.10328e-24
Itsn2	-0.0501108	3.97163e-23	0.0863059	1.16587e-24
Dctn2	0.0345445	4.17865e-36	-0.0451407	1.18154e-24
Ttc19	-0.100638	1.18862e-40	0.0918606	1.19231e-24
Fam168a	-0.0511879	1.20783e-12	0.102688	1.19626e-24
AY036118	-0.0297356	1.56035e-07	0.107568	1.39221e-24
Rpl12	0.0931965	1.7734e-46	0.0143068	1.41553e-24
Pick1	-0.0686209	2.91478e-20	0.091	1.42121e-24
Tmed9	0.0187351	1.71229e-51	0.003434	1.44948e-24
Ndufa6	-0.0163958	1.72433e-42	-0.0228776	1.63261e-24
Ptms	-0.0917124	2.01728e-52	-0.00970417	1.67704e-24
Paip2	0.0634899	7.19689e-49	-0.024916	1.72751e-24
Ubxn4	-0.0510369	2.66035e-25	0.0808905	1.73092e-24
Prkcd	-0.0661689	6.89655e-31	0.0805868	1.74309e-24
Mcl1	-0.0295391	4.79108e-22	0.0635874	1.76937e-24
Trim44	-0.0570391	3.05692e-20	0.0910577	1.81884e-24
Dhx36	-0.063994	5.78312e-31	0.109679	1.90987e-24
Hip1	-0.0653948	1.33106e-31	0.087626	2.05406e-24
Ccdc59	-0.0414968	1.35668e-18	0.0825569	2.22924e-24
Puf60	-0.0247741	8.97552e-26	0.0599469	2.29474e-24
Sorl1	-0.0906015	4.68416e-25	0.116836	2.52486e-24
Rbm25	-0.0478167	1.14731e-30	0.0599992	2.80739e-24
D3Ertd254e	-0.0317862	0.0075218	0.080794	2.81331e-24
Nrcam	-0.140056	1.01412e-44	0.104157	3.26805e-24
Eva1a	-0.287831	2.83186e-164	0.113799	4.04853e-24
Nhsl1	-0.095012	4.54735e-25	0.116769	4.065e-24
Spon1	-0.113634	1.82432e-26	0.138163	4.11477e-24
Ndufb5	0.0364942	1.31142e-42	-0.0694355	4.15755e-24
Tm7sf3	-0.0827401	8.85047e-34	0.0850687	4.42084e-24
Map1a	-0.0574048	6.81759e-17	0.0852848	4.44869e-24
Faf2	-0.0769298	4.86559e-31	0.0922775	4.48272e-24
Tpcn1	-0.0637678	3.92325e-20	0.0943185	4.57022e-24
Atpif1	0.0639017	1.07809e-38	-0.0946567	4.59753e-24
Ndufv2	0.0440124	7.66034e-28	-0.0682563	4.66541e-24
Rpl7a	0.108067	4.30754e-29	-0.0954579	4.94521e-24
Atp6v1e1	0.0585486	8.18012e-25	-0.0678594	4.96457e-24
Odf2	-0.0984731	4.59101e-40	0.09061	5.27888e-24
Hcfc1r1	0.0568258	2.47027e-25	-0.0892361	5.36232e-24
Ppib	0.0488482	8.28994e-22	-0.10349	5.57069e-24
Gatad2b	-0.0647603	1.00509e-25	0.0955907	5.76293e-24
Psmb3	0.0586652	2.75997e-45	-0.0819279	5.82597e-24
Lrp1	-0.045997	2.56975e-28	0.100668	6.40131e-24
Paqr7	-0.140777	1.6258e-49	0.105013	6.54547e-24
Tmbim1	-0.0459099	2.51539e-13	0.0953636	6.74391e-24
Nphp3	-0.0372335	2.00004e-05	0.0976801	6.79002e-24
Eif3f	0.062756	6.82398e-50	-0.069171	6.88398e-24
Srsf11	0.0172025	3.57995e-37	0.0537791	6.94778e-24
Zmynd11	-0.05762	1.74778e-31	0.0804228	7.25014e-24
Tpm3	0.038487	5.3315e-30	0.00797168	7.3071e-24
Arhgdia	0.0860233	4.9088e-53	-0.0156799	7.5795e-24
Snw1	-0.0387115	7.89723e-21	0.0823681	7.82379e-24
Btg2	0.0233166	1.01305e-06	0.0617743	9.04346e-24
Kcnq1ot1	-0.232171	6.91317e-76	0.167741	9.14527e-24
Snx18	0.00578846	9.04121e-06	0.0823989	9.40767e-24
Ssb	0.0325758	1.05417e-47	-0.00885284	9.88383e-24
Gabrb1	-0.105228	2.31734e-29	0.114928	1.08888e-23
Rps15	0.0676176	4.56327e-61	-0.0222393	1.21253e-23
Sik3	-0.0968788	2.37288e-34	0.10229	1.25331e-23
Ahcyl2	-0.0987763	1.46033e-44	0.0881969	1.26951e-23
Ccdc88c	-0.0405537	5.85999e-11	0.101812	1.30308e-23
Psmd7	-0.015342	1.81984e-29	0.0659597	1.36414e-23
Sh3bgrl3	0.0768651	1.81405e-31	-0.0578733	1.38435e-23
Rpl17	0.114452	1.18866e-45	0.0203202	1.41056e-23
Tprgl	0.105678	1.8402e-53	-0.0600982	1.5824e-23
Arap2	-0.122973	4.67391e-51	0.111036	1.60808e-23
Kbtbd11	-0.014427	1.58773e-06	0.108164	1.64679e-23
Eif3a	-0.0288849	3.37798e-33	0.0738104	1.85833e-23
Kmt5b	-0.0523222	3.82301e-18	0.0955681	1.87169e-23
H3f3a	0.11723	1.54296e-28	-0.119102	1.9929e-23
Rpl4	0.0181914	4.6232e-38	0.01275	2.07164e-23
Kdm5a	-0.066545	7.70626e-22	0.094471	2.1851e-23
G3bp1	-0.0282815	6.34167e-21	0.0770954	2.19756e-23
Canx	-0.0493549	3.36037e-37	0.0469723	2.34307e-23
Upf3b	-0.0472524	7.13635e-16	0.104508	2.44973e-23
Rexo2	-0.00113936	3.88735e-35	0.0212361	2.46441e-23
Gigyf1	-0.0682829	5.62528e-21	0.0958387	2.4885e-23
Crtc3	-0.0841077	2.16649e-28	0.105348	2.54664e-23
Ppp1r15b	-0.0515239	3.45198e-17	0.0736344	2.80694e-23
Abcd4	-0.101896	3.04431e-40	0.0908673	2.93935e-23
Ldb1	-0.0696693	1.89279e-23	0.0891327	3.03576e-23
Mpc2	0.0572179	9.7461e-32	-0.0800329	3.05806e-23
Abi1	-0.11372	8.85399e-44	0.105068	3.11534e-23
Ddx50	-0.032903	2.80072e-32	0.0770238	3.16192e-23
Scoc	0.0654207	1.05049e-30	-0.0470519	3.27422e-23
Bicd2	-0.0731793	2.14539e-22	0.0933458	3.33758e-23
Kmt2e	-0.0407384	4.57875e-37	0.0699129	3.41091e-23
Safb2	-0.0746501	3.04246e-30	0.0986002	3.68321e-23
Rest	-0.0258965	1.8532e-08	0.0653817	3.80134e-23
Ralbp1	-0.0727839	2.49848e-32	0.0694862	3.96342e-23
Trpm3	-0.0728743	1.71848e-10	0.133974	4.0079e-23
Tacc1	-0.00601687	1.07685e-21	0.0651309	4.13565e-23
Gle1	-0.0290226	0.000305718	0.0900613	4.21363e-23
Gtf2i	-0.0341977	1.47537e-25	0.0776665	4.3662e-23
Akirin2	-0.0876896	2.05527e-42	0.0874334	4.38855e-23
Cbx3	0.0572885	3.75031e-38	-0.0708243	4.42026e-23
Pdia6	0.0354632	9.47367e-38	0.0498504	4.50525e-23
Tap2	-0.0311016	1.08936e-11	0.0830596	4.52225e-23
Cdk13	-0.0411743	4.19273e-13	0.0721761	4.73794e-23
Coa3	0.051911	5.03344e-30	-0.080192	5.25536e-23
Hnrnpf	0.0305429	5.08563e-52	0.0110427	5.32096e-23
Gdi2	0.0218606	1.37629e-34	-0.0307344	5.36343e-23
Mpv17	-0.0610627	1.85059e-22	0.0907984	5.65894e-23
Mbnl2	0.00342869	3.03891e-22	0.0797023	5.82579e-23
Oxa1l	-0.0380139	8.12698e-08	0.0860806	5.83267e-23
Sar1b	-0.00720297	6.83834e-22	-0.071398	5.90712e-23
Pdia3	-0.011909	8.54912e-41	0.0288637	5.93567e-23
Eif4g2	0.0111904	7.31717e-40	0.0326473	5.96851e-23
Plcd4	-0.103671	9.72529e-30	0.104418	6.0835e-23
Auts2	-0.146063	4.17049e-46	0.110888	6.41216e-23
Ppp2ca	-0.0448599	2.56557e-36	0.0726711	7.07641e-23
Pclo	-0.0770893	2.77094e-16	0.103319	7.1493e-23
Bzw1	-0.0176487	8.64001e-24	0.059045	7.15462e-23
Rbm5	-0.0459871	2.51213e-25	0.0922371	7.52461e-23
Stox2	-0.0806597	1.00418e-22	0.112714	7.60397e-23
Hmgn3	0.0171223	0.0305251	-0.107446	7.81099e-23
P4ha1	-0.0756937	5.1348e-31	0.100495	8.35023e-23
Eif4g3	-0.0554134	4.21636e-16	0.107593	8.36212e-23
Vps28	0.0609525	3.61863e-38	-0.0845382	8.89399e-23
Atad2b	-0.0738976	3.50325e-24	0.109511	9.11681e-23
Ubc	0.0826028	2.01283e-09	0.105974	9.18194e-23
Atxn7l3b	-0.0262334	1.88231e-40	0.0905354	9.34948e-23
Serpinh1	-0.126163	4.17389e-64	0.0806993	9.3977e-23
Srsf6	-0.0334724	4.6381e-25	0.0791986	9.56868e-23
Cops5	-0.0545134	3.35156e-15	0.0921441	1.05622e-22
Zfp30	-0.0542652	1.8861e-14	0.0804551	1.06928e-22
Ptges3	0.0605796	4.15196e-31	-0.0667417	1.1573e-22
Capn15	-0.0445117	1.99756e-11	0.0656599	1.23924e-22
Ech1	0.0728543	9.71861e-43	-0.0461149	1.32072e-22
Ndufb6	0.0197336	1.03189e-20	-0.0795715	1.32432e-22
Mcur1	-0.0486668	6.15591e-19	0.111368	1.33021e-22
Zcchc24	-0.112951	7.59252e-44	0.0971596	1.4727e-22
Kif2a	-0.0781745	5.31992e-38	0.0719217	1.57783e-22
Zfhx2	-0.044883	1.37345e-09	0.0867177	1.67724e-22
Atp6v0e	-0.0715351	1.10599e-28	-0.0866056	1.97373e-22
Nrbp2	-0.109573	2.99179e-35	0.110389	2.12276e-22
Rps6	0.117025	1.48976e-52	-0.0215671	2.1319e-22
Sertad2	-0.0351016	2.81395e-06	0.0830218	2.17608e-22
Arl6ip5	0.00635221	5.56399e-33	-0.0493675	2.39476e-22
Rps25	0.0511634	7.56437e-39	-0.000753843	2.4603e-22
Ube2d2a	0.02102	1.21243e-31	-0.0381149	2.57165e-22
Bcas2	0.00969472	1.73389e-29	-0.00556351	2.75301e-22
Ddx46	-0.0661914	1.5607e-26	0.087515	2.92933e-22
Sod2	0.0460825	1.23513e-26	-0.0785441	2.957e-22
Eloc	0.0429265	1.38323e-35	-0.0742509	3.1084e-22
Psma1	-0.0211995	4.97254e-35	0.0133953	3.22292e-22
Lrrc4b	-0.180778	9.38085e-93	0.102163	3.30443e-22
Kcna2	-0.0267726	0.684767	0.114345	3.42305e-22
Pwwp2a	-0.0593092	1.16318e-19	0.0762922	3.4705e-22
Tomm22	0.0442878	6.8125e-29	-0.064234	3.48284e-22
Agt	-0.272587	2.67736e-25	0.297417	3.52284e-22
Map2k2	0.0271609	4.57714e-29	-0.0379159	3.68009e-22
Ate1	-0.0656726	2.75651e-26	0.0972119	3.72601e-22
Tsc1	-0.0558641	3.00916e-16	0.0755602	3.73407e-22
Snrpd2	0.069171	1.7771e-37	-0.0938433	3.83595e-22
Rpl14	0.166517	2.4985e-60	-0.0849709	4.01236e-22
Zer1	-0.0734621	9.52768e-19	0.0974558	4.3876e-22
Nrarp	-0.158598	1.19412e-45	0.119529	4.40389e-22
Syt11	-0.135963	2.42202e-35	0.121321	4.45839e-22
Tmem50a	0.0385697	1.8971e-50	-0.0228571	4.51949e-22
Mical2	-0.125404	6.29002e-44	0.109925	4.5747e-22
Hmg20a	-0.0625955	2.87825e-21	0.0853197	5.02571e-22
Klf7	0.0386023	1.55557e-20	0.0880484	5.61796e-22
Mbnl1	0.0561071	1.64226e-39	-0.0230407	5.63128e-22
Cltc	0.0140597	1.32827e-28	-0.00718682	5.74859e-22
Sf3b6	0.0801797	7.03786e-39	-0.0968956	5.88107e-22
Ece1	-0.0386102	1.50033e-12	0.0845149	6.00272e-22
Clip1	-0.0449023	8.50475e-23	0.0540975	6.05384e-22
Ctsa	-0.0611938	7.15863e-42	-0.0125143	6.25819e-22
Dot1l	-0.0558329	2.4693e-18	0.0791666	6.61276e-22
Csnk1e	-0.0345612	1.50345e-29	0.0415415	6.76657e-22
Klf15	-0.204567	9.9218e-97	0.107923	7.63079e-22
Tob1	-0.0826509	3.20282e-28	0.10163	7.70785e-22
Tmbim4	-0.00494003	6.36602e-31	-0.0568955	7.99865e-22
Tor1aip1	-0.0499325	7.51424e-32	0.0875885	8.26567e-22
2610037D02Rik	-0.0484176	1.53834e-15	0.0676459	8.97949e-22
Atp5f1	0.0198248	7.05644e-19	-0.0702836	9.04147e-22
Kif21a	-0.0459236	5.07046e-06	0.10126	9.17574e-22
Kdm1a	-0.0769577	5.81333e-31	0.0757212	9.32182e-22
Hadha	-0.0297549	2.58539e-19	0.0908171	1.01544e-21
Afg3l1	-0.061922	5.71537e-20	0.0842314	1.06358e-21
Rtn3	-0.0536018	7.82113e-42	0.0371476	1.07776e-21
Luc7l2	-0.0776387	1.81132e-32	0.070875	1.09427e-21
Chfr	-0.0579094	8.35715e-16	0.0807029	1.19664e-21
Slc3a2	-0.127139	9.91865e-55	0.106223	1.27634e-21
Ube2b	0.104419	7.57627e-62	-0.0488426	1.27882e-21
Csnk1a1	-0.0111314	3.42779e-34	0.0574925	1.35444e-21
Dstn	0.0751562	3.05844e-45	-0.0440295	1.42259e-21
Fkbp2	0.021672	4.26756e-28	-0.050962	1.53313e-21
Zfp219	-0.0512362	4.10442e-11	0.0950404	1.54425e-21
Ctcf	-0.02246	1.80479e-22	0.072534	1.69526e-21
Polr1d	0.0401004	1.29647e-34	-0.0439186	1.73394e-21
Cnn3	-0.0225071	8.79629e-16	0.105134	1.97977e-21
Slu7	-0.0288471	2.76086e-06	0.0704944	2.04301e-21
Rps23	0.176555	1.76531e-61	-0.111383	2.05005e-21
Fbxl3	-0.0618309	1.02777e-20	0.0907543	2.07439e-21
Ppp1r2	0.00512312	1.64548e-42	-0.000881077	2.07665e-21
Rexo1	-0.0332319	3.11743e-12	0.0789826	2.09888e-21
Zcchc11	-0.0574036	1.19916e-21	0.0659942	2.10618e-21
Zc3h13	-0.0828074	2.22597e-29	0.0803312	2.13254e-21
Hnrnpu	0.000742808	2.19074e-28	0.0253646	2.16621e-21
Pabpc1	-0.043273	3.48829e-37	0.0597196	2.30249e-21
Eif5	0.121624	3.7986e-66	0.063857	2.36008e-21
Ndufa12	0.00887405	7.02439e-19	-0.0729892	2.43104e-21
Ewsr1	-0.029815	4.96645e-26	0.0549002	2.66318e-21
Gkap1	-0.117482	1.78611e-51	0.0871727	2.74851e-21
Rab7	0.0310219	4.60208e-36	-0.00674637	2.8127e-21
Aes	-0.0243036	8.04165e-39	0.0115398	2.82049e-21
Cdh11	-0.098214	8.94038e-33	0.0984304	2.95153e-21
Ube3a	-0.0185661	1.57225e-24	0.0677637	2.98103e-21
Npepps	-0.0965329	1.10769e-31	0.104834	3.03481e-21
Uba52	0.0142741	4.92637e-11	-0.0862318	3.07013e-21
Eef1g	-0.00581426	2.30977e-42	0.0226258	3.64865e-21
Yipf4	0.0127568	1.60228e-30	-0.0568802	3.83148e-21
Btf3	0.130622	4.34219e-44	-0.0888877	3.86581e-21
Srpk2	-0.060889	8.10412e-25	0.100232	3.92707e-21
Akr1b10	-0.059172	8.00115e-14	0.101239	3.97822e-21
Nrip1	-0.0301733	2.2928e-14	0.0809954	4.0826e-21
Ndufs8	0.0374555	1.75298e-30	-0.0816925	4.24494e-21
Pitpnm2	-0.12562	2.75443e-62	0.0792493	4.26449e-21
Tsn	-0.00286619	1.10288e-23	0.0652855	4.53559e-21
Immt	-0.0477146	1.33523e-22	0.0812497	4.78532e-21
Wfs1	-0.0614677	5.12082e-13	0.0851905	4.91172e-21
Mtch1	-0.0313565	4.85441e-36	0.0346006	5.12085e-21
Tob2	-0.160381	2.62781e-83	0.0853164	5.12833e-21
Drap1	0.0599179	2.45656e-43	-0.0391595	5.24683e-21
Cadm1	-0.123847	2.42002e-16	0.141056	5.26518e-21
Ldha	0.0158442	3.3155e-31	-0.037541	5.48461e-21
Por	-0.211303	5.62919e-108	0.0970495	5.54044e-21
Wasl	-0.0251535	4.86315e-13	0.0845151	5.56595e-21
Psma6	0.0567817	2.18413e-41	-0.0563097	5.77998e-21
Senp6	-0.0296478	2.04261e-16	0.0878195	5.95747e-21
Bcap31	-0.00179261	6.97502e-34	-0.0479711	6.26815e-21
mt-Nd5	0.145456	1.46149e-37	-0.118972	6.70301e-21
Snrpb	0.0626571	6.38897e-40	-0.049072	6.75357e-21
Usp24	-0.0492343	1.99174e-12	0.0880031	6.78466e-21
Atraid	-0.00589236	4.19593e-24	-0.0682737	6.95851e-21
Pttg1	0.0592338	4.78512e-39	-0.0722379	7.32713e-21
Ctsz	0.0976684	5.72766e-46	-0.0483424	7.56375e-21
Rbmx	-0.0174198	2.50929e-24	0.0937235	7.78858e-21
Phlpp1	-0.0746431	2.63185e-21	0.103583	7.88163e-21
Atp6v0b	0.000677803	1	-0.0988488	8.14735e-21
Ramp1	0.0656097	5.77681e-20	-0.0972114	8.17752e-21
Trp53bp2	-0.126935	1.59996e-47	0.104876	8.29766e-21
Prpf40a	-0.0363647	3.52462e-25	0.0750301	8.80494e-21
Rsf1	-0.0609346	3.12351e-21	0.0958458	9.2638e-21
Psmd11	-0.0485113	1.00373e-31	0.0555536	9.3697e-21
Baz1b	-0.0508559	1.29331e-16	0.0888328	9.81345e-21
Nop10	0.0422363	4.14899e-25	-0.0845729	9.97059e-21
Rack1	0.031187	3.69922e-41	0.0288923	1.01007e-20
Soat1	-0.148136	5.6776e-56	0.101683	1.04194e-20
Prpf38b	-0.0423389	8.82231e-23	0.0685557	1.04205e-20
Gripap1	-0.0506208	1.60631e-13	0.0776412	1.04325e-20
Ncl	0.0207104	2.51218e-27	0.0750751	1.04475e-20
Erp29	-0.0236069	5.50379e-38	-0.0300619	1.0646e-20
Timm8b	0.021379	7.22009e-20	-0.0894274	1.13941e-20
Mdh1	0.00118089	7.26742e-23	-0.078783	1.14746e-20
Kdm5b	-0.0488254	3.90155e-17	0.0991944	1.21852e-20
Srrm2	0.0854125	5.9902e-23	0.104587	1.22893e-20
Pigp	0.000990214	3.02611e-18	-0.0773727	1.24504e-20
Rps27l	0.026267	1.89743e-42	-0.0467706	1.27571e-20
Ppp4r2	-0.0586458	5.62071e-22	0.0786971	1.28751e-20
Araf	-0.0699835	3.94956e-33	0.0861275	1.28994e-20
Eif3e	0.0450604	4.99558e-33	-0.0586548	1.32917e-20
Selenof	0.0514174	1.22725e-22	-0.0694823	1.42551e-20
Nemf	-0.0664223	6.23497e-23	0.0688397	1.48759e-20
Cdc5l	-0.0463086	6.07025e-14	0.0749245	1.51634e-20
Gpcpd1	-0.0674539	4.2456e-40	0.0503798	1.54423e-20
Aldh2	0.0720386	5.90342e-48	-0.0184486	1.55382e-20
Trir	0.0424313	8.06667e-33	-0.0203377	1.6046e-20
Tns1	-0.0229236	3.4294e-15	0.0555346	1.71986e-20
Tax1bp1	0.0352694	5.16085e-26	0.0692396	1.76863e-20
Scg3	-0.255396	1.10406e-78	0.14321	1.78304e-20
Srek1	-0.082069	6.37919e-38	0.0715991	1.84249e-20
Tmem259	-0.106997	5.55789e-47	0.0802693	1.94186e-20
Phactr3	-0.125835	4.31781e-46	0.0981702	2.02116e-20
Rps7	0.177212	2.77423e-63	-0.115009	2.23079e-20
Rtraf	0.060526	2.42023e-32	-0.0470837	2.79288e-20
Ramp2	-0.0106433	3.36737e-28	-0.0447672	3.07205e-20
Cdkn1b	-0.0531721	6.93493e-17	0.0845638	3.10625e-20
Aldh9a1	-0.0369127	1.17095e-17	0.0877186	3.18871e-20
Mlf2	-0.033064	1.28427e-22	0.0828201	3.19454e-20
Top1	-0.0830849	2.84805e-36	0.0915768	3.25654e-20
Mia3	-0.0607894	1.32817e-23	0.0719259	3.62333e-20
Hlf	-0.122513	2.57646e-42	0.105003	3.73736e-20
Etnppl	-0.37026	2.55291e-107	0.172283	3.73871e-20
Igf1r	0.0307679	8.67969e-22	0.0536732	3.74667e-20
Tmem234	-0.0238764	1.06749e-30	0.0523387	3.81222e-20
Taf15	-0.00770319	4.23986e-15	0.0910374	4.02122e-20
Pde4b	-0.0353305	9.21919e-13	0.0917501	4.03066e-20
Bnip3l	0.0454634	2.91983e-45	-0.00547504	4.06727e-20
Ablim1	0.00740627	1.82404e-15	0.0428733	4.13534e-20
Rab11fip4	-0.0430898	4.01381e-07	0.0849595	4.23904e-20
Pcbp2	0.0050973	5.14556e-34	0.00169453	4.46483e-20
Wasf3	-0.169076	2.77355e-71	0.102418	4.58536e-20
Trib2	-0.012689	0.000105029	0.0969704	4.60945e-20
Zzef1	-0.0597702	2.26799e-17	0.0791793	4.64078e-20
Gpr146	-0.0746226	7.87502e-32	0.0796895	4.72044e-20
Etfb	0.064414	2.63364e-32	-0.0607707	4.72153e-20
Ppp1ca	0.0550256	8.75408e-42	-0.0309466	4.74456e-20
Chd8	-0.0587481	6.81498e-19	0.0787898	4.78888e-20
Cisd1	0.0357067	5.80706e-26	-0.0887278	4.79162e-20
2610507B11Rik	-0.0738851	6.06682e-23	0.10033	4.90418e-20
Tmco3	-0.0801372	1.31314e-27	0.0868214	5.06161e-20
Pcdh10	-0.110735	9.1697e-37	0.115137	5.07248e-20
Atp5o.1	0.0280057	1.99566e-28	-0.0763184	5.3441e-20
Dnaja1	0.0816859	1.38603e-44	0.0106199	5.71075e-20
Cep164	-0.0386038	3.84917e-06	0.0728656	5.77346e-20
Raly	0.0101527	1.19997e-27	-0.0221888	5.92353e-20
Mrps24	0.054127	6.89937e-43	-0.0768685	6.1215e-20
Psmb4	0.0539481	1.17918e-43	-0.0297054	6.15863e-20
Cycs	-0.0298032	4.01773e-20	-0.0775115	6.19406e-20
CT025619.1	-0.0126334	1	0.108622	6.65208e-20
Tmem14c	0.00983029	1.45767e-32	-0.0624766	6.72603e-20
Tnrc6a	-0.00827467	3.06815e-20	0.0959281	6.85171e-20
Leng8	-0.0407457	1.5053e-18	0.101415	7.0388e-20
Rnf10	-0.0393749	5.37062e-24	0.0679485	7.05497e-20
Rhobtb3	-0.0660671	3.89796e-14	0.090861	7.37106e-20
Abcf1	-0.0528483	2.5143e-19	0.0759623	7.51096e-20
Arrb1	-0.0807725	1.58684e-20	0.101564	8.20796e-20
Pnpla7	-0.0610829	5.68467e-20	0.0893951	8.32235e-20
Slc16a1	-0.0780482	8.45578e-31	0.080326	8.41434e-20
Snu13	0.081061	3.69118e-38	-0.0537596	8.67242e-20
Dock4	-0.116974	1.06626e-55	0.0728069	8.78134e-20
Vegfb	-0.12285	2.08147e-53	0.0912425	8.79755e-20
Tspyl2	-0.0544191	1.88462e-15	0.0926323	9.39532e-20
Senp2	-0.0340808	3.95587e-16	0.0657781	1.00151e-19
Rap1a	0.0528889	2.50373e-38	-0.0371922	1.01479e-19
Eif3h	0.0584958	3.56733e-56	-0.0483254	1.04665e-19
Fam193a	-0.0599851	1.49033e-19	0.0821236	1.06778e-19
Dlg4	-0.0861268	2.77368e-27	0.0860537	1.07925e-19
Dtx3	-0.157369	3.19728e-60	0.0996331	1.09466e-19
Rps2	0.153711	1.85928e-44	-0.114241	1.1456e-19
Tra2b	-0.0315257	5.20912e-32	0.0482618	1.1561e-19
Snrk	-0.0697885	8.99727e-33	0.0801728	1.16788e-19
Scp2	0.0260298	4.51362e-39	-0.0367091	1.21515e-19
Sfr1	0.0112146	3.21934e-22	0.0306518	1.24064e-19
Vdac2	0.0666515	3.23525e-40	-0.0561975	1.25753e-19
Hsd17b11	-0.107521	8.96874e-41	0.0963415	1.26545e-19
Ddx6	-0.0196558	6.18964e-19	0.0650799	1.36918e-19
Sec11c	0.00864497	1.09669e-35	-0.0571946	1.40706e-19
Arhgef1	-0.0582337	1.5745e-32	0.0661619	1.42684e-19
Carmil1	-0.104686	4.1092e-33	0.0935848	1.43191e-19
Fus	0.0108615	1.95642e-41	0.0634679	1.43418e-19
Pdcd10	0.0369644	1.20687e-40	-0.0628096	1.44793e-19
Rdx	-0.0197975	1.94227e-27	0.0721433	1.4828e-19
Tmem229a	-0.110667	3.04183e-31	0.112459	1.49347e-19
Zfp644	-0.0457562	3.6174e-29	0.0700301	1.52899e-19
Smchd1	-0.0184682	8.1669e-28	0.0432146	1.54825e-19
Prnp	-0.013168	1	0.0920868	1.62483e-19
Dnajc5	-0.0564685	2.02956e-23	0.079223	1.70817e-19
Polg	-0.0305638	0.00531603	0.0786337	1.78248e-19
Itga6	-0.0603081	7.4322e-26	0.0694931	1.79112e-19
Mphosph8	-0.0718877	1.93704e-22	0.0815777	1.83931e-19
Sybu	-0.0546996	1.55874e-13	0.0985653	1.90102e-19
Crlf3	-0.17197	4.04661e-73	0.0969743	1.9697e-19
Slc2a1	-0.117192	3.10687e-40	0.0463847	2.01717e-19
Snrpe	0.0560174	1.15138e-42	-0.0761549	2.11695e-19
Exoc3	-0.0568382	2.47363e-18	0.0779969	2.40967e-19
Glmp	-0.113614	1.64785e-54	0.0810179	2.4932e-19
Pi4k2a	-0.0553467	8.88477e-16	0.0777672	2.50051e-19
Gtf3c2	-0.0711244	1.52394e-21	0.0836888	2.59666e-19
Efcab14	-0.097138	2.9249e-37	0.081017	2.96738e-19
Tmed10	-0.0296637	3.39035e-30	0.0508711	3.06781e-19
Kctd6	-0.0818618	8.1311e-31	0.0754667	3.09163e-19
Atp6ap2	0.00524469	9.35682e-32	-0.0510196	3.15475e-19
Tmem59	-0.0197709	0.119748	-0.0990444	3.1997e-19
Paxbp1	-0.0796288	4.74118e-28	0.0876485	3.2364e-19
Ncam1	-0.118717	4.58903e-35	0.104802	3.31758e-19
Reep3	-0.0874101	4.54781e-44	0.0415488	3.40022e-19
Slc25a3	0.0405797	1	-0.102964	3.50774e-19
Rpn2	-0.0397897	1.18876e-23	0.0636436	3.78494e-19
Plcb4	-0.0943961	9.40866e-49	0.0727608	4.16766e-19
Sf3b1	0.00333234	4.83755e-34	0.027625	4.50005e-19
Tspo	0.171222	4.29727e-87	-0.0611083	4.5028e-19
Hjurp	-0.0184683	1	0.0873236	4.78887e-19
Tulp3	-0.0751576	7.35571e-16	0.100051	4.91915e-19
Ip6k1	-0.0309626	2.62394e-22	0.0744855	4.95358e-19
Rab2a	0.0277406	1.06285e-42	0.0141989	5.13382e-19
Gphn	-0.0457711	4.56081e-09	0.0971824	5.26366e-19
Cdc42	0.130001	1.50453e-32	-0.0964076	6.39872e-19
Adgrb1	-0.074012	9.16353e-23	0.108807	6.4879e-19
Cct8	0.00184635	1.79868e-30	0.0254081	6.50079e-19
Copa	-0.0472753	9.51935e-15	0.0737269	6.76997e-19
Btbd17	-0.206387	3.58269e-62	0.111784	6.91489e-19
Lhx2	-0.0451173	0.919728	0.127146	7.10687e-19
Arhgef10l	-0.0575623	1.43027e-16	0.0722078	7.13822e-19
Srrt	-0.0574875	9.95085e-21	0.0809352	7.24645e-19
Zbtb43	-0.0381748	9.53067e-10	0.0566923	7.31713e-19
Cyc1	-0.0109532	5.66468e-37	-0.0392042	7.47535e-19
Cox6a1	-0.00109335	3.03523e-36	-0.060346	7.52252e-19
Nr1d1	-0.104795	3.86458e-28	0.103433	7.64456e-19
Itih5	-0.0668906	3.51185e-25	0.0661577	7.92946e-19
Fabp5	-0.00582506	1	-0.12069	7.9985e-19
Ep400	-0.0336068	9.02771e-11	0.0632556	8.14014e-19
Dstyk	-0.054934	5.9202e-15	0.0789533	8.18955e-19
Zcchc6	-0.016167	7.42557e-18	0.0650984	8.30187e-19
Xylt1	-0.0547722	6.13059e-11	0.0997787	9.12713e-19
Ifngr1	-0.0186825	9.80103e-33	0.0335193	9.41426e-19
Ddx39b	0.0528835	5.51419e-34	-0.0384872	9.75396e-19
Osbpl1a	-0.0339716	2.51117e-28	0.0832395	1.08306e-18
Gm26699	-0.0524481	1.08073e-11	0.0759391	1.12884e-18
Trappc10	-0.0991002	4.74503e-36	0.0847483	1.15684e-18
2021-03-02	-0.0459884	9.86321e-31	0.0298986	1.16934e-18
Mapre1	0.00833011	1.12057e-35	0.0297959	1.17497e-18
2810459M11Rik	-0.00713358	1	0.0872063	1.22466e-18
Tmem208	0.0401628	1.00538e-27	-0.0833137	1.42469e-18
Ndufa3	-0.0799176	2.50988e-27	-0.0982742	1.43058e-18
Ywhaz	0.0443404	2.19343e-33	-0.0371688	1.44013e-18
Jmjd1c	-0.0320451	1.83148e-32	0.0737802	1.47123e-18
Adcyap1r1	-0.103751	2.04419e-25	0.114896	1.47225e-18
Hspa9	-0.0411779	1.09459e-28	0.0682408	1.55516e-18
Slc39a7	-0.0790706	1.17566e-34	0.0759806	1.55871e-18
Ttll3	-0.0249122	0.0226555	0.134701	1.71753e-18
Fubp1	-0.0145248	3.67239e-40	0.0788909	1.74452e-18
Idh3a	-0.0830777	2.44929e-31	0.0757227	1.86129e-18
Abhd6	-0.0733752	4.04475e-26	0.0790552	1.93592e-18
Polr2m	-0.0427834	3.12111e-23	0.0713867	1.99446e-18
Ppargc1a	-0.0903663	1.59747e-25	0.0918814	2.06085e-18
Scmh1	-0.0711649	6.9788e-23	0.0804509	2.06252e-18
Abca1	-0.0979699	2.29714e-33	0.0949528	2.07389e-18
Fnbp4	-0.0427311	7.31036e-14	0.077652	2.11261e-18
Mphosph10	-0.0431823	5.23355e-10	0.0661651	2.15645e-18
Ccar1	-0.0588446	6.34016e-24	0.0686345	2.15849e-18
Tnks2	-0.0603062	3.59422e-17	0.0846866	2.15913e-18
Marcks	-0.0570621	2.59878e-28	0.0769197	2.1643e-18
Itgb5	-0.026959	6.52263e-21	0.0770662	2.1669e-18
Gcc2	-0.0633333	1.25644e-18	0.0882475	2.24908e-18
Srrm1	0.0219278	7.37669e-33	0.0512032	2.29003e-18
Adrb1	0.0217185	1	0.0784971	2.33105e-18
Rnf215	-0.157433	9.68063e-64	0.102232	2.35273e-18
Spaca6	-0.0531549	1.46163e-14	0.0817169	2.39401e-18
Cct2	-0.0477656	3.88643e-32	0.0554703	2.41473e-18
Zmiz1	-0.0536177	2.14416e-22	0.0823459	2.47469e-18
Cd47	0.0124628	6.72553e-21	0.0700796	2.48819e-18
Cbx6	-0.05135	5.3924e-13	0.066915	2.7357e-18
Vdac1	0.0252673	1.7847e-34	-0.0578389	2.75108e-18
Stim1	-0.0847136	7.4339e-32	0.0747937	2.77262e-18
S100a16	0.199377	1.64384e-86	-0.100357	2.91111e-18
Gna13	-0.069836	1.25508e-24	0.0989494	3.22563e-18
Gsk3b	0.000410953	1.54179e-29	0.0192505	3.23124e-18
Znrf3	-0.0678471	4.2699e-21	0.075349	3.23542e-18
Ran	0.0501141	3.71426e-37	-0.0321021	3.31114e-18
Cntrl	-0.0514967	1.6949e-15	0.0698777	3.41374e-18
Letm2	-0.0454538	2.77678e-09	0.0818788	3.47754e-18
Abcd2	-0.0773731	1.50195e-17	0.0943824	3.4844e-18
Lamtor5	0.0538582	3.39641e-33	-0.0571918	3.50241e-18
Myl12b	0.0736008	9.98176e-32	-0.0525284	3.66659e-18
Scd2	-0.0269396	2.32296e-11	0.105449	3.73276e-18
Atn1	-0.0307439	1.66132e-10	0.055256	3.7842e-18
Tprkb	-0.0492936	4.43683e-15	0.12606	3.87884e-18
Fam162a	0.00116923	2.29781e-22	-0.0509691	3.93894e-18
Kdelr1	-0.0521215	5.99829e-33	-0.0432779	4.30779e-18
Oaz1	0.170258	1.65682e-60	-0.10198	4.3134e-18
Rock1	-0.00516013	1.41516e-15	0.0673019	4.40818e-18
Thra	0.00634337	2.14873e-29	0.0654413	4.59559e-18
Fam20a	-0.19514	1.13191e-79	0.107531	4.65059e-18
Atf4	0.0173831	2.70966e-29	0.0384962	4.6552e-18
Pfdn2	0.0390461	6.31876e-24	-0.0633272	4.75681e-18
Myl12a	0.0281737	7.32501e-26	-0.0081334	4.85479e-18
Sdcbp	0.0632019	5.70699e-35	-0.0601873	5.26815e-18
Ythdc1	-0.034785	4.32101e-19	0.0733627	5.28541e-18
Jam2	-0.107676	2.32749e-49	0.0472712	6.31373e-18
G3bp2	-0.0270981	1.05758e-17	0.0733517	6.41588e-18
Ikbkb	-0.0334366	1.38286e-12	0.0749445	6.62999e-18
Dcaf8	-0.0538652	3.13594e-37	0.0765491	6.64591e-18
Nrxn2	-0.135131	5.42663e-39	0.107457	6.71106e-18
Vps9d1	-0.0423244	1.4635e-11	0.0709148	6.83037e-18
B230219D22Rik	-0.0554796	6.72346e-29	0.0561701	6.98802e-18
Eif5b	-0.0630347	9.38537e-30	0.076858	7.00484e-18
Iscu	0.0808587	6.29766e-38	-0.0540326	7.05465e-18
Tnfaip8	-0.0225039	2.53627e-15	0.0781443	7.34044e-18
Thrsp	0.00986767	1	-0.161261	7.36057e-18
Swt1	-0.05628	3.34887e-32	0.0478838	7.95997e-18
Cers2	-0.0713913	4.96202e-33	0.0674502	8.11385e-18
Tmcc3	-0.0499401	3.03155e-23	0.0774094	8.1401e-18
Limch1	-0.0409741	6.12453e-25	0.0969766	8.19828e-18
Zfp706	0.0368233	6.58923e-36	-0.0320448	8.71261e-18
Ccdc12	0.0321588	1.47153e-25	-0.0150481	8.73289e-18
Hnrnpr	-0.0311994	4.23468e-18	0.0861218	9.40763e-18
Trps1	-0.0803856	2.34409e-22	0.103123	9.8235e-18
Luzp2	-0.0496974	1	0.143951	1.01381e-17
Zhx3	-0.100522	5.59097e-33	0.0914614	1.06456e-17
Prrx1	-0.114535	2.2454e-36	0.0947728	1.0703e-17
Phip	-0.029563	4.81865e-19	0.0947594	1.07911e-17
Gapvd1	-0.0424968	2.48882e-17	0.0757785	1.07954e-17
Ttf1	-0.0412479	1.63787e-14	0.057672	1.11736e-17
Pnp	-0.0395758	1.80369e-32	0.0147921	1.11902e-17
Alcam	-0.139531	2.54353e-51	0.0964193	1.13291e-17
Sned1	-0.0701449	4.06158e-21	0.0813202	1.15595e-17
Mertk	-0.141374	2.76506e-40	0.119395	1.19629e-17
AI464131	-0.211899	3.10298e-97	0.105047	1.24756e-17
Zc3h18	-0.0297849	0.00282188	0.0612565	1.26836e-17
Baz2b	-0.0171104	1.12676e-17	0.0741599	1.35195e-17
Rala	-0.0227023	6.59895e-10	0.0599018	1.37615e-17
Emc10	-0.053625	3.48236e-34	-0.0447131	1.42535e-17
Vdac3	0.075623	7.67255e-42	-0.0399068	1.44504e-17
Rpl26	0.169804	2.47946e-55	-0.103808	1.47839e-17
Man2a2	-0.0607734	7.17154e-16	0.0809687	1.49664e-17
Grn	-0.0484063	3.61349e-43	0.00596359	1.51507e-17
Rnf7	0.049059	4.16046e-38	-0.0580211	1.51525e-17
Tcf4	-0.123423	2.22122e-26	0.115841	1.58582e-17
Ubl3	-0.0243466	1.02075e-24	0.0354922	1.67228e-17
Cyp2d22	-0.0602108	1.40849e-23	0.0938704	1.67592e-17
Neo1	-0.0943343	7.96545e-39	0.0810509	1.72423e-17
Arl1	0.0275059	9.37261e-37	0.0181046	1.78978e-17
Fcgrt	-0.0175205	1.71772e-29	-0.0340105	1.81559e-17
Phkb	-0.0907463	1.9976e-22	0.0946024	1.8861e-17
Fry	-0.0971805	1.76113e-27	0.0935036	2.01111e-17
Enpp2	0.0190349	3.98368e-17	0.0587913	2.07181e-17
Nfat5	0.0176731	1.52784e-10	0.0930128	2.1033e-17
Foxg1	-0.0901751	4.10857e-19	0.109029	2.10844e-17
Ndufa10	-0.0186932	2.13825e-22	0.0349973	2.11861e-17
Vmp1	-0.149408	2.38603e-63	0.0700145	2.12604e-17
Actr10	-0.022332	1.99704e-24	0.0502702	2.135e-17
Nucks1	-0.0179737	9.69191e-16	0.073036	2.14385e-17
Mrpl17	0.0219833	1.97754e-11	-0.0837086	2.15635e-17
Brd2	-0.0245505	5.87701e-11	0.0704428	2.17546e-17
Cope	0.0661009	1.09941e-30	-0.0727146	2.19343e-17
Dvl1	-0.0694509	2.67035e-26	0.0614696	2.24213e-17
Gm9925	-0.0277305	4.21133e-07	0.0951239	2.32118e-17
Snrpd1	0.0396838	1.89477e-25	-0.0451839	2.38784e-17
Rbm3	0.0686289	5.25863e-44	-0.0143622	2.40388e-17
Mef2a	0.0397224	5.06575e-38	-0.000242287	2.40862e-17
Bcl9	-0.0166662	1	0.0701388	2.42319e-17
Crebrf	-0.0644605	4.06514e-22	0.0688981	2.44661e-17
Grin2c	-0.0412782	0.00167325	0.11489	2.45142e-17
Zranb1	-0.0673907	2.97743e-27	0.0846972	2.46824e-17
Gm20342	-0.0676582	8.07039e-24	0.0667705	2.54353e-17
Os9	-0.0757228	6.85963e-34	0.0747909	2.68926e-17
Slc25a33	-0.235571	1.18983e-120	0.0807644	2.7151e-17
Rock2	-0.0382077	5.41986e-12	0.0679503	2.75225e-17
Sec61b	0.0730357	3.44378e-38	-0.0481665	2.79478e-17
Pgam1	0.0384561	1.82225e-23	-0.045636	2.95695e-17
Adgrl3	-0.0696455	1.70977e-21	0.0919015	3.14605e-17
Cdk2ap1	-0.101742	1.87355e-48	0.0684015	3.16345e-17
Galnt1	-0.126996	1.42071e-47	0.0898479	3.18316e-17
Lncpint	-0.0740201	1.98114e-23	0.0741932	3.20957e-17
Tmx4	-0.0419805	2.62146e-27	0.0728843	3.25834e-17
Mgea5	-0.0297797	5.94888e-13	0.0748584	3.27441e-17
Ptprf	-0.13198	7.57471e-50	0.0914524	3.4784e-17
Gpm6b	-0.0993272	5.27635e-20	0.103817	3.74909e-17
Rpl32	0.164785	7.49078e-50	-0.110684	3.86255e-17
Irak1	-0.0499752	6.12776e-17	0.0615988	4.02871e-17
Desi2	-0.0778813	4.53209e-30	0.0822841	4.04205e-17
Actr3	-0.00663994	7.46013e-25	0.0178869	4.07162e-17
Zfyve26	-0.0342718	0.00111747	0.0677511	4.082e-17
Rictor	-0.0413394	6.73508e-14	0.0744135	4.18172e-17
Arid4a	-0.0446067	1.75227e-14	0.0720282	4.30177e-17
Ylpm1	-0.0768498	3.72352e-27	0.072702	4.35026e-17
Prkar1a	0.0288498	2.23334e-37	0.00399127	4.48725e-17
Zfp740	-0.0353625	4.93252e-10	0.0708861	4.49417e-17
Spred1	-0.109446	5.54638e-38	0.0969067	4.62208e-17
Ndufs2	-0.0156063	9.87351e-33	6.54827e-06	4.69196e-17
Cox14	0.0348398	3.89486e-23	-0.069534	4.73744e-17
Sun1	-0.0421668	1.12793e-09	0.0783167	4.93124e-17
Sel1l	-0.0590291	3.7079e-20	0.0740448	5.07313e-17
Pcgf5	-0.0453674	5.32767e-12	0.0852538	5.3953e-17
Map4	-0.0317011	1.8082e-27	0.0695714	5.40369e-17
Stxbp3	-0.0741336	5.45637e-30	0.0797938	5.66751e-17
Kcmf1	-0.0815224	1.6433e-35	0.0679406	5.69615e-17
Hspa13	-0.063456	2.95699e-18	0.0769433	5.97894e-17
Pcm1	-0.0493697	7.39119e-24	0.0690549	6.00279e-17
Tmem47	-0.141769	2.96452e-45	0.104384	6.07187e-17
Sltm	-0.0402977	2.52388e-23	0.053725	6.24708e-17
Fam172a	-0.000907642	1.40928e-08	0.0803395	6.26716e-17
Rb1cc1	-0.0780386	4.81482e-29	0.0885182	6.41044e-17
Gna12	-0.09071	6.31406e-40	0.07512	6.49958e-17
Srsf2	0.00218472	9.27303e-22	-0.0198779	6.65092e-17
Yeats2	-0.0706014	3.3586e-25	0.0690526	6.72594e-17
Insig1	0.0366092	8.71959e-19	-0.106205	7.06585e-17
Esd	0.0253265	3.42725e-24	-0.0316169	7.12558e-17
Ccnt1	-0.0623778	1.24188e-21	0.073354	7.16428e-17
Wdr20	-0.0340126	1.73841e-08	0.0605709	7.33542e-17
Ppp1r12c	-0.0692347	2.21645e-29	0.0597532	7.38703e-17
Sox21	-0.0399348	0.00105048	0.0869986	7.46888e-17
Zbtb7a	-0.0294126	1.54958e-11	0.0732994	7.51533e-17
Ptn	-0.0631136	1	-0.109658	8.18356e-17
Rnf13	-0.0416476	2.4115e-33	-0.0201226	8.26233e-17
Chst10	-0.0920924	1.3428e-26	0.088774	8.35995e-17
Tcf7l2	-0.0714217	3.03192e-18	0.0932705	8.54997e-17
Anapc5	-0.0289708	1.96872e-14	0.0750096	8.86532e-17
Hes5	-0.287439	1.15082e-40	0.213612	8.8782e-17
Tead1	-0.107656	8.19074e-47	0.0788073	8.99249e-17
Adgra1	-0.0761677	3.5517e-20	0.0779746	9.05449e-17
C130071C03Rik	-0.0516975	3.71649e-12	0.0970169	9.14617e-17
Cdk11b	-0.0397239	5.48303e-25	0.0327269	9.55538e-17
Dpysl2	0.0582392	1.84672e-40	-0.0461342	1.03297e-16
Srp72	-0.0632074	2.0846e-23	0.0756107	1.06297e-16
Ckap4	-0.102604	2.46994e-55	0.0645453	1.07783e-16
Tma7	-0.00690233	2.45624e-40	-0.0234354	1.10056e-16
Aph1a	-0.133824	1.41755e-61	0.0541771	1.13073e-16
Igsf1	-0.113677	7.21671e-27	0.110005	1.15559e-16
Wasf2	-0.00258532	2.78913e-19	0.0413251	1.16334e-16
Cdh2	-0.141361	1.10979e-56	0.0858274	1.20429e-16
Mff	0.0191094	9.66242e-27	-0.0506219	1.29352e-16
Palld	-0.0722967	1.81801e-20	0.0751883	1.29652e-16
Nxn	-0.0697174	7.34793e-25	0.0633483	1.30796e-16
Rhob	-0.252324	3.09969e-107	-0.0555126	1.34147e-16
Them4	-0.0705024	4.01344e-15	0.102125	1.42259e-16
Nfix	-0.0383745	1.8405e-14	0.0988419	1.48831e-16
Vamp8	0.050163	9.42367e-34	-0.0220505	1.50799e-16
Rpl3	0.169769	4.45458e-61	-0.102343	1.52514e-16
Wnk1	0.0272184	1.08918e-26	0.0226997	1.53416e-16
Nipa1	-0.0776338	8.95884e-26	0.0757162	1.58313e-16
Gpc5	-0.0989636	1.24266e-25	0.0906474	1.62115e-16
Rnf11	-0.0186828	4.47588e-15	0.061626	1.6736e-16
Ino80d	-0.0486541	1.12571e-12	0.0760428	1.68576e-16
Tulp4	-0.06608	9.39903e-28	0.0787056	1.76174e-16
Dlg5	-0.0368296	4.37247e-07	0.077077	1.85581e-16
Rnf5	-0.06351	2.73272e-15	0.0930313	1.8623e-16
AI480526	-0.0302013	3.82939e-07	0.0892182	1.87874e-16
Cxcl14	0.0779029	9.92046e-14	-0.0904959	1.96496e-16
Aurkaip1	0.0377049	1.5659e-35	-0.0491835	1.99246e-16
Slc25a11	-0.0459368	1.17618e-30	0.0509133	2.02375e-16
Srpr	-0.0579572	4.86875e-19	0.0721102	2.02713e-16
Smg5	-0.0429349	1.37621e-08	0.067831	2.06987e-16
Csnk2b	0.0356673	1.85142e-23	-0.0602549	2.08262e-16
Miga1	-0.0462112	1.32476e-11	0.062285	2.1023e-16
Ank	-0.119483	3.8487e-58	0.0768512	2.23306e-16
Trmt112	0.0816746	4.87164e-29	-0.0715298	2.27089e-16
Smg6	-0.0321471	2.46718e-06	0.0623849	2.30174e-16
Sall2	-0.0905715	1.12705e-23	0.0898241	2.33855e-16
Klf6	-0.00833637	4.51556e-13	0.0376151	2.42308e-16
Herc2	-0.0421513	5.0788e-24	0.0704794	2.42639e-16
Cct7	0.0379416	1.958e-30	-0.0220724	2.46638e-16
Nfasc	-0.0411008	6.61494e-05	0.082189	2.54382e-16
Klf13	-0.136283	1.09066e-66	0.0651129	2.6963e-16
Dnajb14	-0.0818783	2.31068e-28	0.0778936	2.70699e-16
Rnf130	-0.0652498	8.45308e-33	0.058885	2.7237e-16
Ccser2	-0.0595143	4.32337e-28	0.0671118	2.72575e-16
Snta1	-0.113447	4.40526e-41	0.0807544	2.74041e-16
Epas1	-0.0117773	3.76714e-27	0.00191043	2.80882e-16
Slk	-0.0488371	9.16873e-19	0.0574983	2.86832e-16
Ring1	-0.0464431	6.56082e-19	0.0782423	2.99813e-16
Rrp1	0.0164471	6.08628e-24	-0.00308846	3.10306e-16
Specc1	-0.0307533	4.37058e-09	0.093376	3.24415e-16
Dnaja2	-0.011148	1.25332e-20	0.0421766	3.42563e-16
Suclg1	-0.00178133	3.45001e-18	-0.0599584	3.51694e-16
Itm2b	0.0299653	1	-0.0911222	3.54063e-16
Cep85l	0.00100092	1.56904e-09	0.0920284	3.56749e-16
Ddost	-0.0148145	8.51957e-39	0.00559151	3.59604e-16
Guf1	-0.0574264	1.59341e-14	0.0690509	3.65019e-16
Fam114a2	-0.0362484	9.41171e-15	0.0643649	3.66759e-16
Ogfrl1	-0.0309443	0.000534615	0.0604146	3.67123e-16
Hist1h2bc	0.17382	1.36986e-81	-0.0847206	3.72514e-16
Bax	0.0362755	1.43557e-30	-0.0668058	3.97686e-16
Ergic3	-0.0314121	1.24822e-29	-0.0208597	4.03727e-16
Colgalt1	-0.0400221	3.68309e-16	0.0525071	4.11076e-16
Eif4a1	0.0044685	2.56694e-37	-0.00552306	4.15903e-16
Tomm20	0.0483993	2.67629e-35	-0.0410702	4.22927e-16
Tjp1	-0.00740192	2.68707e-20	0.0480691	4.25178e-16
Rnf182	-0.0845375	2.51229e-23	0.0897426	4.27368e-16
Gm266	0.0200087	0.000530606	0.0963875	4.43827e-16
Rhoq	-0.0353603	1.81523e-11	0.0835021	4.45367e-16
Hsp90aa1	0.0779221	1.26479e-23	0.0627594	4.49299e-16
Manf	0.0450107	2.83242e-36	-0.00451522	4.51875e-16
Arl6ip1	-0.00235417	6.09005e-24	-0.0305511	4.59887e-16
Ggnbp2	-0.0546159	6.66802e-30	0.0681129	4.66367e-16
Sirpa	0.00263465	6.48272e-37	0.057919	4.91459e-16
Ddx42	-0.0367092	1.29428e-09	0.0681527	5.24848e-16
Ptprd	-0.0567116	8.72001e-11	0.0825514	5.28806e-16
Csad	-0.0706625	3.69825e-17	0.0830507	5.48188e-16
Ptdss2	-0.0907606	6.0886e-36	0.0662813	5.65269e-16
Clasrp	-0.0550645	9.58116e-15	0.0786192	5.7662e-16
Cwf19l2	-0.0756621	9.53094e-25	0.077012	5.79327e-16
Dnajb6	0.0302611	6.99719e-25	-0.0356005	5.80927e-16
Ilvbl	-0.0493756	9.1689e-21	0.076675	6.08601e-16
Hsd17b4	-0.0501971	5.78223e-19	0.0691598	6.12273e-16
Scaf11	-0.0308784	1.49134e-12	0.0770378	6.14531e-16
Rgs12	-0.02959	2.36493e-16	0.0484117	6.18655e-16
Matr3	0.00342298	8.73135e-32	0.0135072	6.22918e-16
Tnpo3	-0.0386027	1.61053e-10	0.0643334	6.39637e-16
Mysm1	-0.0447224	7.57881e-20	0.0742439	6.57009e-16
Tuba1b	0.0312384	1.77747e-27	0.0289602	6.64189e-16
Rassf2	-0.0658138	9.01281e-21	0.0682674	6.97549e-16
Mro	-0.128209	3.22603e-43	0.0949605	7.1219e-16
Alyref	-0.0634807	1.07243e-35	0.0610247	7.1296e-16
Rer1	-0.0200619	4.33124e-38	-0.00097094	7.14625e-16
Dmwd	-0.0770983	1.2586e-28	0.0670175	7.14746e-16
Pld2	-0.100147	7.13403e-38	0.0796607	7.20411e-16
Atat1	-0.037438	1.02439e-08	0.06779	7.46884e-16
Cbx1	-0.0358407	3.461e-26	0.0540059	7.62549e-16
Nme1	0.0391986	8.80756e-31	-0.0585321	7.77032e-16
Cops4	-0.00163357	1.65207e-15	0.0352277	7.80453e-16
Pipox	-0.120525	5.86239e-44	0.0807471	8.06014e-16
Rex1bd	0.0870129	1.19345e-41	-0.0568512	8.11085e-16
Gpatch8	-0.107918	1.37681e-45	0.0649	8.1322e-16
N4bp2l2	0.0338177	5.83696e-33	-0.0641243	8.30699e-16
Ddx55	-0.0330553	6.88034e-06	0.070612	8.62889e-16
Nars	-0.0321198	5.3755e-27	0.0602925	8.72835e-16
Slc6a9	-0.172833	2.63526e-38	0.111841	8.75224e-16
Ddx3x	0.00238719	1.08763e-19	0.0458049	8.85632e-16
Emp2	-0.0174889	2.16589e-11	0.0882913	9.26043e-16
Apbb2	-0.0300274	1.58214e-25	0.0437349	9.53004e-16
Hnrnpa3	0.0206066	2.6708e-30	0.0253472	9.56018e-16
Pou3f4	-0.0191753	1	0.0717693	9.58576e-16
Ifi27	0.397018	5.92809e-212	-0.0824204	9.97507e-16
Psmd4	-0.00787679	1.26833e-35	0.0149335	9.98729e-16
Garem2	-0.0924232	4.48589e-36	0.075774	1.03556e-15
Cdc40	-0.0800853	7.57171e-25	0.0758239	1.06847e-15
Hdac3	-0.0681639	3.75748e-35	0.0563636	1.07454e-15
Arfgap2	-0.0496715	3.98491e-25	0.0631799	1.0822e-15
Celsr2	-0.0788889	6.76561e-20	0.0764521	1.08584e-15
5031439G07Rik	-0.112576	1.83699e-18	0.131788	1.09331e-15
Fzd9	-0.0510696	8.83456e-06	0.0850375	1.10785e-15
Cul1	-0.0134808	3.94647e-23	0.0396795	1.11058e-15
Ddr1	-0.129534	1.30946e-55	0.0801445	1.12609e-15
Taok1	-0.0216676	3.03376e-21	0.0719097	1.13036e-15
Pfkp	-0.0292844	0.000119194	0.0978319	1.20584e-15
Pkd1	-0.018932	1.54159e-05	0.0696113	1.21773e-15
Ampd2	-0.0508252	5.25787e-07	0.0809673	1.22571e-15
Ubtf	-0.0403076	4.02035e-14	0.0595053	1.28864e-15
Klhdc7a	-0.0885178	9.65468e-27	0.0808519	1.29022e-15
Sec11a	-0.0209381	4.52136e-29	0.007285	1.34028e-15
Ubn2	-0.101575	2.22138e-32	0.075543	1.34313e-15
Las1l	-0.0272135	0.000568583	0.0763152	1.43907e-15
Ppdpf	0.0346501	6.35904e-13	-0.0764352	1.51065e-15
Atp11a	-0.0369337	1.48563e-10	0.0677375	1.57911e-15
Wdr26	-0.0384507	4.09397e-16	0.0660034	1.63543e-15
Ggh	-0.0426463	1.98256e-24	-0.0512253	1.67126e-15
Nfe2l2	-0.0642043	1.2776e-27	0.0734198	1.69024e-15
2310022B05Rik	-0.0823051	2.05696e-18	0.0956063	1.76992e-15
Slc30a10	-0.0699832	4.51777e-11	0.0969996	1.78509e-15
Zfand5	-0.00885994	2.90572e-19	0.0213024	1.8389e-15
Herpud2	-0.0480672	1.60211e-18	0.0749366	1.86151e-15
Ptk2	-0.0433847	1.02707e-13	0.0784744	1.89388e-15
Zfp318	-0.0649385	6.03402e-18	0.0691884	1.90438e-15
Cryzl1	-0.0676827	1.01868e-25	0.0729473	1.93739e-15
Rims2	-0.114093	3.9828e-44	0.0806752	1.94557e-15
Usp53	-0.333459	8.48866e-173	0.0747909	1.95882e-15
Vsir	-0.0377999	6.97106e-26	0.0248337	1.96765e-15
Fuca1	-0.0624007	9.08286e-36	0.0329411	1.99129e-15
Pfn2	0.0435323	3.72951e-10	-0.083563	2.12102e-15
Apba2	-0.0811235	1.42234e-22	0.0872836	2.40646e-15
Cct4	0.0372784	1.81112e-34	0.0267577	2.43241e-15
Ppp1r12a	-0.0445487	1.73785e-23	0.0587345	2.45407e-15
Cyth1	-0.039195	1.06177e-10	0.0627259	2.46687e-15
Fnbp1l	-0.0656308	5.44561e-27	0.0477643	2.47024e-15
Ywhab	0.036048	7.51805e-16	0.00820193	2.48299e-15
Nfkbia	-0.182191	4.74896e-67	-0.0670414	2.49957e-15
Uhrf2	-0.0500562	6.46102e-18	0.0695552	2.51559e-15
Ndfip2	-0.0482117	7.53383e-37	0.0271678	2.5361e-15
Pou2f1	-0.0661099	3.52759e-22	0.0816158	2.55724e-15
Cnrip1	-0.0484407	8.17444e-11	0.0659182	2.58375e-15
Abhd17b	-0.109795	1.60661e-42	0.075033	2.59942e-15
Kdm3b	-0.0215323	0.00644133	0.0688481	2.71389e-15
Vamp2	-0.0555004	4.85789e-26	0.0646941	2.72693e-15
Gtf2a2	-0.0123867	1.32335e-30	-0.00240646	2.80713e-15
Psmd12	-0.0116331	8.39314e-10	0.0538207	2.86387e-15
Naa35	-0.0381618	3.06381e-21	0.0703553	2.86667e-15
Ddrgk1	0.000663092	1.27325e-29	-0.00859187	2.90215e-15
Nfrkb	-0.0478009	2.42124e-16	0.0589985	2.90471e-15
Pdcd6	0.00692941	3.4696e-28	0.00767539	2.90811e-15
Cct3	0.0199698	4.49714e-28	0.0280756	2.92319e-15
Cab39	-0.0522551	3.3433e-25	0.0657873	2.94913e-15
Pigs	-0.194845	1.73031e-92	0.0901545	2.99523e-15
Snx5	0.0221167	5.75406e-21	-0.0321957	3.06257e-15
Arpc1a	0.0272751	9.93372e-25	-0.0358061	3.14851e-15
Sypl	-0.0242933	2.23329e-34	-0.0121347	3.22048e-15
Cxxc5	-0.0167965	2.17138e-09	0.0639059	3.29211e-15
Mccc1	-0.067546	1.04402e-19	0.0639982	3.30544e-15
Phactr1	-0.0388572	0.000277191	0.0822221	3.37723e-15
Csnk2a1	-0.0741983	3.65976e-31	0.0538588	3.48325e-15
Sap30l	-0.0634349	7.29247e-21	0.0724016	3.5128e-15
Slc25a16	-0.0498706	1.78346e-12	0.0601065	3.52258e-15
Erc1	-0.0489206	3.14103e-11	0.067528	3.5965e-15
Atp2c1	-0.0715582	3.46575e-37	0.055208	3.60511e-15
Mrpl52	0.0136885	6.36437e-17	-0.0725851	3.66905e-15
Asph	-0.0328885	1.47106e-15	0.0654006	3.73429e-15
Srpk1	-0.0383144	3.72729e-12	0.0628567	3.81717e-15
Taok2	-0.0417652	5.6559e-14	0.0533763	4.09807e-15
Sirt7	-0.0238511	7.11553e-16	0.0744313	4.2533e-15
Arpp19	0.0156587	9.27675e-28	-0.0372133	4.29796e-15
Riok1	-0.0404099	7.32763e-10	0.0578717	4.34922e-15
Gprasp2	-0.00689643	0.120964	0.0647412	4.44031e-15
Rbm4b	-0.0775051	2.09848e-29	0.0848875	4.46022e-15
Ift20	0.00692304	2.27321e-26	0.0382047	4.46465e-15
Gsta4	0.0680366	6.81269e-34	-0.0333433	4.4897e-15
Psmd1	-0.0527928	3.15582e-18	0.0631396	4.50675e-15
Pex11a	-0.0252342	0.915613	0.0735503	4.55983e-15
Rp9	0.0137597	1.2955e-15	0.0510493	4.56764e-15
Foxo1	-0.102889	2.90262e-32	0.0849445	4.57884e-15
Arid1a	-0.0525717	8.40902e-18	0.0802488	4.60946e-15
Snx6	0.0104195	8.392e-23	0.0294559	4.74585e-15
Vcl	-0.191477	3.14953e-82	0.0990754	4.77223e-15
Syncrip	-0.0403383	9.83468e-13	0.0572621	4.8241e-15
Cmip	-0.0451065	3.43134e-12	0.0618163	4.92489e-15
Lims1	-0.0442856	2.45558e-26	0.0443259	5.06042e-15
Dynlrb1	0.0456776	9.48169e-31	-0.0629065	5.07158e-15
Mcc	-0.05313	8.96406e-18	0.0697605	5.15365e-15
Anp32a	0.0415443	3.32741e-32	0.0141406	5.19005e-15
Dapk3	-0.0882274	2.7356e-47	0.0592649	5.52495e-15
Npas3	-0.0735496	1.34643e-17	0.0756311	5.53025e-15
Txn2	-0.0140972	7.83915e-25	-0.0344534	5.59345e-15
Fmn2	-0.107715	2.69966e-34	0.0925913	5.63638e-15
Thrap3	-0.0192775	1.24218e-13	0.0577269	5.82833e-15
Ccnl1	0.0116239	1.02161e-37	0.0119747	5.94945e-15
Mgat2	-0.0627121	7.0421e-27	0.0620627	6.30897e-15
Dync1i2	-0.0288681	8.88371e-23	0.0436342	6.46236e-15
Prdx6	-0.0180673	1	-0.0853687	6.49423e-15
Epb41l2	-0.00110657	4.00791e-23	0.0330919	6.50431e-15
Hnrnpa1	-0.00449125	6.07002e-31	-0.00786274	6.5851e-15
Mfap3	-0.0602545	4.77743e-25	0.0532443	7.00152e-15
Chmp5	0.020943	1.28747e-27	-0.0369712	7.00572e-15
Akr1a1	0.0585579	1.05331e-32	-0.0151736	7.01765e-15
Selenot	-0.0402333	9.25837e-21	0.0714322	7.08469e-15
Kansl1	-0.0317393	1.14819e-09	0.0670342	7.15677e-15
Bmpr1b	-0.0520607	1.83704e-07	0.0920661	7.88452e-15
Acbd3	-0.0205755	4.3441e-09	0.0644901	8.0565e-15
Eif3m	-0.00947917	5.90333e-18	0.0577827	8.09171e-15
Napg	-0.0358779	3.889e-13	0.0691962	8.28597e-15
Mthfd1	-0.0490294	2.21482e-07	0.067939	8.29787e-15
Tpp2	-0.0568796	1.36258e-28	0.0442911	8.36965e-15
Ppfia1	-0.0515222	1.09527e-14	0.0660438	8.42091e-15
Pdha1	-0.0706415	5.99919e-26	0.0797069	8.42435e-15
S100a6	0.155474	9.16727e-39	-0.109524	8.46383e-15
Ptpn13	-0.0622596	1.49246e-17	0.0707383	8.74121e-15
Sdha	-0.0096159	1.6165e-29	0.0651444	8.7422e-15
Ubqln2	-0.0531554	8.02709e-15	0.0827767	9.21587e-15
Nrd1	-0.0163066	2.00378e-17	0.049219	9.29041e-15
Brd8	-0.0311683	4.97201e-12	0.061827	9.46869e-15
Gbf1	-0.0429056	3.83772e-15	0.0643337	9.50256e-15
Ccdc174	-0.0411035	2.3105e-18	0.065615	9.6879e-15
Txn1	-0.010141	2.71644e-31	-0.0336566	9.82418e-15
Cpsf6	-0.0415118	3.06482e-22	0.0728097	9.90137e-15
Plxnb1	-0.0947926	1.36089e-25	0.0832415	1.00585e-14
Ehmt1	-0.0366441	9.79657e-14	0.0677516	1.01789e-14
Sub1	0.023603	1.00164e-31	-0.0216661	1.02382e-14
Dab2ip	-0.000414345	2.22414e-05	0.0551501	1.0415e-14
Chchd10	0.119513	1.45945e-33	-0.096043	1.06994e-14
Lrpap1	-0.0301644	1.56729e-29	0.0259678	1.08198e-14
Raf1	-0.0705444	1.54902e-17	0.079307	1.10676e-14
Sema4b	-0.116091	6.08329e-33	0.0932299	1.12609e-14
Inppl1	-0.0508708	2.91346e-11	0.0785764	1.13023e-14
Gnl3	-0.0353455	3.19388e-10	0.064737	1.13023e-14
Slc35f6	-0.102405	4.37077e-35	0.0726363	1.13282e-14
Sptan1	-0.00514692	5.03168e-19	0.0523654	1.19109e-14
Kansl3	-0.0432495	4.79029e-09	0.0696881	1.19679e-14
Bace1	-0.0565084	7.42968e-17	0.0667572	1.36511e-14
Sft2d3	-0.0400112	8.5791e-08	0.0641965	1.36576e-14
Rrnad1	-0.0577729	2.71902e-16	0.0645078	1.39277e-14
Rasa3	-0.0389121	2.46425e-06	0.0764621	1.40444e-14
Rsu1	-0.0142963	3.65975e-29	0.0219002	1.41459e-14
Rspry1	-0.0604191	2.49249e-18	0.0683006	1.42984e-14
Hsd11b1	-0.252601	2.22742e-88	0.123842	1.43538e-14
Ttc14	-0.0016426	3.0904e-29	0.0270036	1.43682e-14
Emc2	0.0294921	1.59572e-23	-0.0553281	1.44128e-14
Cipc	-0.0812556	7.38352e-23	0.0855906	1.45193e-14
Csde1	0.00652203	2.09296e-32	-0.000173657	1.48297e-14
Nr1d2	-0.115452	1.42245e-48	0.0763398	1.52115e-14
Rtf1	-0.0446056	3.12411e-21	0.061494	1.5247e-14
Stx12	-0.0118202	6.92821e-17	0.0253724	1.52478e-14
Sorbs2	0.0557234	4.81094e-17	0.0100913	1.54562e-14
Ube3c	-0.0856194	2.82026e-32	0.0696864	1.57439e-14
Prdm16	-0.015415	1	0.0777206	1.60795e-14
Mapt	0.00162063	0.000253262	0.0814663	1.61258e-14
Rpl27	-0.00653247	1.17493e-34	-0.0578604	1.61546e-14
Id1	0.00872605	6.85104e-06	0.030339	1.63643e-14
Glo1	0.0206062	3.32399e-20	-0.0485338	1.65205e-14
Zfp106	-0.0422576	7.32303e-13	0.0672146	1.69648e-14
Sqstm1	0.0967323	1.36149e-41	-0.00607753	1.74387e-14
Phc2	-0.0430045	2.11532e-09	0.0656209	1.75873e-14
Mir9-3hg	0.00243557	1	0.0925171	1.76858e-14
Tmem176a	0.150196	1.2254e-53	-0.0719448	1.77611e-14
Avl9	-0.0226344	0.000172561	0.06176	1.81386e-14
Tkt	-0.00378272	3.8433e-24	0.0459479	1.82148e-14
Rab6a	-0.039878	3.52132e-27	0.0371554	1.88235e-14
Mapk8ip1	-0.0712626	1.62968e-20	0.0709036	1.92593e-14
Pcmtd1	0.0289213	1.69473e-35	-0.017313	1.95574e-14
Htt	-0.0495659	2.95772e-10	0.0743452	1.9842e-14
Tmbim6	-0.039319	6.92608e-21	0.036251	2.10851e-14
Trpm7	-0.0143683	4.55321e-15	0.0797134	2.11772e-14
Usp8	-0.0382654	3.32988e-18	0.0629128	2.14582e-14
Txnl1	0.0453731	3.13802e-32	-0.0208353	2.19261e-14
Arhgef40	-0.0286159	2.32423e-06	0.0835212	2.23613e-14
Tnfaip1	-0.0323969	2.9074e-12	0.0582538	2.2795e-14
Ndufv1	0.00168965	1.70648e-23	-0.0258672	2.30809e-14
Gatm	0.0158409	1.63582e-19	0.0218627	2.34615e-14
Mier1	-0.0184966	7.03306e-18	0.0398117	2.35514e-14
Plekhg1	-0.104261	2.10955e-41	0.0745715	2.39645e-14
Prkd1	-0.0532831	2.19851e-11	0.0689796	2.48763e-14
Bag1	0.00929039	9.7775e-24	0.00520792	2.64589e-14
Rac1	0.0171617	4.55625e-32	0.00296787	2.74826e-14
Hspd1	-0.0115092	7.69545e-27	0.0303462	2.77227e-14
Tuba4a	-0.027534	3.79148e-08	0.0849695	2.80294e-14
Sema4a	-0.0618947	2.75469e-08	0.0881449	2.81149e-14
Adora2b	-0.15319	3.86536e-58	0.0924987	2.81332e-14
Ntrk2	-0.144307	3.19394e-65	0.0883613	2.86301e-14
Mrpl20	0.0425342	4.59206e-22	-0.0583603	2.89113e-14
Hdhd5	-0.0549295	3.19166e-11	0.0734576	2.94781e-14
Cldn10	-0.0474395	0.000829081	-0.0834593	2.9551e-14
Cnbp	0.0958705	6.20054e-62	0.02289	2.9803e-14
Arl3	0.0245517	4.93966e-23	-0.0409148	3.04911e-14
Ndufaf4	-0.124228	2.45839e-49	0.0614127	3.06842e-14
Sema6d	-0.105036	5.6022e-42	0.0842133	3.1416e-14
Ntrk3	-0.116204	3.32159e-58	0.0846828	3.19227e-14
5031425E22Rik	-0.0363476	8.98545e-19	0.0730527	3.20109e-14
Cct5	0.00541423	3.04533e-24	0.0390276	3.2999e-14
Pak2	-0.0282175	3.79686e-24	0.0368687	3.41424e-14
Nxf1	-0.00487978	6.46953e-32	-0.050486	3.53422e-14
Arx	-0.023266	1	0.0647202	3.53827e-14
Mllt10	-0.0303376	8.09169e-20	0.0567544	3.64125e-14
Kctd2	-0.0425024	1.02402e-09	0.0591419	3.87265e-14
Gdi1	-0.0385304	1.00606e-27	0.050348	3.92874e-14
Zeb1	-0.0358322	5.13937e-22	0.0605086	4.16478e-14
Trim9	0.0843223	6.0817e-17	0.100824	4.16647e-14
Prpf19	-0.00550226	2.19096e-16	0.0681963	4.21594e-14
Slc35b2	-0.0888371	3.49324e-38	0.0660369	4.32687e-14
Fbrsl1	0.0391871	3.19889e-09	0.0925927	4.4157e-14
Cdc42bpa	-0.0593671	3.41628e-22	0.0658513	4.42396e-14
Rasal2	-0.0441798	7.0745e-15	0.060481	4.43088e-14
Phb2	-0.0156715	8.97587e-25	0.00444545	4.44161e-14
Gusb	-0.0461059	1.45362e-14	0.0544061	4.45905e-14
Pdgfrb	-0.0344006	8.62767e-12	0.0726376	4.63465e-14
Pgls	0.0435107	5.855e-33	-0.0596248	4.69368e-14
Gpatch2	-0.0654611	4.14885e-20	0.0692575	4.70049e-14
Smarca4	-0.0420816	2.1428e-18	0.0644932	4.76399e-14
2021-03-02	-0.0420838	2.26338e-14	0.0747797	4.80987e-14
Dynlt3	0.0670034	8.70797e-28	-0.0407289	4.8979e-14
Sgms1	-0.00237114	1.27818e-22	0.0194214	4.91417e-14
Rap1b	0.0177096	3.60862e-32	-0.0265039	5.17042e-14
Arhgap31	0.00603114	2.07402e-15	0.0489356	5.1827e-14
Zfp263	-0.0459981	9.48244e-16	0.0549577	5.38341e-14
Nptn	-0.0747544	9.46845e-36	-0.0313878	5.54408e-14
Smim14	0.0445456	1.11264e-32	-0.0115113	6.01183e-14
Creg1	-0.014417	2.11833e-28	0.0340964	6.0267e-14
Lin7c	-0.0246385	2.54975e-13	0.0704469	6.1277e-14
Fam173a	-0.0130417	6.24225e-26	-0.000117461	6.1608e-14
Tnfrsf19	-0.0665459	8.9991e-15	0.0799928	6.20443e-14
Txnip	0.0194416	6.06782e-15	0.00871604	6.31246e-14
Man2b1	-0.0297264	1.71692e-24	0.0439129	6.40425e-14
Nfkb1	-0.0316514	5.02474e-11	0.0579065	6.44356e-14
Clasp1	-0.0641587	3.87096e-19	0.074427	6.45279e-14
Cd151	-0.0234901	4.99789e-27	-0.00513979	6.6863e-14
Sfswap	-0.0492736	9.87833e-16	0.0638965	6.94161e-14
Phc3	-0.0486696	5.82737e-13	0.0682888	6.95535e-14
Psmd8	0.0375807	1.29748e-32	-0.0398606	7.02285e-14
Set	-0.00719046	3.28205e-23	0.0149558	7.05761e-14
Cbx5	-0.0302201	1.42355e-21	0.0639204	7.35132e-14
Rps14	0.196627	1.00115e-78	-0.097258	7.39157e-14
Ghitm	-0.015309	1.0224e-27	0.0194021	7.49297e-14
Atf7ip	-0.026018	2.09276e-11	0.0693278	7.64461e-14
Pdcd5	0.017529	2.61378e-25	-0.0153571	7.65711e-14
Ccdc190	-0.0162586	0.000412877	0.0768239	7.70985e-14
Tm9sf2	-0.0528425	1.72471e-28	0.0634395	7.75192e-14
Dgkz	-0.0347645	2.13625e-10	0.0611404	7.75665e-14
Irf2bpl	0.0283695	1.47781e-10	0.0772385	8.38767e-14
Rhot1	-0.0701381	3.07001e-22	0.0715723	8.54852e-14
Sirt5	-0.033478	1.38221e-07	0.0811486	8.70279e-14
Gpx1	0.0194213	2.18363e-17	-0.0365704	8.96823e-14
Pid1	-0.0115829	5.10733e-18	0.0649639	9.0184e-14
Capzb	0.0170125	3.06638e-28	-0.0280539	9.08625e-14
St3gal4	-0.209485	1.46143e-102	0.0741422	9.38562e-14
Tecr	0.00307058	0.0129346	-0.0753669	9.39001e-14
Adss	-0.0450255	6.51379e-14	0.0687125	9.39364e-14
Epc1	-0.0738942	3.17151e-19	0.0722292	9.45795e-14
Txndc15	-0.092486	2.57567e-45	0.0335601	9.59676e-14
Rab21	-0.0942802	1.1495e-37	0.0728592	9.67702e-14
Dnajc7	0.0178901	2.87252e-21	0.0349284	9.99188e-14
Lsm12	-0.0242367	9.26716e-10	0.0606953	1.00241e-13
D5Ertd579e	-0.0382787	9.84012e-09	0.0810062	1.01409e-13
Ctsf	-0.0506779	3.35849e-34	0.0357012	1.04835e-13
Pibf1	-0.0313767	0.0485178	0.0699767	1.0524e-13
Smim10l1	-0.0141391	2.44689e-24	0.0283054	1.05996e-13
Pink1	-0.0247299	3.81736e-10	0.0760448	1.08114e-13
Map2k7	-0.0522268	4.72368e-14	0.0600539	1.08775e-13
Psma4	-0.0294985	3.23402e-40	0.00802964	1.09859e-13
Dmac2	-0.054587	5.02891e-15	0.0615871	1.11348e-13
4833420G17Rik	-0.0384811	3.05301e-25	0.0656383	1.12408e-13
Il6st	-0.0460506	2.81923e-21	0.0528983	1.13788e-13
Crebbp	-0.0226137	7.64944e-18	0.0589859	1.14082e-13
Pdcl	-0.038361	9.94532e-11	0.0513983	1.17839e-13
Xpr1	-0.130568	8.61613e-49	0.0672509	1.18463e-13
Ppt1	-0.052831	1.13102e-24	0.0583839	1.20632e-13
Smim7	0.00635455	9.01639e-19	-0.0507622	1.20835e-13
Pcsk1n	-0.0111103	5.67721e-11	-0.0920952	1.23051e-13
Lman2	-0.0497002	1.03279e-28	0.0398344	1.23899e-13
Idh3b	-0.0385811	7.33785e-29	-0.00548818	1.23978e-13
Glrx3	0.000688598	3.96491e-23	0.0112001	1.24207e-13
Sat1	0.227188	2.52471e-98	-0.0727468	1.24779e-13
Usp4	-0.0414279	1.88504e-11	0.0611528	1.2537e-13
Gpam	-0.0694616	1.05587e-16	0.07325	1.29349e-13
Ppp2r5a	-0.0547903	4.41683e-20	0.0849475	1.32516e-13
Csf1	-0.0594646	2.96019e-19	0.0570679	1.33189e-13
Hnrnpa2b1	0.0514015	8.05301e-26	0.0631148	1.34721e-13
Hdlbp	-0.0245067	4.88476e-17	0.058308	1.36006e-13
Aifm3	-0.161953	6.16748e-61	0.0901124	1.36325e-13
4632415L05Rik	-0.0475225	2.56849e-11	0.0605337	1.38624e-13
Col9a3	-0.0703625	2.15632e-18	0.0782929	1.39959e-13
2810403A07Rik	-0.0579352	7.15479e-21	0.0695184	1.40871e-13
Lonp2	-0.0150701	5.56724e-11	0.0721451	1.4093e-13
Nsrp1	-0.0515111	2.22876e-25	0.0571818	1.41477e-13
Ybx1	0.0374282	2.44743e-17	0.00718646	1.41717e-13
Gclm	-0.0457779	5.23192e-15	0.0791522	1.4176e-13
Brd4	-0.0260984	1.62516e-13	0.0558762	1.43519e-13
Cnot2	-0.0194512	7.65233e-10	0.0564709	1.46831e-13
Trrap	-0.051573	7.51298e-14	0.059694	1.48364e-13
Tmco1	-0.086207	4.85074e-43	-0.031587	1.48411e-13
Ccdc85a	-0.0566981	6.04951e-15	0.0619344	1.50436e-13
Zc3h7a	-0.0293775	3.60071e-13	0.0682037	1.50898e-13
Srsf10	-0.00845602	5.07849e-25	0.0209801	1.50961e-13
Ccnt2	-0.0618965	4.08265e-18	0.0819684	1.55315e-13
Daam1	-0.0173485	1.46746e-07	0.0789168	1.57308e-13
Ost4	-0.011419	1.22059e-32	-0.0199507	1.5806e-13
Cachd1	-0.0633583	4.38363e-19	0.0613256	1.59447e-13
Max	-0.0237376	4.29342e-18	0.053785	1.59657e-13
Pcx	-0.0609582	4.60785e-14	0.0703381	1.62098e-13
Ndufs4	0.0225943	6.30062e-25	-0.0693058	1.75678e-13
Itgb1	-0.0242963	1.61079e-24	0.0265099	1.83261e-13
Slc35b1	-0.0416547	4.80429e-24	0.057274	1.83516e-13
Hnrnpm	-0.00887725	3.52706e-20	0.0367215	1.84012e-13
Gde1	-0.0971269	7.86314e-46	-0.0038832	1.8488e-13
Gabra4	-0.0723857	1.94542e-18	0.0727953	1.85732e-13
Rabgap1	-0.0633039	1.42173e-19	0.0618793	1.86141e-13
Emc3	-0.075607	3.33601e-37	0.00124896	1.89522e-13
Rnf149	-0.0540561	4.2416e-18	0.058513	1.91118e-13
Snhg20	0.133265	3.708e-45	-0.0904102	1.93588e-13
Zfc3h1	-0.0388334	3.44116e-11	0.0697366	1.93882e-13
Mindy2	-0.0311069	9.71888e-18	0.0424893	1.96188e-13
Wsb2	-0.0541275	5.10765e-24	0.050588	2.0113e-13
Plekhm2	-0.059342	5.277e-17	0.0661989	2.02881e-13
Zfp68	-0.0277661	0.000666366	0.0625199	2.07736e-13
Rere	-0.0523192	2.66328e-21	0.0635554	2.19335e-13
Etnk1	-0.0119487	1.2012e-18	0.0714645	2.22397e-13
Psd3	-0.0933083	2.38772e-28	0.0801121	2.34551e-13
Hp1bp3	-0.0277213	4.65927e-19	0.055001	2.35355e-13
Pfkl	-0.0230149	7.22032e-05	0.0800968	2.36811e-13
Slc39a12	-0.226201	1.23005e-117	0.0750953	2.40356e-13
Mink1	-0.0838519	8.29833e-27	0.0740256	2.40686e-13
0610030E20Rik	-0.0439189	9.07669e-11	0.0548479	2.50443e-13
Trak1	-0.0690253	5.28383e-23	0.0739045	2.59979e-13
Cfap97	-0.035613	0.00115049	0.0650617	2.60652e-13
Txndc9	0.0140474	8.97189e-18	0.0134023	2.61359e-13
Rpl6	0.11853	3.95636e-24	-0.0965786	2.66882e-13
Tmem57	-0.0611708	3.58619e-22	0.0643316	2.68116e-13
Aamp	0.0207263	4.25888e-26	-0.00638105	2.70613e-13
Cspg5	-0.126518	8.51011e-07	0.161508	2.74463e-13
Epn1	-0.0469916	1.6615e-18	0.0413524	2.85586e-13
Itpkb	-0.0132964	0.0486635	0.0847299	2.87387e-13
Tuba1a	0.0343179	1.10255e-28	0.00222782	2.87853e-13
Bdh1	-0.143378	4.05686e-58	0.0805775	2.91544e-13
Ptov1	-0.0195311	2.15295e-23	-0.00461796	2.93958e-13
Uqcrc2	-0.0329681	2.01349e-26	0.0427058	3.07106e-13
Selenop	-0.0873041	4.29466e-19	-0.0999725	3.08266e-13
Sesn3	-0.0172577	3.57286e-10	0.0901919	3.09754e-13
Dctn4	-0.0303184	6.08019e-17	-0.0545923	3.1508e-13
Rgl1	-0.0263808	2.33029e-05	0.0668517	3.21096e-13
Cnpy2	0.0197999	2.00184e-32	-0.0290137	3.22102e-13
Cib1	0.0214938	1.19749e-15	-0.0834633	3.23731e-13
Adgrg1	0.0678439	2.51359e-10	0.0879412	3.37961e-13
Psmc4	-0.0328769	1.66669e-23	0.044968	3.4342e-13
Pdhb	-0.0401688	1.42162e-26	0.0381071	3.45067e-13
Cop1	-0.0721441	9.68139e-35	0.0578884	3.4526e-13
Rbm28	-0.0849542	2.6763e-29	0.0695711	3.51497e-13
Nsd3	-0.0505978	4.15552e-21	0.0500169	3.53911e-13
Mef2c	0.0979825	1.43388e-37	0.00503169	3.56634e-13
Arl8a	-0.099455	8.06737e-38	0.0748239	3.6146e-13
Actn4	-0.0204396	1.19567e-20	0.0553267	3.68388e-13
Tsnax	-0.049222	5.2529e-22	0.0616255	3.82546e-13
Nsd1	-0.00605608	2.82503e-18	0.060747	3.83159e-13
Bin1	0.0159822	9.29578e-19	-0.00804056	3.83942e-13
Gtf2h5	0.0499141	5.59948e-33	-0.0535813	3.86377e-13
Lhfp	-0.128546	3.20713e-35	0.0807057	3.87037e-13
Ndel1	-0.0170214	2.07844e-11	0.0529713	3.94285e-13
Brwd1	-0.0379416	7.96338e-08	0.076838	4.02268e-13
Mapk4	-0.104151	4.54113e-32	0.0815277	4.03684e-13
Pgp	0.00713513	4.78212e-23	0.0392919	4.08322e-13
Ctnna1	-0.0197163	4.41517e-14	0.0611391	4.09413e-13
Tmem30a	-0.000345492	8.4854e-30	-0.0292172	4.10477e-13
Adgrb2	-0.0940493	1.71683e-27	0.0822923	4.10563e-13
Apc2	-0.1122	2.13366e-47	0.068047	4.16578e-13
Ice1	-0.0352633	8.41816e-09	0.05869	4.17828e-13
Fgd4	-0.0313053	2.93109e-05	0.0867737	4.18295e-13
Psmc6	0.00779342	3.15311e-31	0.017173	4.27457e-13
Ndufs1	-0.0785456	1.46538e-30	0.0586777	4.29194e-13
Fam133b	-0.0694409	1.62095e-22	0.0627782	4.29196e-13
Fam228b	-0.0349266	2.46197e-09	0.0798883	4.29437e-13
Akap8l	0.0288783	3.95352e-21	0.0250343	4.35546e-13
Ttc4	-0.0472597	2.47437e-18	0.0609529	4.41978e-13
Map2	-0.0980867	1.74966e-26	0.0875852	4.47589e-13
Metap2	-0.0512827	7.24146e-30	0.0293658	4.54135e-13
Vps29	0.0379984	5.3337e-17	-0.0404554	4.55392e-13
Uqcrc1	-0.00945169	1.11002e-16	-0.0552338	4.71648e-13
Atp6v1a	-0.0686825	8.65574e-22	0.0670638	4.76037e-13
Timm44	-0.070823	6.77183e-21	0.0711853	4.96484e-13
Nap1l4	0.000352312	2.30833e-21	0.0493209	4.98166e-13
Dtx1	-0.0365158	0.962571	0.0808405	4.99631e-13
Rabep1	-0.0685945	2.78771e-25	0.0635205	5.00003e-13
Elmo2	-0.0882343	3.01388e-23	0.0816644	5.16789e-13
Ranbp1	0.0377064	7.96746e-25	-0.0362292	5.16853e-13
Tpp1	-0.0838409	9.27399e-42	0.0514075	5.1852e-13
Eif4g1	-0.0508644	3.2856e-28	0.0646043	5.22991e-13
Klhl5	-0.0683215	5.98898e-30	0.0509068	5.31278e-13
Smc6	-0.0675249	3.1519e-29	0.0576596	5.48377e-13
Large1	-0.0457265	7.05438e-15	0.0503873	5.57575e-13
Ube2s	0.0265569	8.57921e-27	0.0221663	5.64107e-13
Tmem165	-0.095518	1.27867e-34	0.0686159	5.79311e-13
Nufip2	-0.0555279	1.25067e-16	0.068995	5.87111e-13
Wls	0.0353207	1.68204e-08	0.0523885	5.95448e-13
Dtna	-0.161616	1.73992e-55	0.0782331	6.15557e-13
Mrgbp	-0.0563083	4.17509e-16	0.0672329	6.31624e-13
Lgalsl	-0.0484595	1.48641e-10	0.0683728	6.348e-13
Zfp652	-0.0436348	9.14288e-12	0.056619	6.41947e-13
Mtf2	-0.0317787	0.000556017	0.0593363	6.496e-13
Cfl1	0.0652907	1.96164e-08	-0.0954596	6.51415e-13
Gadd45g	-0.111809	8.7474e-14	-0.093501	6.52502e-13
Cttnbp2	-0.0651269	7.34674e-19	0.0713694	6.77727e-13
Tcf12	-0.0437106	5.62057e-20	0.0589411	6.79179e-13
Dlgap4	-0.0498673	2.25188e-18	0.0607651	7.10213e-13
Lman1	-0.0362764	4.38232e-29	0.07813	7.17347e-13
Nectin3	-0.0904847	9.82606e-33	0.0607686	7.22053e-13
Ppp1cb	0.0159968	1.24944e-26	-0.0103243	7.31424e-13
Pcif1	-0.0131794	0.000325798	0.0675319	7.4063e-13
Atrx	0.0414835	1.81528e-38	0.0269151	7.41972e-13
Nvl	-0.0553653	3.40486e-14	0.0617192	7.57043e-13
Gramd4	-0.0185949	1	0.0640291	7.67162e-13
Rsbn1l	0.00617032	2.01129e-18	0.0431246	7.70599e-13
Fam19a5	-0.0947373	3.10023e-32	0.0667116	8.14694e-13
Lamp2	-0.0290876	1.90898e-27	-0.0174574	8.25402e-13
Rab11b	0.068168	5.24127e-32	-0.0539773	8.29012e-13
Ppp2r2d	-0.042827	1.57194e-15	0.045217	8.33391e-13
Lgals8	-0.0192147	3.16089e-05	0.052798	8.38457e-13
Pantr1	-0.118347	1.27476e-09	-0.120335	8.39402e-13
Sdf4	-0.00310904	1.3296e-25	0.00267094	8.39489e-13
Ttyh3	-0.1994	1.19654e-69	0.0951623	8.44715e-13
Med21	0.0600542	1.4711e-24	-0.0715522	8.61893e-13
Tex261	-0.0713261	7.777e-30	0.0762572	8.65554e-13
Ltbp3	-0.0375735	3.49571e-06	0.0568983	8.95015e-13
Atxn7	-0.0648438	9.09296e-18	0.0739708	9.17596e-13
Chchd3	-0.0329173	2.0329e-27	0.0294985	9.33159e-13
Ttc28	-0.0388035	1.24929e-09	0.0590985	9.36271e-13
Aamdc	-0.0131613	3.23612e-19	-0.0652516	9.54879e-13
Cdc42ep4	-0.0877706	1.82407e-28	0.0693338	9.72409e-13
Ivd	-0.0940408	3.14298e-31	0.0784567	9.85779e-13
Clptm1l	-0.0712301	2.60404e-30	0.0499015	9.99387e-13
Mtfr1l	-0.0325662	8.10418e-13	0.0583291	1.00197e-12
H1f0	-0.0946911	8.43848e-30	0.0770187	1.01461e-12
Mapkap1	-0.0567323	5.07047e-16	0.0527597	1.01485e-12
Kcnip3	-0.0683074	1.48952e-20	0.0709423	1.01988e-12
1700020I14Rik	-0.00936466	4.70019e-27	0.0344756	1.03783e-12
Aco2	-0.13741	1.77796e-57	0.0538757	1.0547e-12
Atp6v1d	-0.016583	1.39321e-24	0.0168794	1.06536e-12
Srgap2	-0.00107042	5.98603e-21	0.0259298	1.07e-12
Pkm	0.0509608	4.43152e-19	-0.0621643	1.07257e-12
Mdga2	-0.142017	1.09249e-47	0.0849325	1.09641e-12
Serinc1	-0.0401832	4.52487e-15	0.0486731	1.10102e-12
Tanc2	-0.0269814	3.67009e-11	0.0452611	1.10177e-12
Actl6a	-0.045456	6.66513e-19	0.0632866	1.1128e-12
Ythdf1	-0.056831	2.8339e-17	0.0575798	1.13427e-12
Rps16	0.170309	1.14374e-58	-0.0948525	1.19505e-12
Efr3b	-0.0620277	9.39218e-22	0.0666808	1.20524e-12
Grid2	-0.0751543	2.64166e-23	0.0613888	1.23135e-12
Srsf9	-0.0272377	1.45263e-22	0.0358051	1.24422e-12
Ctsb	-0.0268608	2.09233e-19	0.0141637	1.26683e-12
Rasl11b	-0.0743827	4.19722e-29	0.0545382	1.26707e-12
Huwe1	-0.0190165	5.50954e-19	0.0691282	1.29552e-12
Saraf	-0.010876	5.82485e-24	-0.0114172	1.30008e-12
Tsc22d1	0.0702827	7.90663e-09	-0.0888182	1.31526e-12
Ywhah	0.0639093	5.57996e-35	-0.026458	1.32879e-12
Anks1	-0.0975175	3.01207e-34	0.0681416	1.33272e-12
Mydgf	-0.011592	7.6099e-25	-0.0333679	1.3579e-12
Prdm2	-0.0314455	4.2926e-08	0.0534852	1.37198e-12
Strn3	-0.0423173	9.93514e-17	0.0605165	1.41881e-12
Foxp1	-0.0136976	5.99479e-10	0.0306088	1.4334e-12
Rsbn1	-0.0306962	1.61827e-06	0.0615576	1.44334e-12
Dock1	-0.0469759	2.43625e-14	0.0765777	1.45438e-12
U2af1	0.06235	1.49335e-36	-0.0463044	1.47742e-12
Agl	-0.148215	4.58665e-61	0.0641626	1.49142e-12
Cpeb4	0.109454	1.44494e-33	0.0960893	1.50037e-12
Tgfb2	-0.0543821	1.91713e-12	0.0702038	1.52175e-12
Hmg20b	-0.0539949	2.40028e-29	0.0199798	1.57356e-12
Nlgn3	-0.0882621	2.87397e-27	0.0711344	1.58906e-12
Gnpda2	-0.0434546	2.32415e-15	0.0669966	1.60057e-12
Aplp1	-0.195729	8.23577e-59	0.101738	1.60455e-12
Ddt	0.0885403	1.67933e-31	-0.0777857	1.61216e-12
AW209491	-0.0419041	5.15274e-14	0.0454609	1.62874e-12
Smarca5	-0.0376128	5.78971e-20	0.0438886	1.66654e-12
Psmd2	-0.0550804	9.07205e-21	0.0633584	1.67769e-12
Ston2	-0.0404956	1.10659e-05	0.0747915	1.69776e-12
Amfr	-0.0920526	2.19413e-30	0.0620727	1.73174e-12
Dmd	-0.00564807	2.85416e-11	0.0707927	1.73655e-12
Tsen34	0.0357149	5.09403e-27	-0.0193937	1.74143e-12
Snrpd3	0.0393379	5.26535e-18	-0.0565338	1.74723e-12
R3hdm1	-0.103858	1.88454e-38	0.0610486	1.79194e-12
Nom1	-0.0404359	4.6322e-11	0.0543583	1.83557e-12
Ube2r2	-0.0457005	3.62879e-22	0.0610387	1.83567e-12
Cuedc2	0.0182521	1.73332e-24	-0.0223083	1.84201e-12
Tyrobp	0.0920099	3.01423e-30	-0.0281555	1.89427e-12
Spop	-0.0436247	6.39961e-17	0.0599472	1.91217e-12
Ago2	-0.0436386	3.2603e-14	0.0699864	1.93779e-12
Bmp1	-0.102564	3.93155e-43	0.0642972	1.94476e-12
Izumo4	-0.0068185	3.77935e-05	0.0863434	1.94922e-12
Trmt1l	-0.0593814	1.85008e-18	0.0581151	1.96553e-12
Actr2	-0.00218912	3.5356e-15	0.0332663	1.97673e-12
Ccdc127	-0.0535479	1.0218e-13	0.0603193	2.03227e-12
Stx5a	-0.0241797	2.85139e-08	0.0407493	2.10101e-12
Hint2	0.0303956	3.59109e-25	-0.0588381	2.10611e-12
Dync1h1	-0.0254106	6.37718e-12	0.0667275	2.11749e-12
Rnf216	-0.0401484	8.07896e-07	0.0664613	2.14776e-12
Polr2k	0.0109297	2.72363e-12	-0.0818112	2.22996e-12
Arcn1	-0.0107467	0.00213045	0.0608657	2.24249e-12
Nudcd3	-0.0574975	2.54533e-28	0.05834	2.26937e-12
Atf7	-0.0472286	3.57619e-12	0.0669496	2.29105e-12
Fbxo22	-0.0336037	5.33426e-08	0.0513297	2.32721e-12
Ncam2	-0.0641542	1.97719e-13	0.0740704	2.49773e-12
Bmyc	0.117491	2.47424e-28	-0.0948227	2.56633e-12
Git2	-0.0424684	7.98476e-24	0.0421941	2.61399e-12
Mapk3	0.0265032	1.52113e-12	0.0287961	2.61657e-12
Acss1	-0.099769	3.91441e-33	0.0736859	2.6204e-12
Hspa4l	-0.0626422	2.36131e-16	0.0738329	2.63753e-12
Zcchc14	-0.049183	1.19342e-14	0.0573035	2.64992e-12
Xpnpep1	-0.0589878	3.16603e-15	0.0687391	2.6798e-12
Prrc2a	-0.0253971	5.28533e-07	0.0652386	2.74268e-12
Trio	-0.0201223	1.46471e-07	0.0732023	2.79323e-12
Acp1	-0.0569422	2.86416e-29	0.0594468	2.83392e-12
Kat6a	-0.0306888	3.0359e-06	0.0652093	2.84795e-12
Mapre2	-0.0491967	2.72924e-19	0.0686622	2.97211e-12
Dicer1	-0.0353036	1.06753e-11	0.0644512	2.99039e-12
Sgta	-0.00991564	3.79839e-28	0.0179879	3.04225e-12
Dusp1	-0.0998716	4.47967e-31	-0.0182914	3.05237e-12
Cnot4	-0.0606023	1.50696e-25	0.0489327	3.05503e-12
Cavin3	0.0412421	1.7059e-16	-0.0603378	3.17621e-12
Sdc3	-0.0240647	1.55442e-05	0.0593079	3.19018e-12
Sri	0.0275353	1.28705e-27	-0.0280159	3.21788e-12
Brd9	-0.0646561	6.85468e-23	0.0622405	3.25932e-12
Lama2	-0.0441339	4.15081e-06	0.0771018	3.265e-12
Glud1	0.0681146	3.6216e-18	0.0772296	3.34235e-12
Clip4	-0.0347925	1.22874e-06	0.0561059	3.5382e-12
Cd38	-0.201747	2.32005e-97	0.0864109	3.56339e-12
Thoc2	-0.0549837	1.59138e-31	0.0402165	3.68474e-12
Adh5	0.0141669	2.9332e-27	0.0140248	3.76608e-12
Lgi4	-0.0156647	0.0393446	0.0893847	3.91481e-12
Mlec	-0.03489	3.09109e-12	0.0580143	4.06518e-12
Ing4	-0.0285219	2.11125e-10	0.0660036	4.07445e-12
Cnot3	-0.044651	6.20981e-13	0.0566703	4.08452e-12
Arid4b	-0.0367088	6.3621e-16	0.0749579	4.10415e-12
Tmem167	-0.00170522	2.21346e-21	-0.0559065	4.12882e-12
Ube2l3	0.0219426	8.92219e-25	-0.00319326	4.16947e-12
Zbtb38	-0.00412018	7.36334e-11	0.0473761	4.19928e-12
Nfyb	-0.0303867	1.7547e-05	0.0522705	4.20444e-12
Abraxas2	-0.0337157	4.64248e-11	0.058922	4.35829e-12
Abcd3	-0.0792971	1.54277e-21	0.0725944	4.45086e-12
Gas6	0.0216202	8.04248e-19	0.0288914	4.47615e-12
Secisbp2	-0.040425	3.54243e-07	0.0601173	4.5529e-12
Tubb5	0.0527079	2.45546e-33	-0.0105138	4.57146e-12
Hdac8	-0.0617174	2.59044e-14	0.0725386	4.7333e-12
Nfia	-0.0742029	7.78298e-25	0.0244382	4.9156e-12
Nsmf	-0.0907567	1.27356e-24	0.0839085	4.92097e-12
Anapc16	-0.00661031	4.89777e-22	0.039681	4.93494e-12
Zbtb1	-0.0308517	0.000669706	0.060081	4.98991e-12
Bicd1	-0.0747815	2.85892e-15	0.0874979	4.99013e-12
Peg3	-0.0516956	1.01157e-05	0.0905885	5.02237e-12
Ap4m1	-0.023326	0.000407926	0.0539954	5.09402e-12
Prrc2b	-0.0324915	1.13622e-13	0.0481671	5.24677e-12
Dld	-0.0616551	4.12686e-21	0.0602264	5.30071e-12
Rgs6	-0.0050646	1	0.0775902	5.34892e-12
Aak1	-0.064762	1.32095e-21	0.0702513	5.38273e-12
Mbd3	-0.00945475	1.48004e-20	0.0054902	5.55433e-12
Smarca2	-0.0421304	2.13745e-15	0.0647999	5.79304e-12
Comt	-0.0238984	1.23631e-28	0.0191445	5.79527e-12
Gclc	-0.0291049	3.03775e-06	0.0520934	5.88192e-12
Aff4	0.0019405	2.49199e-12	0.0609962	5.94263e-12
Rsrc2	-0.00788198	9.71778e-29	0.0406677	6.06466e-12
Jam3	-0.0878969	9.38164e-33	0.0544878	6.27766e-12
Derl1	-0.0250857	7.56917e-25	0.0340542	6.31616e-12
Capns1	0.0528075	1.62472e-20	-0.0106018	6.83853e-12
Me1	-0.0566304	4.64875e-17	0.0806448	6.86932e-12
Chordc1	-0.0178659	2.09086e-16	0.0291422	6.95806e-12
Sptssa	0.0480246	1.44738e-18	-0.0598459	7.26538e-12
Adgrb3	-0.114261	1.24236e-34	0.0755769	7.27024e-12
Bet1l	-0.039789	1.23954e-12	0.056425	7.31769e-12
Cox10	-0.0954357	2.07563e-25	0.0735355	7.31802e-12
Osbpl9	-0.0286007	5.61938e-16	0.0521283	7.40741e-12
Tex9	-0.0850493	7.96067e-29	0.0684695	7.77472e-12
1110008F13Rik	-0.0446363	2.69443e-23	-0.0147877	8.03487e-12
Tmod2	-0.0582446	1.79876e-23	0.0621106	8.20134e-12
Arl2bp	-0.0155847	1.57087e-34	-0.00639064	8.35823e-12
Sfxn2	-0.046035	4.15273e-15	0.0482473	8.64435e-12
Gm47283	-0.166194	3.77791e-92	0.0659483	8.7274e-12
Bnip2	-0.00624887	6.0743e-15	0.0204648	8.82527e-12
Mon2	-0.0541335	1.21505e-18	0.0550872	8.89451e-12
Rab5c	-0.0236523	1.06342e-22	0.0321066	8.92421e-12
Lmbrd1	-0.0567399	2.44978e-33	0.0261326	8.93884e-12
Thap3	0.0020719	1.17863e-16	0.0498942	8.97609e-12
Mfsd2a	-0.259324	4.54703e-128	-0.0227209	9.04026e-12
Papss1	-0.0442003	1.06665e-21	0.0535462	9.05007e-12
Slc12a4	-0.0882773	6.40691e-30	0.0716323	9.07842e-12
Mga	-0.0290652	1.83338e-13	0.0643427	9.13878e-12
Trpc4ap	-0.0510516	4.46517e-20	0.0696496	9.15314e-12
Nudc	0.0309497	3.73238e-32	-0.0192059	9.16554e-12
Galnt16	-0.0150871	1	0.0719028	9.24111e-12
Nbas	-0.0293384	0.00132174	0.0550765	9.60645e-12
Fam8a1	-0.0280001	0.00687982	0.0593263	9.82156e-12
Taok3	-0.0456451	1.27639e-10	0.0562104	1.00684e-11
Notch2	-0.0191157	3.77564e-13	-0.0870876	1.00993e-11
Wipi1	-0.0380139	3.20044e-05	0.0667384	1.02468e-11
Lpp	-0.0792473	1.24959e-20	0.068789	1.02762e-11
Mia2	-0.0283609	3.10986e-17	0.043212	1.03767e-11
Smad4	-0.0525246	3.35585e-16	0.05359	1.05014e-11
Dock7	-0.00404056	0.207824	0.0703367	1.05405e-11
Tcea1	-0.0387068	1.26942e-14	0.0439089	1.05472e-11
Ckap5	-0.0585212	3.62475e-19	0.0728194	1.06277e-11
Gcn1l1	-0.0321885	4.43158e-06	0.0547762	1.06922e-11
Ankrd10	-0.026987	1.94458e-08	0.0637244	1.07498e-11
Serinc3	0.0172578	0.00103656	0.00343312	1.07539e-11
Hes1	-0.0606718	2.47203e-12	0.0633164	1.08074e-11
Elf1	-0.0367258	2.24429e-12	0.0485918	1.09333e-11
Cdk5rap2	-0.0393066	2.0244e-08	0.0620539	1.10046e-11
Fam69c	-0.0652524	8.68152e-15	0.072237	1.11173e-11
AC160336.1	-0.01285	1.30308e-17	0.0780338	1.2026e-11
Arhgap17	-0.0157749	2.85795e-16	0.043696	1.24186e-11
Tjp2	-0.0296427	6.54835e-15	0.0638989	1.2709e-11
Oaf	-0.175095	1.08211e-36	0.110204	1.27749e-11
Chd2	-0.0119855	1.7093e-08	0.0829349	1.285e-11
Rbm6	-0.0381616	1.6018e-18	0.0652214	1.29683e-11
Aqp9	-0.00513824	1	0.0556887	1.31134e-11
Cwc15	0.00161978	2.42716e-26	0.00532643	1.32354e-11
Tcn2	-0.067454	4.07637e-38	0.0215469	1.34019e-11
Srgap3	-0.00447951	0.112653	0.0828314	1.36048e-11
Eif3l	-0.0206267	1.61246e-13	0.0408435	1.37717e-11
Gpr107	-0.0667569	8.64015e-18	0.0699983	1.39569e-11
Ubr5	-0.0637479	2.87315e-28	0.0684042	1.42514e-11
Ociad1	-0.0171867	1.15107e-25	-0.00657664	1.42528e-11
Dhrs7	-0.00863731	9.27063e-13	0.00162868	1.44141e-11
Maged1	-0.030784	3.48636e-15	0.0472404	1.44509e-11
Rraga	0.0186228	9.46012e-28	-0.0158	1.47639e-11
Fam222b	-0.053273	6.5454e-16	0.0551594	1.49131e-11
Ctdsp2	-0.016277	0.00465952	0.0733364	1.51015e-11
Zcrb1	0.0237179	4.38392e-27	-0.018068	1.51765e-11
Emc7	-0.048601	1.98888e-32	-0.038074	1.56664e-11
Apc	-0.0222315	6.23125e-14	0.0764517	1.67253e-11
Srebf2	-0.0670509	4.45462e-17	0.0816694	1.68227e-11
[truncated: 4,001 more rows]

## Sheet: Fig1c_OPC
Gene	LnFC (aged vs young)	Adjusted P-value (aged vs young)	LnFC (exenatide-treated aged vs young)	Adjusted P-value (exenatide-treated aged vs young)	Source data for Fig. 1c (OPC)
mt-Co3	-0.110005	1.98949e-07	0.323018	5.99309e-134
mt-Nd2	-0.15578	4.8229e-17	0.352256	4.73412e-124
mt-Nd4l	0.216032	1.32021e-22	-0.468177	1.15154e-118
Olig2	-0.295438	1.35413e-51	0.468745	5.01335e-114
Cspg5	-0.172653	3.13826e-19	0.318378	1.60242e-81
mt-Nd3	-0.270031	1.13177e-37	0.342279	6.52562e-79
mt-Nd1	-0.0233509	1	0.293592	8.08531e-79
Basp1	-0.444819	8.51601e-79	0.426289	5.8042e-77
Prdx1	0.307675	2.70228e-53	-0.336282	7.19017e-73
Cox8a	0.170003	1.28574e-20	-0.265277	9.61986e-62
Rpl36	0.0127423	1	-0.300734	1.34474e-60
Map4k4	-0.125089	8.87505e-09	0.309365	1.384e-57
Rps29	0.0224374	1	-0.284279	9.6079e-54
Rpl41	-0.0761818	0.194198	-0.301167	1.00461e-53
Uqcrb	0.149926	1.00831e-11	-0.275265	7.32102e-52
Cox6b1	0.11943	2.93598e-07	-0.26418	4.87273e-51
Cadm4	-0.231158	1.62709e-23	0.30267	3.9223e-50
Ppia	0.109624	2.58016e-08	-0.248169	2.58186e-49
Pura	-0.17786	1.36866e-15	0.277449	8.97269e-48
Mt3	0.148678	1.81012e-06	-0.339197	1.09968e-45
Atp5j2	0.0767799	1	-0.263106	1.10377e-45
Rpl37	0.000797539	1	-0.267604	2.37822e-45
Rpl37a	-0.0401973	1	-0.262005	5.52516e-45
Sox2	-0.17967	8.24804e-11	0.3042	2.23665e-44
Rpl35	-0.012861	1	-0.278763	5.95546e-44
Tmed7	-0.179417	4.16622e-20	0.230732	2.35678e-42
Meg3	-0.321122	3.21843e-40	0.301351	4.82958e-42
Crebzf	-0.139525	3.59894e-12	0.223163	3.62754e-41
Hspa5	0.00506794	1	0.292124	1.30794e-40
Chst2	-0.526611	1.17647e-103	0.274359	5.8318e-38
mt-Atp8	0.0508622	0.975291	-0.269538	1.37033e-37
Pou3f1	-0.0496323	1	0.339962	3.83147e-37
Mxi1	-0.118474	4.2632e-09	0.212516	7.01824e-35
Fgfrl1	-0.145116	1.21731e-16	0.207572	8.07272e-35
Tcf4	-0.162195	4.11019e-16	0.216072	1.16071e-34
Gas1	-0.11658	1.49157e-05	0.237873	1.58515e-34
Rpl39	-0.0905087	0.0524809	-0.26477	2.29119e-34
Bcan	-0.0879375	4.66074e-07	0.207281	4.27072e-34
Gng5	0.171952	9.7091e-15	-0.235614	4.53803e-34
Flrt1	-0.0896333	0.0106188	0.20153	9.10941e-34
C1ql1	-0.137045	2.07733e-17	0.216254	5.8059e-33
Ndufa4	0.200372	1.78055e-21	-0.223386	6.94886e-33
Sec61g	0.0112514	1	-0.220737	1.11845e-32
Sox4	-0.130685	0.080757	0.312871	1.34914e-32
Tnrc6c	-0.186587	5.8635e-22	0.192619	1.528e-32
Eid2	-0.20357	3.13992e-41	0.163855	1.96711e-31
Atp5g2	0.108153	9.05058e-05	-0.219118	2.08401e-31
Ncald	-0.0419074	1	0.227109	2.45375e-31
Elob	0.0407626	1	-0.214218	4.8389e-31
Cntn1	-0.0535329	0.219787	0.234006	2.3559e-30
Rtn4	-0.0806296	0.0159011	0.205648	5.23304e-30
Ankrd11	-0.158046	5.88737e-06	0.263555	6.3029e-30
Zfp91	-0.150891	5.72044e-15	0.203109	9.34872e-30
Cdk2ap1	-0.232007	2.61802e-32	0.190765	1.27565e-29
Ndufa7	0.112609	4.10304e-05	-0.216368	1.70982e-29
Dpysl3	-0.126358	6.39114e-05	0.226332	2.95171e-29
Hipk2	-0.0562075	1	0.193157	5.3916e-29
Cox6c	0.0350932	1	-0.212469	5.71296e-29
Cox5b	0.134093	4.69681e-08	-0.208687	7.01934e-29
Mt1	-0.00585393	1	-0.303832	1.45631e-28
Dlgap1	-0.0817044	1	0.225276	1.92898e-28
Ubl5	0.101939	2.20943e-05	-0.204363	3.52468e-28
Cdh13	-0.136123	3.57003e-09	0.208768	4.6849e-28
Gnas	-0.153448	3.66396e-13	0.200165	4.87191e-28
Cdk8	-0.169075	3.84146e-20	0.176624	6.46405e-28
Ndufs5	0.123504	8.68444e-06	-0.201212	1.20546e-27
Uqcr10	0.0348935	1	-0.226197	2.11813e-27
Uqcrq	0.058676	1	-0.216265	3.23959e-27
Ndufb9	0.207759	9.02236e-27	-0.187539	4.75319e-27
Fam171a2	-0.108554	6.74292e-08	0.16603	5.29774e-27
Atp5l	0.0883509	0.927854	-0.218694	1.26836e-26
Luzp2	-0.0139764	1	0.199753	2.45814e-26
Nxph1	-0.075802	0.45619	0.226692	2.88086e-26
Rpl38	0.00720031	1	-0.220953	2.90033e-26
Tmco3	-0.0753838	1	0.204716	3.36226e-26
Lrrtm3	-0.134554	1.21582e-05	0.211992	7.45588e-26
Atp5h	0.136499	3.06893e-09	-0.196446	1.32401e-25
Serf2	0.0175209	1	-0.197928	2.09184e-25
Syn2	-0.0403254	1	0.214317	2.11056e-25
Nceh1	-0.0429281	1	0.19261	3.52482e-25
Gjc3	0.0515462	1	0.232719	4.05157e-25
Atox1	0.0774918	1	-0.218138	4.58472e-25
Tox3	-0.187681	8.45348e-17	0.19008	5.99016e-25
Epn2	-0.0476254	1	0.20107	6.3973e-25
Tm7sf3	-0.128552	2.30809e-07	0.193859	8.52624e-25
Fau	0.123619	1.12979e-05	-0.202902	8.62518e-25
Atp5e	-0.0218028	1	-0.214083	9.36531e-25
Igsf9b	-0.243103	1.1788e-29	0.206072	9.94472e-25
Lhfpl3	-0.0259651	0.00030842	0.178035	1.1683e-24
Elfn2	-0.0528662	1	0.186084	1.18107e-24
Kif1a	-0.00690563	1	0.181177	3.86817e-24
Rps11	0.0693849	0.644086	-0.192772	4.72266e-24
Gpm6b	-0.0351941	1	0.164017	4.78327e-24
Eef1a2	-0.17026	1.88627e-16	0.18314	4.84984e-24
Rpl35a	0.0235848	1	-0.198731	5.87736e-24
Fam19a5	-0.125217	5.72805e-08	0.189051	7.10106e-24
Uqcr11	0.0702837	1	-0.215675	8.16955e-24
2010107E04Rik	0.00746638	1	-0.213237	9.44088e-24
Cox7c	0.0316045	1	-0.187296	1.71167e-23
Jam3	-0.0690637	1	0.192281	1.97404e-23
Rpl11	0.0710521	0.469553	-0.184183	2.4862e-23
Slc44a1	-0.155482	1.79694e-09	0.193026	3.41487e-23
Srgap1	-0.0651154	1	0.181633	3.97436e-23
Malat1	-0.109824	0.0526991	0.199528	4.9685e-23
Wscd1	-0.0217283	1	0.198651	5.50594e-23
Enah	-0.201411	1.13619e-17	0.193202	8.53603e-23
Wsb2	-0.0566163	1	0.153236	8.8812e-23
Rpl22l1	0.0502552	1	-0.208676	9.89171e-23
Syt11	-0.072135	0.000694134	0.197442	1.2503e-22
Nrxn2	-0.148415	2.69554e-06	0.207507	1.81773e-22
Rps21	-0.00453212	1	-0.190345	1.89797e-22
Rpl29	0.00132313	1	-0.188309	1.95744e-22
Ube2m	-0.243718	1.28222e-38	0.175666	2.03188e-22
Cspg4	-0.112157	0.00175417	0.220628	2.25806e-22
Sap30l	-0.107548	7.03077e-08	0.155102	2.61932e-22
Tril	-0.0453314	1	0.202365	3.54422e-22
Rab12	-0.158114	1.95355e-17	0.150199	5.33351e-22
Chchd2	0.232053	1.91315e-37	-0.172216	5.79609e-22
Ndufa5	0.0730483	1	-0.170191	6.17351e-22
Sulf2	-0.203494	7.90988e-22	0.212068	1.25794e-21
Tcaf1	-0.0544284	1	0.151262	1.67567e-21
Polg	-0.0222404	1	0.20702	1.82367e-21
Fndc5	-0.099609	4.89189e-05	0.156254	1.87996e-21
Cenpb	-0.114779	2.43371e-11	0.143381	2.34439e-21
Adam9	-0.163047	9.82057e-17	0.159172	2.66284e-21
Mapt	0.0498376	1	0.208816	4.00851e-21
Sh3bp4	-0.124903	0.000753203	0.196332	5.49837e-21
Ptprd	-0.126785	2.41882e-05	0.179326	8.18031e-21
Tmeff1	-0.12962	1.90696e-08	0.168748	1.12438e-20
Kif2a	-0.144492	3.23036e-12	0.168796	1.25819e-20
Ptpre	-0.0793382	1	0.197791	1.94892e-20
Man1a2	-0.155704	3.91096e-14	0.15145	2.04215e-20
Nacc2	0.00948403	1	0.176153	2.97953e-20
Hdgf	-0.156457	2.47628e-11	0.165758	3.36835e-20
Ubn1	-0.125782	2.00077e-09	0.151776	3.48574e-20
Megf11	0.04027	1	0.204953	4.77344e-20
Cox5a	0.125642	6.86885e-07	-0.175583	6.82865e-20
Hsd17b4	-0.0771381	0.256555	0.169114	6.8463e-20
Sox5	-0.0463402	1	0.174608	7.0931e-20
Chpt1	-0.136918	4.15513e-05	0.184927	7.68148e-20
Qpct	0.0176888	1	0.164895	7.78381e-20
Calr	-0.0451659	1	0.19226	7.92615e-20
Rpl15	0.0663331	1	-0.164619	9.07252e-20
Chadl	-0.131026	0.000115467	0.193707	1.06126e-19
Smap1	-0.133665	8.26745e-10	0.14796	1.06257e-19
Rps27	-0.0147674	1	-0.212867	1.19798e-19
Ddx5	-0.0139156	1	0.142805	1.21042e-19
Ncor1	-0.138518	5.00775e-10	0.171846	1.22406e-19
Rap2a	-0.126538	4.19439e-10	0.156098	1.37937e-19
Hnrnpd	-0.233137	7.36558e-29	0.157589	1.53339e-19
Gm10076	-0.00270898	1	-0.193965	1.54008e-19
Lrrc4b	-0.126197	5.68227e-06	0.18101	1.92551e-19
Lingo1	-0.0212684	1	0.181535	1.94571e-19
Kdm1a	-0.150822	1.01679e-14	0.145047	2.08758e-19
Trim35	-0.0523577	1	0.165339	2.15129e-19
Lrrn1	-0.038726	1	0.19569	2.33937e-19
Rpl18	0.0724207	0.299908	-0.159972	3.67886e-19
Cuedc1	-0.0795261	0.12781	0.174617	3.98604e-19
Cd81	0.12229	2.05528e-13	-0.135962	4.25759e-19
Ccdc88c	-0.0582532	1	0.160478	4.63831e-19
Rpl18a	0.0995216	0.000494069	-0.176058	4.96991e-19
Rps19	0.0232502	1	-0.18068	5.81109e-19
Atp6v1f	0.148023	9.93994e-10	-0.170978	7.13927e-19
Adgrl1	-0.105271	4.44301e-07	0.149017	7.99024e-19
Selenow	0.0677891	1	-0.174037	1.1132e-18
Tef	-0.226784	3.13702e-32	0.168009	1.12951e-18
Cox7a2	0.100276	0.00307169	-0.17068	1.33052e-18
Snrnp70	-0.134242	1.30925e-06	0.176357	1.58545e-18
Grid1	-0.054052	1	0.128027	1.59068e-18
R3hdm2	-0.115772	2.60324e-06	0.156674	1.59669e-18
S100a13	-0.00489735	1	-0.238158	1.6641e-18
Nedd4	-0.126477	1.02533e-07	0.168868	1.85483e-18
Edf1	0.152802	9.61639e-13	-0.163642	2.31568e-18
Magi2	-0.111125	0.000122217	0.164444	2.50671e-18
Ntm	-0.114789	0.00590059	0.184477	3.48351e-18
Rtn1	-0.0147214	0.000366683	0.148265	3.57284e-18
Trio	-0.00182414	1	0.163617	3.96145e-18
C1qtnf4	-0.191959	7.03208e-18	0.16751	5.58394e-18
Abhd17b	-0.294021	5.94574e-35	0.188344	5.98593e-18
Elavl4	-0.0533638	1	0.162428	7.07049e-18
Rps17	0.0415185	1	-0.153992	8.34385e-18
Atp5d	0.145569	1.11137e-07	-0.186367	8.75806e-18
Usmg5	-0.0302323	1	-0.17918	1.23289e-17
Sdc3	-0.101684	0.275263	0.183334	1.32289e-17
Gpr17	-0.308557	5.01572e-28	0.255983	1.62579e-17
Dscam	-0.0753024	1	0.180041	1.70133e-17
Ndufb11	0.147986	4.76779e-12	-0.168801	1.94955e-17
Dapk3	-0.0899645	7.74724e-06	0.127775	2.02961e-17
Chd7	-0.121685	1.37687e-05	0.161883	2.07508e-17
Zbtb20	-0.11792	1	0.175861	2.26439e-17
Pcdh15	-0.0666631	1	0.186024	2.45427e-17
Psmb2	0.0891248	0.00481845	-0.166615	2.74291e-17
Nell2	-0.150786	1.49825e-11	0.165064	2.87069e-17
Rps28	-0.102193	0.0208334	-0.187692	4.50272e-17
Tmsb4x	-0.0691969	1	-0.206155	4.64101e-17
Ndufa11	0.120164	4.06838e-06	-0.149096	7.09755e-17
Rplp2	-0.0107409	1	-0.164443	7.20083e-17
Phc2	-0.104817	6.32393e-09	0.123883	7.467e-17
Pdzrn4	-0.071714	1	0.169025	7.50261e-17
Iffo1	-0.0564614	1	0.13515	8.7435e-17
1810041L15Rik	0.0351036	1	0.154084	1.00348e-16
Slc24a5	-0.00620331	1	-0.165157	1.35669e-16
Sox21	-0.0502618	1	0.14979	1.38078e-16
Rpl30	0.0294512	1	-0.156374	1.39186e-16
Clcn4	-0.059349	0.0127584	0.167797	1.52842e-16
Tmem158	-0.18133	2.42979e-10	0.146957	1.63123e-16
Spire1	-0.114973	5.69061e-07	0.13803	1.70474e-16
Ckap4	-0.151284	2.42259e-16	0.139123	1.83656e-16
Pdgfra	-0.262012	3.84282e-30	0.17532	1.85113e-16
Elavl3	-0.107804	0.00094324	0.169839	1.88677e-16
Arf5	0.0415188	1	-0.131421	2.22353e-16
Smdt1	0.138094	1.37217e-08	-0.151496	2.66731e-16
Tra2a	-0.16666	4.58587e-12	0.171812	2.68061e-16
Slitrk3	-0.0885102	0.00102689	0.141467	2.72525e-16
Atp9a	-0.116066	1.75476e-06	0.151704	2.81603e-16
Pcbp1	-0.186617	5.30123e-18	0.160833	2.99305e-16
Cbx6	-0.0854771	0.000457613	0.14435	3.02822e-16
Per3	-0.277604	3.91408e-40	0.146135	3.20698e-16
Txnrd1	-0.0305963	0.168651	0.110682	3.47758e-16
Matn4	-0.0443676	0.00236487	0.151559	3.56046e-16
S100a1	0.1749	5.32301e-14	-0.199688	3.68279e-16
Scand1	0.091686	0.000165456	-0.164922	4.1868e-16
Os9	-0.0630185	1	0.164698	4.48526e-16
Tia1	-0.141991	1.82848e-07	0.175256	4.5517e-16
Kcnq1ot1	-0.165313	0.000187527	0.232801	4.84836e-16
Cyp2j9	-0.0611089	1	0.156856	6.35224e-16
Cops5	-0.0973717	0.000318563	0.133654	6.62311e-16
Mafg	-0.0564362	0.0501333	0.118467	6.70543e-16
Agap3	-0.0978756	5.35988e-07	0.114906	7.73272e-16
Atp5g1	0.132299	0.000199197	-0.192452	7.76834e-16
Asap1	-0.06885	1	0.152929	7.82432e-16
Dscaml1	-0.0771387	1	0.151673	9.59072e-16
Dbp	-0.45331	4.3644e-71	0.169527	9.72166e-16
Slitrk1	-0.0800899	1	0.157409	1.15314e-15
Alyref	-0.15817	1.45048e-19	0.114451	1.15458e-15
Cab39	-0.0445284	1	0.127493	1.18169e-15
Park7	0.116887	7.20281e-05	-0.148033	1.19952e-15
Ubqln2	-0.0240779	1	0.134794	1.22641e-15
Cmip	-0.0803679	0.000355068	0.116804	1.33281e-15
Tmem259	-0.0926462	7.23415e-06	0.131831	1.33425e-15
Adgrb1	-0.068363	1	0.159255	1.39421e-15
Nfib	0.0665698	1	0.174677	1.49995e-15
Xkr6	-0.0889992	7.50674e-06	0.112578	1.50124e-15
Mtss1l	-0.0251838	1	0.174843	1.52481e-15
Hint1	0.172206	1.06054e-13	-0.167668	2.1126e-15
Tmem163	-0.0977805	0.100595	0.165765	2.26447e-15
Spon1	-0.0999838	0.0413186	0.179344	2.52938e-15
Grik5	-0.0880958	0.00366506	0.139817	2.86193e-15
44442	-0.11641	1.5273e-07	0.142883	3.23017e-15
Prkcq	-0.136524	1.7821e-08	0.151226	3.35402e-15
Sstr1	-0.0467659	1	0.121573	4.22866e-15
Pde4dip	-0.0502793	1	0.141266	4.7735e-15
Ndufa2	0.00889022	1	-0.146247	5.44786e-15
Brinp1	-0.121134	0.000178152	0.175031	6.15923e-15
Fam110b	-0.0562017	1	0.118404	6.1892e-15
Nisch	-0.124599	2.87101e-06	0.135397	6.259e-15
Sumo2	0.0390808	1	-0.146461	6.66804e-15
Sesn3	0.00300078	1	0.153837	6.84359e-15
Trim44	-0.0981872	0.000199486	0.130534	8.02191e-15
Atp6v1g1	0.168586	7.66515e-14	-0.146539	8.87569e-15
Sparcl1	0.166383	1.77481e-25	0.143	9.5716e-15
Nav1	-0.0968805	0.973637	0.178989	1.12376e-14
Tomm7	0.0148309	1	-0.165344	1.17241e-14
Rps10	0.0817028	1	-0.156937	1.2136e-14
Selenot	-0.0612772	1	0.13254	1.21734e-14
Mpp6	-0.0664103	1	0.14423	1.24393e-14
Phactr3	-0.00544458	1	0.171494	1.25429e-14
Eprs	-0.0551583	1	0.139014	1.28515e-14
Cst3	0.140719	1	-0.294447	1.30282e-14
Crls1	-0.0976352	2.44269e-10	0.112015	1.35591e-14
Spcs1	0.0723858	0.000943031	-0.145492	1.40402e-14
Glg1	-0.0572114	1	0.15428	1.50826e-14
Rpl6	0.0279531	1	-0.157876	1.58647e-14
Nedd8	0.0587687	1	-0.13073	1.63746e-14
P3h3	-0.124381	4.75193e-10	0.130094	1.65819e-14
Vwc2	0.0220742	1	0.152525	1.79249e-14
Arvcf	-0.100681	1.98483e-06	0.136396	1.89225e-14
Mon2	-0.0863969	4.00185e-05	0.125711	1.9898e-14
Papss1	-0.0880659	1	0.168219	2.0736e-14
Ogfrl1	-0.0422431	1	0.130513	2.09446e-14
Kif3a	-0.151094	9.1039e-09	0.166981	2.34633e-14
Pou3f2	-0.0418063	1	0.149997	2.46415e-14
Fzd9	0.0599168	1	0.166724	2.66872e-14
Cdh2	-0.0885995	0.119221	0.146421	2.70164e-14
Atp1a1	-0.00165883	1	0.155831	2.71845e-14
Ccdc88a	-0.107544	0.0273754	0.169192	2.77372e-14
Adora1	-0.0631163	1	0.160555	2.85719e-14
Rps15a	-0.0409292	1	-0.150978	3.11704e-14
Phldb1	-0.0512108	1	0.141672	4.04429e-14
Cacna1a	-0.0718084	1	0.134902	4.45491e-14
Usp24	-0.0759459	1	0.157203	4.63366e-14
Tbc1d12	-0.0539833	1	0.132978	4.72511e-14
Ttc3	-0.110054	0.00588388	0.152554	4.82518e-14
Gap43	-0.180206	5.5715e-11	0.151947	5.06049e-14
Ttyh1	0.00914713	1	0.181967	5.30504e-14
Mb21d2	-0.0667845	0.231636	0.122231	5.36965e-14
Nop10	-0.0340706	1	-0.139714	5.39778e-14
Hs2st1	-0.0721564	0.0168676	0.130369	5.79908e-14
Pnisr	-0.121967	7.29712e-05	0.153747	6.91807e-14
Gpr27	-0.0474929	0.814652	0.095274	7.23216e-14
Sumo1	0.066996	1	-0.148851	7.65494e-14
Aplp2	-0.0890288	0.339416	0.140645	8.47049e-14
Lpcat1	-0.0972437	0.0169822	0.154485	9.69772e-14
Gpx4	0.189702	4.08871e-14	-0.178283	9.76468e-14
Tshz1	-0.0521809	1	0.129018	1.01631e-13
Ndufv3	0.0721972	1	-0.159968	1.12342e-13
Pik3r1	-0.152514	1.40753e-09	0.14549	1.14294e-13
Camk2n1	-0.0322795	1	0.143517	1.19228e-13
Ankrd12	-0.0910963	0.128549	0.172358	1.21645e-13
Smc3	-0.0927917	0.0727341	0.144534	1.22114e-13
Rsrp1	-0.062286	1	0.154156	1.24613e-13
Eef2	-0.0837175	0.409039	0.150534	1.25218e-13
Slain1	-0.0948898	1.24979e-06	0.119164	1.30151e-13
Rps24	0.0417201	1	-0.165301	1.3844e-13
Vstm2b	-0.0868992	0.539841	0.149149	1.5477e-13
Gpc5	-0.0968724	0.997897	0.176472	1.86122e-13
Eif3k	0.0625234	1	-0.136231	1.95828e-13
Oxct1	-0.06864	1	0.128654	2.02663e-13
Zkscan3	-0.0607497	1	0.117586	2.18818e-13
Zfhx2	-0.0579161	0.261826	0.11377	2.25637e-13
Nipa1	-0.0604513	1	0.131982	2.55488e-13
Rab14	-0.0166577	1	0.135131	2.56061e-13
Bmp7	-0.125654	0.00103548	0.144001	3.32594e-13
Psma3	0.0283739	1	-0.131392	3.51881e-13
Zfp612	-0.0427526	1	0.130914	3.56912e-13
Lrrc4	-0.048558	1	0.121383	3.71493e-13
Cdc5l	-0.0697133	1	0.131904	4.15304e-13
Mpv17	-0.0581885	1	0.132698	4.67716e-13
Rps4x	0.0937301	0.0309557	-0.144233	4.80402e-13
Zc3h18	-0.0486764	1	0.114128	4.94888e-13
Fyn	-0.159932	0.0458358	0.184505	4.99347e-13
Elfn1	-0.0666522	0.914483	0.123818	5.05448e-13
Rab21	-0.119492	4.95471e-11	0.120252	5.131e-13
Phf3	-0.0821556	0.0591326	0.131118	5.1412e-13
Ndufs7	0.132234	3.79719e-08	-0.136505	5.55443e-13
Agap1	-0.122333	8.14263e-05	0.156698	5.72107e-13
Acvr2b	-0.074845	4.95373e-05	0.0986481	5.99883e-13
Cacng4	-0.261964	1.43936e-32	0.179573	6.01945e-13
Psmb6	0.0857487	0.229372	-0.128796	6.10934e-13
Rpl13	0.28833	8.32869e-43	-0.172806	6.95351e-13
Kcnd2	-0.039268	1	0.150758	7.41883e-13
Calm2	0.162173	1.22808e-12	-0.146212	7.67443e-13
Stox2	-0.114856	2.39312e-08	0.12839	7.75077e-13
Rpn2	-0.0852877	0.00015056	0.125295	7.96546e-13
Alcam	-0.179238	1.89069e-09	0.153893	8.44716e-13
Ptpra	-0.113321	6.21624e-07	0.145769	8.60353e-13
Ppm1a	-0.0610041	1	0.123695	8.9984e-13
Ndufc1	0.0189506	1	-0.156061	9.26369e-13
Ei24	-0.0489121	1	0.119683	9.26623e-13
Psd	-0.120022	4.77037e-13	0.11443	1.00558e-12
Trmt112	0.059615	1	-0.134334	1.12577e-12
Pwwp2a	-0.0824546	0.00453941	0.113782	1.14705e-12
Gna12	-0.0771748	5.75548e-05	0.111482	1.15491e-12
Asphd2	-0.107408	4.88874e-08	0.110735	1.19729e-12
Sox8	-0.259105	1.27354e-21	0.172654	1.23786e-12
Grin3a	-0.0742112	1	0.16662	1.24157e-12
Rpl24	0.0204307	1	-0.131376	1.32249e-12
Sowaha	-0.0498489	1	0.138093	1.32301e-12
Csnk1e	-0.108159	9.06594e-06	0.137839	1.37161e-12
Gria2	-0.26437	4.95389e-47	0.143036	1.37578e-12
Dad1	0.0693585	1	-0.149047	1.40589e-12
Wdr26	-0.0814101	0.0735491	0.121866	1.70078e-12
Rps18	-0.0125473	1	-0.146793	1.88409e-12
1810010H24Rik	-0.0950709	1.16763e-08	0.107623	1.90407e-12
Cenpv	-0.0735358	0.0534795	0.121866	2.02715e-12
6030419C18Rik	-0.0673327	0.00518786	0.10357	2.15272e-12
Spry4	-0.00167043	1	0.152623	2.28729e-12
Igsf8	-0.129903	3.85272e-08	0.117523	2.32898e-12
Fkbp1a	0.0885843	0.40654	-0.146343	2.35458e-12
Rps27a	0.0608717	0.287445	-0.14044	2.3552e-12
Gpr162	-0.0669362	0.194002	0.126028	2.39073e-12
Lix1l	-0.0792518	2.99149e-05	0.119071	2.46545e-12
Rps5	0.0952373	0.0173999	-0.141803	2.52896e-12
Xbp1	-0.0463598	1	0.146471	2.58796e-12
Trnp1	-0.163949	3.48104e-07	0.161896	2.69214e-12
Atn1	-0.0599717	0.660298	0.109419	2.72368e-12
S100a16	0.247206	9.75792e-21	-0.199127	2.79864e-12
Slc22a23	-0.0822434	1	0.143564	3.02583e-12
Dennd2a	-0.0564023	0.111135	0.120692	3.49206e-12
Podxl2	-0.0696314	1	0.141136	3.80062e-12
Gna11	-0.04031	1	0.120298	3.85436e-12
Ntrk3	-0.0881425	0.178687	0.152786	3.95226e-12
Gtpbp2	-0.10764	1.08275e-08	0.121403	4.22637e-12
Exoc3	-0.0345101	1	0.108681	4.86356e-12
Eps8	-0.0183911	1	0.122962	5.11463e-12
Taok1	-0.0694974	0.00203064	0.107302	5.22353e-12
Med21	0.117578	1.23322e-05	-0.139771	5.35804e-12
Rpl23a	-0.0659547	1	0.145101	5.69624e-12
Arcn1	-0.0739688	0.790689	0.115255	5.95602e-12
Mtmr10	-0.0497302	1	0.104481	6.12102e-12
Tmbim6	-0.091807	0.00168996	0.125473	6.14892e-12
Itpr2	-0.099508	0.00655811	0.13335	6.35675e-12
Rnf5	-0.0427141	1	0.130055	6.57685e-12
mt-Atp6	-0.0221324	1	0.0965453	6.66686e-12
Mark3	-0.0988634	2.92888e-05	0.118757	6.76778e-12
Gpsm2	-0.0618284	1	0.128039	6.93313e-12
Abhd3	-0.0365207	1	0.108479	7.0537e-12
Creg2	-0.0521835	1	0.13944	8.05515e-12
Lrrn2	-0.0614368	0.265819	0.121215	8.35775e-12
Kif1b	-0.0419337	1	0.154535	8.47544e-12
Anapc5	-0.106886	4.40012e-06	0.119252	8.476e-12
Kcnc1	-0.032351	1	0.100085	8.73132e-12
Kmt2b	-0.0520946	0.173989	0.0965488	9.43743e-12
Selenok	0.125151	8.56468e-10	-0.132995	9.47241e-12
Snhg11	0.0275904	1	0.175662	9.71187e-12
Map2	-0.11911	0.00281917	0.158647	9.78878e-12
Ctr9	-0.0581261	1	0.119378	1.01049e-11
Kif21b	0.00209395	1	0.13336	1.02313e-11
Rcn1	-0.10496	4.22479e-05	0.108957	1.02758e-11
Zfp740	-0.0633429	1	0.113643	1.04018e-11
Olfm2	-0.0290537	1	0.149582	1.05994e-11
Mgat4b	-0.113851	1.90222e-08	0.12301	1.10665e-11
Tmf1	-0.0253273	1	0.108842	1.11449e-11
Arglu1	-0.282422	6.77613e-40	0.139545	1.12538e-11
Ubtf	-0.0464631	1	0.113105	1.17892e-11
Btbd1	-0.0768265	0.0933253	0.115686	1.17938e-11
Afg3l1	-0.0644499	0.00431705	0.112727	1.30618e-11
Spry1	-0.111834	5.44031e-07	0.142042	1.324e-11
Cirbp	0.190193	8.2104e-18	-0.152115	1.35332e-11
9930021J03Rik	-0.0572365	0.0612127	0.104458	1.5231e-11
Amer2	-0.0120035	1	0.128339	1.55764e-11
Nbr1	-0.0469545	1	0.117336	1.59322e-11
Tanc2	-0.0597842	1	0.115174	1.78796e-11
Zfp651	-0.023725	1	0.107935	1.82905e-11
Rab6b	-0.0594859	1	0.126619	1.86019e-11
Cops9	-0.0395059	1	-0.12555	1.95896e-11
Romo1	0.0159757	1	-0.138134	2.06135e-11
Itga9	0.0117235	1	0.124902	2.17645e-11
Epdr1	-0.00476802	1	0.133503	2.18979e-11
Zfp746	-0.0696772	7.18717e-05	0.0868679	2.1916e-11
Cdc16	-0.0851665	0.00217964	0.11789	2.36297e-11
Ndufab1	0.0877879	0.00201034	-0.0991969	2.49481e-11
Csmd1	-0.122745	0.000202276	0.155287	2.52519e-11
Ndufb2	0.0188076	1	-0.136207	2.74591e-11
Galnt1	-0.10061	2.61958e-06	0.121941	2.78471e-11
Zc3h13	-0.0493331	1	0.108591	2.86947e-11
Ctnnd2	-0.0262272	1	0.155644	2.95456e-11
Polr1d	0.0800033	0.242311	-0.116375	2.99233e-11
Slc12a4	-0.0759939	0.154248	0.122349	3.19056e-11
Dusp8	-0.0236653	1	0.114887	3.29567e-11
Asic1	-0.049983	1	0.135847	3.30283e-11
Bhlhb9	-0.0742322	1	0.124394	3.3887e-11
Me1	-0.0472487	1	0.125103	3.40374e-11
Sdhb	0.0581712	1	-0.116073	3.53882e-11
Cuta	0.0778076	0.164969	-0.130687	3.58719e-11
Rpl9	0.0961946	0.013111	-0.129427	3.84071e-11
Nim1k	-0.0459741	1	0.107005	3.84326e-11
Rnf6	-0.0271341	1	0.107297	3.85295e-11
Purg	-0.0918231	9.12151e-09	0.0948848	3.87456e-11
Prkca	-0.108659	0.000366208	0.131949	4.06422e-11
Akirin2	-0.104627	2.82688e-06	0.120008	4.0692e-11
Appbp2	-0.0795912	0.538662	0.113027	4.13861e-11
Skp1a	0.0221508	1	-0.113196	4.1524e-11
Copb2	-0.0518084	1	0.123006	4.16848e-11
Erlec1	-0.10295	9.36917e-06	0.107568	4.2644e-11
Susd5	0.0376674	1	0.154176	4.27261e-11
Grid2	-0.0932603	0.271686	0.13131	4.29629e-11
Fbxo8	-0.0237928	1	0.108323	4.35321e-11
Nectin3	-0.111357	1.39869e-09	0.118117	4.6402e-11
Atic	-0.0577499	1	0.09942	4.65323e-11
Ythdf1	-0.0731158	0.00033026	0.10473	4.6957e-11
Mgat5b	-0.0573652	1	0.101541	4.99973e-11
Arhgap32	-0.0528472	1	0.09614	5.42396e-11
Serinc1	-0.0581346	1	0.121065	5.60475e-11
Lzts2	-0.0364565	1	0.095319	5.87293e-11
Ndufb4	0.0626132	0.168805	-0.127162	6.21336e-11
Ndufb8	0.116176	4.96857e-05	-0.132365	6.25274e-11
Arhgap31	-0.102982	0.253498	0.168845	6.37493e-11
Map1a	-0.118922	1.18262e-08	0.123025	6.42088e-11
Pfdn5	0.123391	4.94862e-06	-0.128404	6.50734e-11
Kcna1	0.0200387	1	0.111355	6.62596e-11
Sem1	-0.0206691	1	-0.131572	7.0832e-11
Tesk1	-0.0592777	0.735518	0.101103	7.15586e-11
Pink1	-0.00223402	1	0.123205	7.56602e-11
Pomp	0.105084	0.000138566	-0.12742	7.61042e-11
Bfar	-0.0663546	0.133048	0.111084	8.05925e-11
Zfp36l2	-0.089909	3.63725e-05	0.111795	8.20326e-11
Isoc1	0.00692507	1	0.126603	8.3158e-11
Lrp3	-0.0682067	0.0605983	0.106583	8.99168e-11
Mrps21	0.00157729	1	-0.120519	9.1007e-11
Neo1	-0.0480015	1	0.13087	9.32849e-11
Ppp1r37	-0.0370584	1	0.0758408	9.35814e-11
Polr2k	0.0047118	1	-0.0989453	9.38046e-11
Dot1l	-0.0626986	1	0.113467	9.66602e-11
Numa1	-0.035579	1	0.115408	9.83536e-11
Csmd2	-0.0949882	0.00532512	0.125315	9.92321e-11
Safb2	-0.0593862	0.294274	0.118356	1.00009e-10
Smc1a	-0.0452111	1	0.110607	1.02624e-10
Nfasc	-0.034676	1	0.122543	1.14209e-10
Ntrk2	-0.0530091	1	0.152562	1.18965e-10
Pnmal2	-0.045063	1	0.122011	1.28422e-10
Sh3bp5	-0.0195315	1	0.128274	1.29365e-10
Strn4	-0.126317	1.44432e-08	0.104035	1.31089e-10
Dact3	-0.0911067	6.56806e-09	0.0916628	1.34242e-10
Hes5	-0.141284	0.0738841	0.232679	1.40485e-10
Clpx	-0.0314656	1	0.102593	1.42701e-10
Tbcel	-0.0110941	1	0.105353	1.51293e-10
Lrp1	-0.0562371	1	0.131327	1.53882e-10
Mpped2	-0.0686856	1	0.128008	1.55378e-10
Gapvd1	-0.0307763	1	0.117586	1.56076e-10
Usp22	-0.00746009	1	0.105178	1.56806e-10
Vps28	0.0862355	0.00166107	-0.119465	1.61385e-10
Dars	-0.0586359	1	0.110063	1.61938e-10
Rhobtb3	-0.0226797	1	0.116053	1.67065e-10
Zcchc24	-0.0766216	1	0.14238	1.7111e-10
Gtf2i	-0.0300411	1	0.107957	1.73703e-10
Map1b	-0.00690034	1	0.164434	1.7761e-10
Rpl21	0.0710825	1	-0.139697	1.98877e-10
Snrpe	0.0394194	1	-0.111082	2.0745e-10
Capn2	-0.070515	0.000329269	0.111202	2.389e-10
Ndufa8	0.0870254	0.00511316	-0.113528	2.5902e-10
Lsamp	-0.175419	6.5403e-23	0.134583	2.59873e-10
Srp14	0.133353	2.22825e-08	-0.118775	2.60468e-10
Coa3	0.0298368	1	-0.110562	2.74396e-10
Crebrf	-0.014916	1	0.110058	2.78348e-10
Phlda1	0.223837	3.25388e-13	0.144575	2.81603e-10
Minpp1	-0.0828547	0.00211099	0.103496	2.93951e-10
Nlgn3	-0.120607	0.000145714	0.134336	3.01641e-10
Npepps	-0.0239305	1	0.10863	3.21838e-10
Clptm1l	-0.121621	3.64736e-08	0.119344	3.25299e-10
Psma2	0.114842	0.000223405	-0.119636	3.28503e-10
Chd8	-0.0481373	1	0.110364	3.28895e-10
Unc80	-0.062223	1	0.123985	3.85864e-10
Dnajc3	-0.0312113	1	0.136896	3.93065e-10
Rpl34	-0.0567338	1	-0.138842	4.2193e-10
Stau2	-0.0571722	1	0.115275	4.27306e-10
Ndufc2	0.0911894	0.0148259	-0.137631	4.68432e-10
Mmp16	-0.126586	4.31348e-06	0.133035	4.72874e-10
Myo5a	-0.0621949	1	0.14175	4.75668e-10
Asic2	-0.0825157	2.81651e-05	0.100632	4.78979e-10
Gria3	-0.180639	5.84753e-13	0.144354	4.79563e-10
Abca3	-0.0880756	9.77664e-06	0.102468	4.86926e-10
Snx24	-0.0613223	0.818145	0.104491	5.02371e-10
Capza2	0.139332	7.15923e-09	-0.133128	5.09988e-10
Bptf	-0.0743274	0.483122	0.109337	5.38769e-10
Ppp2r2d	-0.114843	1.61258e-09	0.107907	5.50779e-10
3110035E14Rik	-0.0822121	1	0.151965	5.57727e-10
44264	-0.0699345	9.00639e-05	0.0893868	6.23667e-10
Chst11	-0.0527243	1	0.137113	6.26275e-10
Rpl10a	0.0271828	1	-0.132266	6.33011e-10
Kcnmb4	-0.0966725	0.0062157	0.12648	6.61246e-10
Gprasp2	-0.00556975	1	0.12275	7.01886e-10
Mrps24	0.0888215	0.0103604	-0.0873097	7.41491e-10
Sft2d3	-0.0338686	1	0.0916048	7.45448e-10
Mycl	-0.0946556	0.00380003	0.128031	7.97877e-10
Dlgap4	-0.0494538	1	0.117379	8.20774e-10
Spop	-0.0264403	1	0.0980308	8.48851e-10
Dock3	-0.0418611	1	0.107058	8.56907e-10
Suds3	-0.0635962	1	0.0975372	8.90652e-10
AC149090.1	-0.30015	2.13555e-38	0.16323	9.06188e-10
Susd4	-0.088469	0.287393	0.131789	9.07526e-10
Upf3b	-0.0817196	0.00487583	0.115829	9.24007e-10
Rplp0	0.0322033	1	-0.141387	9.3465e-10
Caskin2	0.0121437	1	0.135306	9.40691e-10
Mxd4	-0.122182	1.82433e-08	0.097418	9.4493e-10
Dag1	-0.0645223	0.0239717	0.0913222	9.5458e-10
Dnajc1	-0.0462234	1	0.115112	9.78636e-10
Mrpl52	-0.025998	1	-0.13024	9.79678e-10
Pcdh20	-0.0230538	1	0.119055	9.90803e-10
Akt1	-0.0914859	5.59988e-05	0.0944415	1.01155e-09
Mboat2	-0.0555273	1	0.109673	1.02493e-09
Ankrd17	-0.107368	8.64309e-05	0.113927	1.0424e-09
Stx16	-0.0596536	1	0.0933352	1.07102e-09
Cdc42se2	-0.0417112	1	0.105413	1.07885e-09
Atp5j	0.0780177	1	-0.121743	1.09996e-09
Ccnd1	0.0638409	1	0.194927	1.12429e-09
Csf2ra	-0.00841988	1	0.11629	1.12759e-09
Lemd2	-0.117273	1.74772e-11	0.101446	1.19945e-09
Fam193b	-0.0749771	0.00647237	0.105602	1.22254e-09
Psmb3	0.060548	1	-0.100289	1.22792e-09
Leng8	-0.107078	0.00108445	0.122344	1.24042e-09
Ncoa1	-0.0429792	1	0.105743	1.28299e-09
H2afy2	-0.152323	9.15438e-14	0.116997	1.34926e-09
Anks1b	-0.0306212	1	0.147835	1.3614e-09
Slitrk5	-0.0874463	0.0177094	0.0913996	1.38818e-09
Ssbp3	-0.0571651	1	0.100008	1.39055e-09
Afap1	-0.0599915	1	0.0849306	1.4618e-09
Kcnk3	0.0539453	1	0.125032	1.53367e-09
Atpif1	0.0556279	1	-0.126913	1.5527e-09
Nfix	0.043959	1	0.142564	1.61483e-09
Pdxp	-0.0666016	1	0.103716	1.61688e-09
Dirc2	-0.0783922	0.485613	0.110518	1.6339e-09
Limd1	0.0253904	1	0.11321	1.6399e-09
Ap3b2	-0.050008	1	0.117412	1.68973e-09
C1ql2	0.0540046	1	0.142595	1.78466e-09
Aplp1	-0.059424	1	0.124045	1.78606e-09
Myo10	0.0131051	1	0.138576	1.8266e-09
Rps26	-0.111522	0.0146671	-0.122226	1.89237e-09
Ndufa3	0.00232017	1	-0.12946	1.94249e-09
Tmem165	-0.0852923	0.00159797	0.0947576	2.02654e-09
Pcdh8	-0.0290658	1	0.0920055	2.0567e-09
Mkln1	-0.0602691	1	0.109336	2.10171e-09
Eif3g	-0.0177002	1	0.0622104	2.12052e-09
Grm5	-0.0561785	1	0.133646	2.13255e-09
Ubb	0.18087	2.13524e-35	-0.0960272	2.15208e-09
Smarcc1	-0.0233355	1	0.130155	2.21938e-09
Gbf1	-0.0755398	0.00290973	0.0899533	2.24209e-09
Hsd17b11	-0.00362182	1	0.0971097	2.29377e-09
Cope	0.0698717	1	-0.123617	2.31825e-09
Slc30a5	-0.0560075	1	0.112631	2.33843e-09
Stk24	-0.0665113	0.000360446	0.0872669	2.36176e-09
Lzic	-0.0751786	0.000681691	0.0905877	2.42408e-09
Zcchc14	-0.0663122	0.2993	0.090025	2.49587e-09
Xylt1	-0.040593	1	0.167643	2.54527e-09
Rnf216	-0.036163	1	0.116149	2.57395e-09
Eya1	-0.0317829	1	0.120076	2.66269e-09
Gal3st1	-0.0584443	1	0.144797	2.68638e-09
Cdc23	-0.0483123	1	0.0868787	2.70799e-09
Fuca2	-0.0243033	1	0.103743	2.76973e-09
Ubr2	-0.0700842	0.0291392	0.110633	2.95481e-09
C130073E24Rik	0.135344	3.63422e-13	0.112227	2.98295e-09
B3gat1	-0.0941823	0.0158988	0.124479	3.01873e-09
Arfgap2	-0.0226797	1	0.0920448	3.04405e-09
Tmem132b	-0.0665001	1	0.142314	3.05297e-09
Gpc6	-0.126447	1.73311e-09	0.117986	3.18843e-09
Hnrnpul2	-0.0609052	1	0.111722	3.21839e-09
Lrch3	-0.048845	1	0.104121	3.27828e-09
Cadps	-0.0697204	1	0.112169	3.30449e-09
B4gat1	-0.0639928	1	0.0800642	3.37713e-09
Fth1	0.179271	3.97265e-12	-0.137804	3.39188e-09
Trak1	-0.0283669	1	0.0888133	3.45295e-09
Sox3	-0.0656771	0.0177001	0.0957261	3.53861e-09
Pcsk2	-0.158154	3.35978e-11	0.140234	3.60202e-09
Zfp219	-0.0137487	1	0.114204	3.61381e-09
Fktn	-0.0651114	1	0.110629	3.68379e-09
Tpr	-0.0606676	1	0.112896	3.72939e-09
Samd4b	-0.060344	1	0.115336	3.97004e-09
Bcl7a	-0.0687029	1	0.102598	4.04985e-09
Gphn	-0.0663554	1	0.111464	4.13058e-09
Pard3	-0.0563035	1	0.0961521	4.21828e-09
Akap9	-0.0803013	0.173741	0.140898	4.28759e-09
Pi4k2a	-0.0781662	6.80896e-05	0.09472	4.31304e-09
Faf2	-0.0682225	0.0280654	0.102884	4.33634e-09
Add3	-0.0817908	1	0.121072	4.33741e-09
Ppp2ca	-0.0918752	0.0090456	0.118234	4.61887e-09
Tub	-0.0470585	1	0.121978	4.65483e-09
Slu7	-0.0248334	1	0.0965317	4.65556e-09
Krr1	-0.038756	1	0.0944862	4.6583e-09
Pdha1	-0.078814	0.344204	0.101451	4.76062e-09
Antxr1	-0.050504	1	0.0901623	5.00283e-09
Rufy1	-0.0222987	1	0.0894659	5.14971e-09
Nop56	-0.059592	1	0.0960107	5.22116e-09
Soga1	-0.0652811	0.000728836	0.0877813	5.24102e-09
Taok3	-0.0848233	0.0684271	0.124595	5.37938e-09
Nrxn3	-0.070737	1	0.136961	5.44633e-09
Cdk14	-0.127811	1.43503e-07	0.118753	5.45675e-09
Ttc19	-0.0949428	0.000571055	0.108144	5.67951e-09
Aggf1	-0.055362	1	0.107472	5.68428e-09
Calu	-0.0922534	0.00105137	0.111296	5.69398e-09
Rab11fip2	-0.00129893	1	0.0907638	5.74358e-09
Pcdhb9	0.344087	2.96078e-63	0.154531	5.80094e-09
Mcf2l	-0.0208621	1	0.0839607	6.01032e-09
Dpy19l1	-0.056711	1	0.115938	6.11319e-09
Tmx4	-0.0305957	0.00479194	0.0741938	6.17968e-09
Faim2	0.00528008	1	0.107764	6.18804e-09
Unc5c	-0.0748506	1	0.121023	6.24328e-09
Gclm	-0.0454977	1	0.117047	6.88908e-09
Nkd1	-0.126399	3.29302e-07	0.114616	7.24597e-09
Celf5	-0.0321486	1	0.109324	7.30829e-09
Dync1h1	-0.0563782	1	0.118427	7.42547e-09
Hist3h2a	-0.100976	0.00662221	0.104989	7.50531e-09
Wnt4	-0.233187	6.86175e-29	0.113248	8.1275e-09
3632451O06Rik	-0.112095	0.00897538	0.14188	8.13846e-09
Rpl27	-0.0466529	1	-0.102621	8.20816e-09
Cdk13	-0.0604719	0.54703	0.103021	8.28451e-09
Ryk	-0.0982146	4.31046e-06	0.0944652	9.09502e-09
Lamc1	-0.199393	8.36406e-15	0.106015	9.10187e-09
Ank3	-0.0906983	1	0.140374	9.18855e-09
Snx27	-0.0511054	1	0.11897	9.21241e-09
Naca	0.0948522	0.00414999	-0.132828	9.29117e-09
Rbmx	-0.106317	0.00116774	0.106667	9.69896e-09
Fam149b	-0.0323919	1	0.0830849	1.00554e-08
Efs	-0.0392109	1	0.113942	1.0069e-08
Tmcc1	-0.0625541	0.00170286	0.103113	1.01142e-08
Atp6v1a	-0.00904447	1	0.0932159	1.02643e-08
Snw1	-0.0341507	1	0.0959068	1.02859e-08
Angel2	-0.0493577	1	0.0935465	1.03867e-08
Tsn	-0.0386075	1	0.0929379	1.04037e-08
Herpud2	-0.0432295	0.558397	0.101298	1.06166e-08
Pfn1	0.0313355	1	-0.124644	1.06947e-08
Sdhd	-0.0539882	0.315194	0.0986212	1.07563e-08
Gabarapl2	0.117521	2.64865e-05	-0.118998	1.1277e-08
Gucy1a1	0.0119339	1	0.101189	1.14869e-08
Zfp157	-0.0811759	0.00773017	0.108881	1.17036e-08
Atp5k	-0.0499201	1	-0.126107	1.19258e-08
Cpsf7	-0.0565827	1	0.1025	1.19778e-08
Gatsl2	-0.0398823	1	0.103799	1.20757e-08
Apc2	-0.0169317	1	0.117549	1.24547e-08
Clip3	-0.0487815	1	0.108579	1.2706e-08
Pum1	-0.0540678	1	0.102041	1.2737e-08
Eif4a2	-0.0194852	1	0.115825	1.30301e-08
Nckap1	-0.0328604	1	0.102885	1.307e-08
Sun1	-0.0569004	1	0.100859	1.32963e-08
Uqcc2	0.111989	0.00382568	-0.136719	1.33298e-08
Glmp	-0.0478687	1	0.102824	1.34493e-08
C1d	0.0661158	0.000673113	-0.08861	1.36007e-08
Edil3	-0.11003	0.0339877	0.128689	1.3692e-08
Cebpb	-0.192732	5.99167e-18	0.0996008	1.37912e-08
Irx1	0.00304956	1	0.122977	1.38068e-08
Dnm3	-0.0296099	1	0.139178	1.39066e-08
Emsy	-0.102956	1.05123e-07	0.0985913	1.41068e-08
Mdga2	-0.149166	4.67134e-09	0.129734	1.44235e-08
Car8	-0.0944194	1	0.157794	1.44581e-08
Bicd2	-0.0493262	1	0.0895033	1.44843e-08
Bag6	-0.0565633	1	0.103201	1.56831e-08
Jakmip2	-0.0543599	1	0.104084	1.57695e-08
Homer2	-0.0988863	1.47926e-06	0.0915273	1.58485e-08
Safb	-0.0665628	0.287619	0.103045	1.625e-08
Sez6	-0.0355253	1	0.103203	1.72927e-08
Rock2	-0.0224519	1	0.107897	1.76644e-08
Ifi27	0.515671	3.52241e-88	-0.148976	1.77004e-08
Rbm18	-0.0681851	0.00332272	0.0877372	1.78607e-08
Phrf1	-0.0301193	1	0.0883293	1.84759e-08
Cacna2d2	0.0211115	1	0.0989095	1.86439e-08
Lamp1	-0.123372	9.44182e-10	0.104823	1.88834e-08
Tacc2	-0.115903	0.000117561	0.126925	1.91246e-08
Ndufa13	0.0227204	1	-0.106746	1.95589e-08
Cbx3	0.0041739	1	-0.035889	1.97887e-08
Ncoa4	-0.000734752	1	0.0928247	2.13715e-08
Cit	-0.0782284	1	0.130041	2.18405e-08
Ctcf	-0.0270073	1	0.0798098	2.20731e-08
Ppp2r2b	-0.0961987	0.122797	0.131962	2.25535e-08
Ehd3	-0.0235293	1	0.124837	2.29706e-08
Rapgef3	-0.00302125	1	0.119156	2.33938e-08
Serp1	-0.0536064	0.158478	0.0972986	2.41074e-08
Oxa1l	-0.0562894	1	0.0995844	2.44076e-08
Rps20	0.0231629	1	-0.139771	2.48324e-08
Mphosph8	-0.0568023	0.301994	0.0938998	2.49887e-08
Sbf2	-0.0735621	0.287438	0.110248	2.50537e-08
Nova2	-0.074701	0.000129436	0.0890496	2.51684e-08
Arhgef40	-0.0285488	1	0.116229	2.54587e-08
Il17d	-0.0528615	1	0.116027	2.55733e-08
Myt1l	-0.0251329	1	0.10375	2.57852e-08
Tmem237	-0.051489	1	0.0994603	2.58661e-08
Gatad2b	-0.0512427	1	0.104336	2.60033e-08
Large1	-0.064636	1	0.104007	2.62401e-08
Aig1	-0.0377171	1	0.0755531	2.67201e-08
Rtkn	-0.118195	1.1624e-06	0.117209	2.72432e-08
Bend6	-0.0179772	1	0.0976878	2.74714e-08
Mif	0.179546	1.33281e-12	-0.137909	2.75849e-08
Ndufs6	0.0565958	1	-0.108805	2.79249e-08
Snrpd2	0.0517784	1	-0.101827	2.82302e-08
Aurkaip1	0.0495743	0.238267	-0.0647997	2.83613e-08
Eif5b	-0.0652494	1	0.0951868	2.86374e-08
Zmynd8	-0.0569061	1	0.107129	3.0106e-08
App	-0.0858584	1	0.112094	3.02621e-08
Fryl	-0.0152092	1	0.0744319	3.04786e-08
Mprip	-0.0469957	1	0.0834985	3.20309e-08
Pcgf5	-0.0326392	1	0.103488	3.20581e-08
Lnx1	-0.0761575	1	0.130623	3.21552e-08
Pcdh17	-0.123767	0.00424151	0.135373	3.25454e-08
Sik3	-0.0645337	0.0271109	0.0999373	3.30649e-08
Ank	-0.067339	0.00817549	0.0955806	3.41094e-08
Mau2	-0.0320869	1	0.115152	3.44087e-08
Hbs1l	-0.0509558	1	0.0983578	3.58319e-08
Rnf34	-0.0180162	1	0.0933715	3.6162e-08
Mlec	-0.0470197	1	0.0894883	3.6653e-08
Slc6a1	-0.123968	0.000325442	0.14107	3.93489e-08
Ywhah	0.0735031	0.0182433	-0.111892	3.95441e-08
Pde4b	-0.0581939	1	0.118292	3.9548e-08
Celf2	-0.0716085	1	0.114046	3.97494e-08
Mapk8ip1	-0.0604042	1	0.10179	4.04538e-08
Gm1673	0.0164954	1	-0.0952994	4.20379e-08
Kras	-0.0147414	1	0.0844944	4.26251e-08
Jmy	-0.0750388	0.125659	0.105407	4.29655e-08
Nars	-0.0479164	0.118382	0.0983822	4.29672e-08
Zfp318	-0.0884734	0.00128103	0.104365	4.3262e-08
Hspa4l	-0.0357564	1	0.0904595	4.39117e-08
Csnk1g2	-0.0832986	1.68965e-05	0.0839549	4.44355e-08
Kcnk1	-0.0708007	1	0.109559	4.44665e-08
Pabpn1	-0.163951	3.66079e-14	0.11224	4.65738e-08
Cpq	0.0490673	1	0.0939866	4.66846e-08
Acp1	-0.0754963	1	0.111202	4.71884e-08
Sav1	-0.0545288	0.0483282	0.0808624	4.83171e-08
Uba52	-0.00383059	1	-0.113491	4.86651e-08
Ndufs8	0.0927035	4.45891e-06	-0.109938	4.8829e-08
Brd7	-0.12563	5.3844e-10	0.098266	5.04252e-08
Aff4	-0.0587067	1	0.109455	5.16083e-08
Krcc1	-0.00860416	1	0.11032	5.19793e-08
Keap1	-0.0381202	1	0.102104	5.22465e-08
Pex5l	0.0432241	1	0.0908638	5.29438e-08
Ddr1	-0.0537635	1	0.107408	5.30241e-08
Atp2a2	-0.0174166	1	0.0884858	5.35856e-08
Rtcb	-0.0181174	1	0.0876444	5.38541e-08
Atxn7l3b	-0.0310086	1	0.118878	5.40993e-08
Rab39b	-0.0368954	1	0.0945699	5.51185e-08
Rab5b	-0.0522192	1	0.100695	5.77748e-08
Smg6	-0.0694157	0.531603	0.0949155	5.77946e-08
Zdhhc17	-0.055054	1	0.101652	5.79524e-08
Soga3	-0.0725841	1	0.129421	5.8136e-08
Asap2	0.0187589	1	0.0856513	6.00155e-08
Agk	-0.0620626	0.0697309	0.0889488	6.0584e-08
Cbx5	-0.0689786	1	0.0829897	6.16599e-08
Uqcrh	0.0729326	1	-0.121173	6.18369e-08
Txndc16	-0.0567443	0.315153	0.100064	6.22852e-08
Smarca4	-0.0356389	1	0.100672	6.32908e-08
Rnf11	-0.0447192	1	0.101826	6.36167e-08
Dll3	-0.0574597	1	0.115558	6.36413e-08
Lman1	-0.139669	6.58346e-11	0.0744958	6.37332e-08
Rbfox2	-0.0506456	0.710097	0.0903109	6.3972e-08
Nkx2-2	-0.0425939	1	0.109963	6.4935e-08
Lmnb1	-0.0784306	0.00725111	0.0919859	6.51571e-08
Rell1	-0.076455	0.00797252	0.0884277	6.72168e-08
Pdcd7	-0.0611382	0.123077	0.0818326	6.90369e-08
Zmiz1	0.019473	1	0.0966168	6.99423e-08
Lrrtm2	-0.0383364	1	0.103074	7.0586e-08
Cers4	-0.0486429	1	0.119327	7.07194e-08
Wdfy3	-0.044504	1	0.0937942	7.21707e-08
Cask	-0.154092	9.12483e-10	0.130744	7.34757e-08
Araf	-0.0482762	1	0.0902558	7.52888e-08
Kcnj16	-0.0189217	1	0.101211	7.53396e-08
Rab11b	0.0756684	0.00657017	-0.076209	7.59354e-08
Slc35b2	-0.118582	2.53881e-07	0.112378	7.65378e-08
Brms1l	-0.0429034	1	0.0881642	7.72495e-08
Setbp1	-0.0700066	0.114866	0.0933942	7.81974e-08
Pbx1	-0.100573	0.00259566	0.11366	8.11162e-08
Kdm5b	-0.0581152	1	0.09095	8.23815e-08
Dpm3	-0.0231411	1	-0.116011	8.39025e-08
Prex1	0.0215341	1	0.13318	8.50682e-08
Rpl19	0.0698757	1	-0.122477	8.50747e-08
Tsnax	-0.0757316	0.00119142	0.081625	8.55887e-08
Atp1a2	-0.355716	7.39863e-13	0.182913	8.62997e-08
Rps6kb1	-0.0793965	0.0277492	0.0861959	8.84241e-08
Zfp462	-0.117375	0.00507383	0.13827	8.85151e-08
Rnf165	-0.030658	1	0.0799217	9.04123e-08
Cttnbp2	-0.062259	1	0.128803	9.10518e-08
Arhgap35	-0.103811	2.39046e-05	0.0898933	9.41911e-08
Fads1	-0.0320545	1	0.105182	9.8746e-08
Sike1	-0.0541229	1	0.0662239	1.00113e-07
Sil1	-0.0381012	1	0.0763958	1.00513e-07
Copa	-0.0511176	1	0.0824281	1.0095e-07
Por	-0.12447	2.01849e-06	0.083295	1.02699e-07
Armcx3	-0.095022	0.000130185	0.10773	1.03274e-07
Smoc1	-0.0246687	1	0.0989074	1.06199e-07
Mdm2	-0.0344103	1	0.104302	1.08033e-07
Prrc2a	-0.077568	0.488771	0.0922236	1.08504e-07
Selenon	-0.0777569	3.06827e-05	0.0867372	1.10076e-07
Pdcd6ip	-0.0270153	1	0.0974709	1.11697e-07
Topors	-0.0289493	1	0.0980101	1.11859e-07
Zcchc18	0.0670823	1	0.125896	1.18365e-07
Pou2f1	-0.0448559	1	0.0973011	1.21141e-07
Atp13a3	-0.0943161	1.76259e-05	0.0918443	1.21189e-07
Ndufs3	0.081227	0.0551872	-0.108868	1.21287e-07
Zswim8	-0.0442346	1	0.0996781	1.22634e-07
Lrtm2	-0.00614257	1	0.0943502	1.22803e-07
Tmem178b	-0.0658066	0.0509191	0.0868564	1.23221e-07
Abcd4	-0.0244579	1	0.0982842	1.23928e-07
Kcnj10	-0.0735535	1	0.121624	1.24874e-07
Mrpl30	0.0234744	1	-0.0796442	1.24878e-07
Ilf2	-0.05275	1	0.0898211	1.25032e-07
Notch1	-0.0118579	1	0.117846	1.264e-07
Ptdss1	-0.042756	1	0.0914709	1.2918e-07
Slc33a1	-0.0655577	0.101006	0.0881928	1.29716e-07
Zfp704	-0.0876051	0.0207681	0.111041	1.30819e-07
Syt16	-0.0646518	1	0.113036	1.32555e-07
Tnr	-0.11114	1.51601e-09	0.141438	1.3356e-07
Pdcd10	0.0492551	1	-0.104324	1.35733e-07
Laptm4a	-0.0557796	1	-0.133827	1.36035e-07
Scamp5	-0.04202	1	0.109904	1.39748e-07
Pam16	0.0707517	0.440893	-0.0505244	1.39864e-07
Tgfa	-0.0394554	1	0.0971478	1.40031e-07
Asrgl1	0.0253588	1	0.136473	1.40944e-07
Pofut1	-0.0574015	0.917694	0.0905507	1.44509e-07
Astn2	-0.0701481	2.658e-05	0.0780094	1.46782e-07
Shc2	-0.0337733	1	0.0773707	1.49252e-07
Acss1	-0.0455634	1	0.0771614	1.51266e-07
Fchsd2	-0.163921	4.64424e-12	0.138221	1.53365e-07
Clip4	-0.0350529	1	0.0982865	1.55312e-07
Eif4ebp2	-0.0485178	1	0.0989028	1.56267e-07
N4bp1	-0.0450313	1	0.0965415	1.5911e-07
Fbxo18	-0.0544763	1	0.0793188	1.61535e-07
Btd	-0.0367545	1	0.0982274	1.63517e-07
Prkar2a	-0.0201451	1	0.0952519	1.64807e-07
Slc39a6	-0.0378435	1	0.100752	1.66492e-07
Dner	-0.0557851	1	0.122955	1.68439e-07
Arsk	-0.0382164	1	0.092743	1.71502e-07
Gfra1	-0.0739363	1	0.114866	1.73606e-07
Dnajc5	-0.0522062	1	0.0930823	1.77771e-07
Mapk8ip3	-0.0533941	1	0.0965156	1.8649e-07
Tmem80	-0.0744282	0.0860513	0.0965225	1.9027e-07
Ppp2r1a	-0.0267414	1	0.0839999	1.91059e-07
Cir1	-0.0823788	0.00694144	0.0954656	1.98281e-07
Ccdc186	-0.0116848	1	0.100747	1.99113e-07
Pitpnb	-0.0432203	1	0.0735071	2.01764e-07
Snrpd1	0.0366046	1	-0.082341	2.03238e-07
Dnajb14	-0.0767478	0.107043	0.1063	2.03884e-07
Gprasp1	-0.0602273	1	0.112289	2.08929e-07
Zfp422	-0.0701164	5.5672e-05	0.0847359	2.16939e-07
Mgll	-0.00902727	1	0.136401	2.17319e-07
Gapdh	0.185928	6.47921e-15	-0.134114	2.20923e-07
Afap1l2	-0.0684009	1	0.105295	2.24926e-07
Oaz1	0.136144	6.13045e-11	-0.113658	2.25948e-07
Sppl3	-0.108266	6.62491e-07	0.0916628	2.26148e-07
Sorcs3	-0.0295562	1	0.102519	2.30204e-07
Ptdss2	-0.0744974	0.0999872	0.0955082	2.31261e-07
Dynll2	-0.0712013	1	0.0846174	2.31801e-07
Nsg2	-0.0485918	1	0.0702072	2.32948e-07
Zfp503	-0.0129436	1	0.0869951	2.41453e-07
Ackr3	-0.104395	5.0647e-07	0.0957757	2.42353e-07
Tnpo3	-0.0526063	1	0.0862377	2.46778e-07
Pank1	-0.0400363	1	0.0937843	2.50248e-07
Sat1	0.248957	3.53556e-24	-0.151455	2.51484e-07
Satb1	-0.0488872	1	0.100997	2.53206e-07
Nf1	-0.0448421	1	0.0950812	2.58774e-07
Klhl5	-0.0311132	1	0.0738126	2.5967e-07
Ankrd40	-0.0746692	0.000460837	0.0887176	2.63494e-07
Cdh11	-0.0357003	1	0.0974794	2.6483e-07
Adcyap1r1	-0.00916315	1	0.113117	2.67866e-07
Immt	-0.0211632	1	0.0909162	2.68343e-07
Cntn4	0.00904407	1	0.109904	2.70869e-07
Zfp68	-0.022129	1	0.0914752	2.72907e-07
Nfic	-0.0383513	1	0.104955	2.74146e-07
Trpc1	-0.0525541	1	0.0932362	2.77266e-07
Peg3	0.0262314	1	0.140362	2.79482e-07
Ndufa1	0.0336579	1	-0.101716	2.79827e-07
Vegfb	-0.0405267	0.000996416	0.0958827	2.82331e-07
Terf2ip	-0.0352045	1	0.0885507	2.84271e-07
Tle3	-0.0688744	0.0209149	0.0779299	2.8831e-07
Plekhb1	0.103777	0.0241516	0.123132	2.88575e-07
Arhgef10l	-0.0432567	1	0.0798801	2.89106e-07
E130308A19Rik	-0.0843249	3.91349e-05	0.0828971	2.99383e-07
Tor1b	-0.0693595	0.274914	0.0970413	3.11234e-07
Dbi	0.31986	5.80052e-28	-0.194383	3.15313e-07
Mrpl20	0.055136	1	-0.0723857	3.1811e-07
Fam168a	-0.0324144	1	0.111535	3.24384e-07
Gcn1l1	-0.041765	1	0.0866656	3.26402e-07
Trim33	-0.0513229	1	0.0903043	3.27472e-07
Gfpt1	-0.0330631	1	0.0970935	3.30595e-07
Ccnt1	-0.0379225	1	0.0869639	3.31564e-07
Eif1	0.108028	1.08087e-05	-0.121936	3.3328e-07
Btbd9	-0.0499268	1	0.10113	3.36244e-07
Ip6k1	0.0058313	1	0.0934224	3.3707e-07
Zer1	-0.0597281	0.919088	0.102277	3.39116e-07
Higd2a	0.0757637	1	-0.118218	3.42135e-07
Tmem59	0.0197135	1	-0.105215	3.48795e-07
Zfp536	-0.0242064	1	0.084302	3.49081e-07
Mical3	-0.0354237	1	0.0963466	3.53006e-07
Siah1a	-0.0395489	1	0.0858602	3.5402e-07
Nr2f1	-0.146224	3.67942e-08	0.125211	3.6187e-07
Olfm1	-0.0612008	1	0.104541	3.69219e-07
Csad	-0.0974291	0.000781779	0.0720781	3.71709e-07
Tubb2b	-0.0425299	1	0.16768	3.74784e-07
Tcf20	-0.039894	1	0.0829706	3.83525e-07
Rnf10	-0.0222584	1	0.0856995	3.84935e-07
Sec62	-0.15846	7.2669e-13	0.109809	3.8502e-07
Adgrb2	-0.0633948	1	0.106328	3.9407e-07
Adcy3	-0.0492708	1	0.0869029	3.98168e-07
Col16a1	-0.0723071	0.0142696	0.0874649	3.98784e-07
Lasp1	-0.0601694	0.573237	0.0860594	4.06124e-07
Nr2f6	-0.0733393	0.036872	0.0922536	4.33309e-07
Specc1	-0.0535455	1	0.0931024	4.404e-07
Mgat2	-0.076273	0.0166108	0.100431	4.41037e-07
Ppp3cb	-0.0739182	0.0117185	0.0846287	4.43414e-07
Kctd2	-0.0867165	3.16155e-07	0.0865546	4.54918e-07
Pten	-0.109372	0.000162516	0.099147	4.56908e-07
Colgalt1	-0.0762319	1.13708e-05	0.0594989	4.72163e-07
Zbtb7a	-0.0375693	1	0.103254	4.81461e-07
Wipf1	-0.0440545	1	0.0877644	4.85796e-07
Elovl6	-0.122336	5.21869e-07	0.110263	4.8856e-07
Trim26	-0.0667596	1	0.100164	4.92943e-07
Zfp706	-0.0165176	1	-0.0583494	4.94554e-07
Mogs	-0.0871933	5.13123e-10	0.0678009	4.97332e-07
Yae1d1	-0.0464457	1	0.0545427	4.9817e-07
Tmem38a	-0.052462	1	0.0970885	5.08169e-07
Gpr180	-0.0274897	1	0.0792964	5.0881e-07
Ctdsp2	-0.0450488	1	0.090585	5.08905e-07
Eif4b	-0.0425462	1	0.0917808	5.09845e-07
Npas3	-0.036281	1	0.124563	5.25723e-07
Arpc3	0.0947734	0.00168659	-0.118122	5.27451e-07
Zfp609	-0.0192135	1	0.0710288	5.41441e-07
Ralgds	-0.0982961	8.74871e-06	0.0676838	5.47381e-07
Zeb2	-0.0664886	1	0.128902	5.47741e-07
Vcp	-0.0561116	1	0.0830153	5.47968e-07
Ttc13	-0.063905	0.005949	0.0805784	5.55767e-07
Gnai1	-0.0278388	1	0.0997229	5.59779e-07
Frrs1l	-0.125992	1.03699e-07	0.108164	5.65648e-07
Tshz2	-0.0165433	1	0.112657	5.69999e-07
Rps9	0.0750344	1	-0.120469	5.71727e-07
Snapin	-0.0186352	1	0.0806138	5.74411e-07
Ndufb7	0.0953526	0.0367508	-0.116194	5.75565e-07
Atf7ip	-0.079167	0.162708	0.086768	5.78289e-07
Qrich1	-0.0671131	0.0748576	0.0864681	5.97079e-07
Tcp1	-0.0465889	1	0.084928	5.97498e-07
Ubn2	-0.119696	9.86836e-08	0.103948	6.00376e-07
Maged1	-0.0950652	0.448037	0.120543	6.00501e-07
Tdg	-0.0992751	1.62477e-05	0.0957922	6.04991e-07
Cggbp1	-0.00481693	1	0.0425683	6.06805e-07
Arfgef3	-0.0320235	1	0.0950647	6.16379e-07
Kif13a	-0.036501	1	0.0864397	6.17683e-07
Adam22	-0.0671305	1	0.0983041	6.36433e-07
Lrrtm1	-0.0568215	1	0.0952249	6.47661e-07
Hspa9	-0.0306534	1	0.0926415	6.49645e-07
Spen	-0.102729	4.99036e-06	0.0986168	6.66481e-07
Ptges3	0.10516	4.50652e-05	-0.0940701	6.85082e-07
Rcc2	-0.0408482	1	0.0737723	6.98824e-07
Dynlrb1	0.0594142	1	-0.058654	7.00953e-07
Prrc2b	-0.0383384	1	0.090997	7.09194e-07
Gon4l	-0.0343286	1	0.104082	7.10945e-07
Pdpk1	-0.030893	1	0.0856388	7.14098e-07
Arnt2	-2.57316e-05	1	0.0857517	7.20278e-07
Exoc5	-0.0359084	1	0.0839709	7.22575e-07
Rab27b	-0.053273	1	0.0980439	7.3059e-07
Chst7	-0.0020998	1	0.0990222	7.32173e-07
Zfp281	-0.0495787	0.676748	0.0831936	7.3317e-07
Zdhhc2	-0.0810713	0.240911	0.119348	7.9582e-07
Tmod2	-0.0932797	0.0198683	0.0927193	7.97242e-07
Amfr	-0.0771667	0.521837	0.0921197	8.00021e-07
Mfhas1	-0.0406264	0.0207891	0.0695575	8.00485e-07
Mars	-0.0277178	1	0.087307	8.34447e-07
Arhgap21	-0.12267	2.33155e-07	0.0931707	8.44089e-07
Mmp15	-0.153348	1.54857e-08	0.126935	8.49153e-07
Ncam1	-0.0899623	0.354533	0.128293	8.8408e-07
Efcab14	-0.0612964	1	0.0815057	8.91167e-07
Snu13	0.0231005	1	-0.0788617	8.97932e-07
5730559C18Rik	-0.0302915	1	0.0913948	9.46582e-07
Golgb1	-0.0527168	1	0.103452	9.53109e-07
1700025G04Rik	-0.115808	0.00320478	0.118364	9.73428e-07
Vcan	-0.214503	8.41881e-19	0.144752	9.86321e-07
Rab2b	-0.0112129	1	0.0843217	9.87693e-07
Eif3a	-0.0561684	1	0.12026	9.88219e-07
Nfat5	-0.0784517	0.00137022	0.0757176	9.9771e-07
Atad1	-0.0232556	1	0.0654049	1.00555e-06
Ttr	1.01843	1.7696e-66	-0.745846	1.00761e-06
Gle1	-0.0550874	0.643185	0.0875294	1.00841e-06
Stk32a	-0.103854	0.000422606	0.107919	1.01355e-06
Evl	-0.0976512	2.0427e-05	0.0829576	1.02343e-06
Ppp4r2	-0.0731931	0.10466	0.102819	1.04578e-06
Clcn2	-0.11049	4.29467e-14	0.0669616	1.05158e-06
Hjurp	-0.117657	5.23873e-09	0.0957815	1.07834e-06
Nacc1	-0.0469733	1	0.0839266	1.09279e-06
Acadsb	-0.00374707	1	0.101537	1.10988e-06
Cdip1	-0.0316627	1	0.0905217	1.11757e-06
Trpc4ap	-0.0632853	1	0.0748749	1.1501e-06
Slc1a1	-0.0295678	1	0.109002	1.16603e-06
Plekha5	-0.0649245	0.0425323	0.0876816	1.20341e-06
Snrnp200	-0.0393077	1	0.0800732	1.21385e-06
Hspa13	-0.0455308	1	0.0936539	1.21882e-06
Polr2f	0.0835325	0.00287749	-0.0792377	1.23118e-06
Cdc37l1	-0.140939	8.60258e-11	0.0911857	1.26857e-06
Rph3a	0.0790177	0.0137895	0.105518	1.26886e-06
Rgma	-0.0928154	0.000117762	0.0965374	1.27276e-06
Suclg1	0.035763	1	-0.0332606	1.2888e-06
Psmd2	-0.0827234	0.0292084	0.0959033	1.31238e-06
Ccdc47	-0.0733121	0.0116436	0.0954502	1.31889e-06
Ttc28	-0.0787374	0.0507779	0.077968	1.32496e-06
H1fx	-0.122586	5.61005e-16	0.0820865	1.33425e-06
Bpnt1	-0.0393688	1	0.084274	1.3343e-06
Phf14	-0.0452395	1	0.110538	1.40823e-06
Pgm3	-0.0254659	1	0.0876852	1.41034e-06
Pja1	-0.0465136	1	0.0990036	1.42189e-06
Cdk5rap2	-0.00510332	1	0.0981778	1.42413e-06
Galnt10	-0.0540781	1	0.0961605	1.45477e-06
Ap3d1	-0.0113332	1	0.0823398	1.53049e-06
Tspan15	0.0163163	1	0.0777631	1.54478e-06
Arpp21	-0.0442105	1	0.129567	1.5624e-06
Ppp2r5c	-0.0407511	1	0.0679558	1.56609e-06
D8Ertd738e	0.0577149	1	-0.11368	1.61135e-06
Rbx1	0.0754971	1	-0.106038	1.62858e-06
Madd	-0.0380114	1	0.0863821	1.64066e-06
Ammecr1l	-0.0444169	1	0.0811395	1.65968e-06
Rragc	-0.014378	1	0.0908126	1.66817e-06
Cpsf6	-0.0722435	8.96599e-05	0.0911276	1.67355e-06
Fam69c	-0.00883332	1	0.0824518	1.69319e-06
Rps3	0.0767961	0.163596	-0.113171	1.69367e-06
Sox11	-0.103629	0.00102904	0.111706	1.69652e-06
Sdf2l1	0.0508556	1	0.063752	1.77662e-06
Mindy2	-0.0694263	1	0.110416	1.83681e-06
Krtcap2	0.0236913	1	-0.0978094	1.84755e-06
Vamp2	-0.0279506	1	0.0477693	1.85395e-06
Psenen	0.134918	2.73441e-07	-0.10199	1.8611e-06
Dmwd	-0.0875252	1.00808e-05	0.0844333	1.91727e-06
Ran	0.0523404	1	-0.116021	1.96632e-06
Sf3b2	-0.0473197	0.252941	0.104065	1.98027e-06
Nectin1	-0.0520325	1	0.0830859	1.981e-06
Arhgef7	-0.0423051	1	0.092102	1.98943e-06
Eif4g3	-0.0654577	1	0.0669875	2.02139e-06
Myef2	-0.0687752	1	-0.0702266	2.02815e-06
Cmpk1	-0.0652733	0.00217451	0.0298397	2.02906e-06
Ccz1	-0.0583246	1	0.0878263	2.03417e-06
Atp1b3	-0.110919	8.7176e-05	0.0807754	2.04002e-06
Dtx3	-0.0750227	0.368235	0.0596046	2.07705e-06
Tnrc6b	-0.101714	6.50199e-05	0.0903812	2.12785e-06
Mga	-0.0201256	1	0.0852804	2.16733e-06
Zranb1	-0.0752839	0.0900221	0.10088	2.17123e-06
Mfap1a	-0.0423597	1	0.0872246	2.18108e-06
Lamtor2	0.0793873	0.00340899	-0.08125	2.18247e-06
Hmgcs1	-0.137086	6.51635e-08	0.0883591	2.19282e-06
Coq7	-0.0246493	1	0.0694807	2.20344e-06
Sec63	-0.0513176	1	0.098919	2.20349e-06
Ppfia1	-0.046267	0.199988	0.0743411	2.23794e-06
Gpr37l1	0.0134304	1	0.0823809	2.35218e-06
Cxxc4	-0.0619055	1	0.0938973	2.36239e-06
Fign	-0.0306553	1	0.113517	2.37328e-06
Nsf	-0.04147	1	0.100948	2.46095e-06
Hectd1	-0.0437219	1	0.0969176	2.48824e-06
Plppr1	-0.222387	4.9533e-23	0.11278	2.5129e-06
Etnk1	-0.07432	0.00758061	0.0794248	2.53454e-06
Opcml	-0.165508	2.36613e-20	0.10493	2.53464e-06
Gabbr1	-0.119012	8.03325e-06	0.102406	2.5515e-06
Gpld1	0.067221	1	0.116624	2.56519e-06
Zfp148	-0.0571929	1	0.0898505	2.63059e-06
Nr1d2	-0.0781947	0.0144896	0.0887391	2.64669e-06
Rere	-0.0543911	1	0.0771337	2.64707e-06
Rtraf	0.0861918	0.152796	-0.0921534	2.6879e-06
Aida	-0.0465032	1	0.0808677	2.75433e-06
Smpd1	-0.0143488	1	0.0691372	2.81247e-06
Uri1	-0.0419568	1	0.0648934	2.83719e-06
Srp72	-0.0304795	1	0.0882814	2.84589e-06
Baz1b	-0.0768718	0.0255374	0.0995881	2.86411e-06
Cadm1	-0.052181	1	0.131924	2.89231e-06
Slc4a3	-0.0364269	1	0.0763851	2.91578e-06
Tnrc18	-0.0414241	1	0.0835124	2.92945e-06
Ufl1	-0.032566	1	0.095173	2.93814e-06
Ppt1	-0.0612377	1	0.0922865	2.96979e-06
Abr	-0.0223396	1	0.0808735	2.97527e-06
Rb1cc1	-0.076303	1	0.103616	3.00617e-06
Ttc4	-0.0430241	1	0.0921674	3.01882e-06
Tmem256	-0.0214065	1	-0.109886	3.06048e-06
Vdac3	0.0489502	1	-0.0815702	3.08848e-06
Timm13	0.0416388	1	-0.100542	3.10914e-06
Prkg2	0.00509842	1	0.100206	3.12276e-06
Sfswap	-0.0742652	0.520303	0.0936209	3.18106e-06
Mfsd2a	-0.43279	2.21031e-71	0.129907	3.18914e-06
Rcn2	-0.079159	1	0.112007	3.2049e-06
Hip1r	0.0636196	1	0.116763	3.20736e-06
5031439G07Rik	-0.0698079	0.0528261	0.0849042	3.26518e-06
Usp40	-0.0475268	1	0.0751623	3.30049e-06
Ddb1	-0.0508349	1	0.0922272	3.4451e-06
Rims2	-0.0629833	1	0.0962011	3.47459e-06
D10Jhu81e	-0.0472679	1	0.0839482	3.48764e-06
Fmnl2	-0.0414328	1	0.0876675	3.58678e-06
Kptn	-0.0241386	1	0.0767401	3.69154e-06
Pgap2	-0.063982	1	0.0894301	3.69719e-06
Retreg1	0.0274051	1	0.0816242	3.715e-06
Ehmt2	-0.0368496	1	0.0926415	3.73964e-06
Xpnpep1	-0.0285969	1	0.0779975	3.74185e-06
Calcoco1	-0.0518292	1	0.0719627	3.7564e-06
Rragd	-0.0162479	1	0.0885598	3.80406e-06
Dlg4	-0.0306177	1	0.095967	3.81023e-06
Ndufb3	0.0871737	0.0663862	-0.0994195	3.81542e-06
Bmpr1a	-0.0585863	1	0.0956199	3.8193e-06
Car10	-0.0342322	1	0.094609	3.84881e-06
Cecr2	-0.0525774	0.0782666	0.0661804	3.85522e-06
Maz	-0.102045	1.0872e-05	0.0909028	3.85722e-06
Rnf121	-0.0525913	1	0.0755227	3.87611e-06
Sorcs1	-0.0438797	1	0.0987745	3.88247e-06
Pcf11	-0.0265936	1	0.0728161	3.94711e-06
Slc39a7	-0.0718257	1	0.0878609	3.96369e-06
Cyp2j6	-0.0339779	1	0.122568	3.98201e-06
Rnpepl1	-0.0884976	0.000378587	0.0871406	4.01467e-06
Col11a2	-0.0139793	1	0.111311	4.06687e-06
Fam171b	-0.0703983	1	0.0710995	4.08104e-06
Aktip	-0.0147563	1	0.088632	4.09478e-06
Hnrnpm	-0.0510144	1	0.0857053	4.11954e-06
Stt3b	-0.0839282	0.000563524	0.0768688	4.12185e-06
Ccdc66	-0.0400166	1	0.0811963	4.12259e-06
Lrp11	-0.0775031	0.00270955	0.084795	4.14154e-06
Fbxo34	-0.0362827	1	0.0709	4.20546e-06
Cacna2d1	-0.0215312	1	0.106395	4.21577e-06
Rpl36a	-0.0687715	1	-0.126967	4.28541e-06
Pigt	-0.103134	1.39002e-05	0.095868	4.29826e-06
Gkap1	-0.105361	3.37555e-05	0.100268	4.49034e-06
Mpc1	0.111081	0.000294441	-0.101463	4.60952e-06
Trib2	-0.121407	2.21583e-05	0.0905813	4.62118e-06
Matk	-0.0604078	1	0.0924985	4.65415e-06
Kcmf1	-0.0659028	0.144791	0.0644601	4.67921e-06
Rnf157	-0.0249489	1	0.0791495	4.68638e-06
Casc4	-0.0335915	1	0.106779	4.69914e-06
Plppr5	-0.181505	5.91522e-11	0.0921482	4.71695e-06
Prkcb	-0.0842754	0.0883519	0.0951048	4.75598e-06
Ube3c	-0.0699525	0.00114375	0.0801535	4.80758e-06
B230217C12Rik	-0.0178853	1	0.0905495	4.82413e-06
Caskin1	-0.0397257	1	0.100956	4.88393e-06
Dennd5b	-0.069639	1	0.0965103	4.92977e-06
Rpl13a	-0.0728644	0.0611421	0.0922043	4.95213e-06
Hgsnat	-0.0525767	1	0.0851375	4.99915e-06
Cct5	-0.0553826	1	0.0843812	5.08166e-06
Cox4i1	0.110748	2.63804e-05	-0.115189	5.12659e-06
Tns3	-0.0864121	0.93733	0.120454	5.15869e-06
Setd3	-0.0328579	1	0.0805983	5.17036e-06
Pfdn2	0.0397362	1	-0.0717147	5.17974e-06
Nbea	-0.0357664	1	0.0784515	5.22108e-06
Tmed5	-0.0439694	1	0.0985582	5.30526e-06
Zc3h7b	-0.0642573	0.293475	0.0764415	5.35988e-06
Inhbb	-0.0363417	1	0.0784721	5.37948e-06
Fis1	0.0991042	0.016769	-0.119011	5.51588e-06
Tro	-0.0385086	1	0.0867113	5.53227e-06
Snx32	-0.0271822	1	0.0936512	5.58145e-06
Sik2	-0.0239628	1	0.0827133	5.58797e-06
Prpf19	0.0165064	1	0.038202	5.62707e-06
Cd200	-0.0446773	1	0.0869596	5.67062e-06
Hibadh	-0.0060554	1	0.0704963	5.75709e-06
Hlf	-0.162181	1.4391e-08	0.0985503	5.75751e-06
Mmp14	-0.0589447	1	0.0963466	5.77365e-06
Grb2	-0.021144	1	0.0815216	5.81004e-06
Ptpn11	-0.0152144	1	0.0947289	5.85459e-06
Cabin1	-0.00854256	1	0.0864589	5.86246e-06
Crtc3	-0.0285304	1	0.0882064	5.91261e-06
Negr1	-0.0957536	0.0125248	0.104999	6.03759e-06
Vegfa	-0.140543	0.469315	0.114468	6.08632e-06
Ric3	-0.0120739	1	0.0913427	6.14901e-06
Srrt	-0.0306343	1	0.0793175	6.17742e-06
Sema5b	-0.0399804	1	0.0899951	6.29225e-06
Ldb1	-0.0415593	1	0.0780661	6.41177e-06
Cacna1d	-0.052537	0.507741	0.0703547	6.49546e-06
Tstd3	-0.0369817	1	0.0739854	6.56669e-06
Rnf220	-0.0341201	1	0.0786078	6.6349e-06
Lrrfip1	-0.0221101	1	0.117822	6.64077e-06
F2r	-0.041012	1	0.0777093	6.666e-06
Dld	-0.0415534	1	0.0742652	6.73506e-06
Vmp1	-0.100723	4.09038e-07	0.0781238	6.74645e-06
Ormdl3	-0.0472346	1	0.0688739	6.81488e-06
Pcdh7	-0.0373033	1	0.091056	6.85671e-06
44447	-0.0522246	1	0.107907	6.89229e-06
2510039O18Rik	-0.0743	4.45216e-05	0.0729064	6.93475e-06
Pgls	0.0135618	1	-0.0766072	6.94806e-06
Fem1b	-0.03813	1	0.0725555	6.94945e-06
Fam114a2	-0.0479563	1	0.102286	6.96562e-06
Baalc	-0.0052555	1	0.0697417	7.15076e-06
Phlpp1	-0.0136598	1	0.0880046	7.21684e-06
Pmpcb	-0.0153548	1	0.0717512	7.33417e-06
Dbndd2	-0.0205327	1	0.0812808	7.4077e-06
Adgra1	-0.00988624	1	0.0846953	7.44454e-06
Fgfr1	-0.179053	8.76385e-11	0.12172	7.53637e-06
Ash2l	-0.0669013	0.104341	0.0956119	7.65304e-06
Mdh2	0.090036	0.00656494	-0.109895	7.68171e-06
Sptlc2	-0.0664977	0.0979779	0.0853924	7.81344e-06
Cpne2	-0.0321182	1	0.0790958	7.87186e-06
Scn1b	-0.0110928	1	0.0961733	7.87357e-06
Ncoa2	-0.0430491	1	0.0799017	7.90606e-06
Zzz3	-0.0636877	1	0.0832016	7.96492e-06
Ing1	-0.0479164	1	0.0847858	7.96604e-06
Prrc2c	-0.0947842	0.0217949	0.108799	8.00031e-06
B3gat2	-0.0433506	1	0.115662	8.01227e-06
Rnf20	-0.0347024	1	0.0929885	8.02947e-06
Eif3e	0.0229718	1	-0.085727	8.17177e-06
Gns	-0.0439885	0.526536	0.0706948	8.20478e-06
Rab11fip3	-0.0478512	0.0054978	0.0641139	8.25026e-06
Ppil2	-0.036163	1	0.0797018	8.42014e-06
Camsap1	-0.04517	1	0.0710288	8.46184e-06
Stub1	0.0760549	1	-0.0967282	8.64294e-06
Rnf149	-0.0458536	1	0.0838389	8.81048e-06
Nop14	-0.0222435	1	0.0764465	8.88324e-06
H3f3b	0.0782081	0.44916	-0.109	9.2469e-06
Camk2n2	-0.0483154	1	0.103528	9.3857e-06
Gm42372	-0.00307409	1	0.0802072	9.42351e-06
Trps1	-0.029526	1	0.0736184	9.46737e-06
Kctd6	-0.0676756	4.19292e-06	0.0639685	9.5284e-06
Pou3f3	-0.0615056	1	0.113529	9.565e-06
Nsd3	-0.0646315	0.0288577	0.0854271	9.73342e-06
Grm7	-0.0425939	1	0.0648893	9.83352e-06
Gpr137c	-0.0325547	1	0.0946767	9.83437e-06
Plpp3	0.0108777	1	0.131634	1.00085e-05
Crim1	-0.0334428	1	0.0592898	1.00173e-05
Ankra2	-0.0441479	0.0855997	0.0669396	1.0406e-05
Trim8	-0.0319844	1	0.0849304	1.05966e-05
Acbd3	-0.00183396	1	0.0805511	1.069e-05
Fam155a	-0.0104267	1	0.0922963	1.0728e-05
Sgce	-0.0778219	0.0340214	0.0695418	1.07646e-05
Dctn1	-0.0724789	0.0528004	0.0899812	1.0866e-05
Cnot6l	-0.0937519	0.000131811	0.0849179	1.09054e-05
Whamm	-0.065003	0.0243185	0.0732315	1.10833e-05
Nav3	-0.114915	0.000438994	0.113816	1.11106e-05
Wdr13	-0.0192583	1	0.079061	1.13154e-05
Ddx42	-0.0233911	1	0.0808451	1.13895e-05
Senp6	-0.0404478	1	0.0830596	1.16798e-05
Wipf2	-0.0351451	1	0.0751773	1.17364e-05
Acap3	-0.0753838	1	0.0972764	1.17965e-05
Kcnd3	-0.0429252	1	0.0920703	1.18563e-05
Cobl	0.0554995	1	0.0890696	1.18813e-05
Tm9sf4	-0.0576177	1	0.0890694	1.19627e-05
Coq2	0.00469422	1	0.0641143	1.20431e-05
Ncor2	-0.0352241	1	0.0710288	1.2075e-05
Arhgef26	-0.0377669	1	0.0769499	1.23715e-05
Utp14b	-0.0268962	1	0.08294	1.2448e-05
Klhl24	-0.00122622	1	0.0707314	1.24735e-05
Pja2	-0.00735291	1	0.0758473	1.2508e-05
Gpm6a	-0.0696208	0.0222884	0.108478	1.27315e-05
Exosc10	-0.0223946	1	0.0620411	1.28092e-05
Zfp30	-0.0452291	1	0.094306	1.28517e-05
Fndc4	-0.0437915	1	0.0991717	1.2872e-05
Ikzf5	-0.0506487	1	0.0813897	1.30893e-05
Zc3h14	-0.0396943	1	0.0844031	1.30995e-05
Brip1os	-0.0552021	0.225247	0.0707676	1.31034e-05
Bcas1	-0.207321	0.0342797	0.172897	1.31661e-05
Hars	-0.0417732	1	0.0652782	1.3227e-05
Ensa	-0.013528	1	0.0760192	1.32296e-05
Hras	-0.0587995	1	0.0454766	1.33327e-05
Rpsa	0.0191113	1	-0.110565	1.33517e-05
Rps3a1	0.0399403	1	-0.0955891	1.33641e-05
Agpat4	-0.0525315	1	0.082255	1.34842e-05
Pfkp	-0.031249	1	0.0883966	1.36098e-05
Lamtor4	0.0390252	1	-0.098797	1.36617e-05
Supt5	-0.0312469	1	0.0909215	1.3885e-05
Ift57	-0.0416315	1	0.0779975	1.40663e-05
Aebp2	-0.0589849	1	0.0791113	1.41112e-05
Sipa1l1	-0.0301362	1	0.0994962	1.4319e-05
Gpr85	-0.0507124	1	0.0994094	1.45536e-05
Dcun1d5	0.0141561	1	-0.0884781	1.47386e-05
Clstn1	-0.0505864	1	0.091773	1.48011e-05
Ciao1	-0.0382271	1	0.0655436	1.49316e-05
Dock10	-0.055687	1	0.0869149	1.51771e-05
Bod1l	-0.0482716	1	0.0926321	1.52977e-05
Ints3	-0.0343	1	0.0788906	1.5593e-05
Tmem246	-0.0247725	1	0.0983576	1.56394e-05
Hsp90ab1	0.0891269	0.140784	0.0828247	1.56677e-05
Ddx39b	0.0553104	2.04447e-05	-0.0859375	1.57835e-05
Acyp2	0.00349513	1	0.0833875	1.58781e-05
Npc1	-0.0173502	1	0.102371	1.61587e-05
Tmem5	-0.0170475	1	0.0712221	1.65292e-05
Trim28	-0.0908842	0.0100413	0.0983916	1.67176e-05
Emc1	-0.0444638	1	0.0862472	1.67268e-05
Pwp1	-0.0417399	1	0.0769741	1.67561e-05
Foxd1	-0.0966421	4.51985e-05	0.11518	1.70513e-05
Taf3	-0.0591635	1	0.0767308	1.72064e-05
Tnpo1	-0.0329355	0.308193	0.0835409	1.72608e-05
Tnfsf12	-0.0801152	1	0.0646784	1.73439e-05
Plekhb2	-0.0114663	1	0.0816575	1.74541e-05
Ptpn1	-0.0177293	1	0.0696499	1.74897e-05
Atp5c1	0.0788925	0.00015922	-0.0884976	1.74949e-05
Csgalnact1	-0.051189	1	0.08533	1.78239e-05
Kcnk10	-0.0983697	0.00038512	0.0935557	1.78674e-05
Scaper	-0.00758544	1	0.0954962	1.79923e-05
Arhgef28	-0.0199589	1	0.0882205	1.82976e-05
Aars	-0.0307719	1	0.0882219	1.83534e-05
Polr2i	0.00266382	1	-0.075389	1.83876e-05
4930402H24Rik	-0.0436131	1	0.0833461	1.84827e-05
Baz2a	-0.0249396	1	0.0799876	1.8514e-05
Smu1	-0.0436467	1	0.0448213	1.85664e-05
Gnaq	-0.0998453	0.00120088	0.103869	1.85816e-05
Drap1	0.0673096	0.806853	-0.0824646	1.86726e-05
Cadm2	-0.0857855	1	0.118032	1.87372e-05
Dab2ip	-0.034556	1	0.0757879	1.88006e-05
Fam102a	0.019865	1	0.0913427	1.88311e-05
Minos1	0.00566024	1	-0.0685847	1.88403e-05
B4galt6	-0.0851878	0.0127426	0.0965281	1.89187e-05
Sec23b	-0.0421285	1	0.0786399	1.9375e-05
Yaf2	-0.0907231	0.00144187	0.0680161	1.95231e-05
Pnpla8	-0.0182847	1	0.0691485	1.96992e-05
C130071C03Rik	-0.036056	1	0.0882586	1.97379e-05
Chn1	-0.0493166	1	0.0886246	1.99573e-05
Eef1a1	-0.107227	3.62448e-05	0.109243	2.05921e-05
Stx17	-0.0226797	1	0.0731119	2.06036e-05
Tmem258	-0.0322638	1	-0.0867157	2.07386e-05
Ascl1	0.0644384	1	0.125302	2.08357e-05
Slc25a23	-0.0663905	1	0.0978823	2.08399e-05
Gmfb	-0.0407302	1	0.08084	2.09049e-05
Afdn	-0.0778102	0.131587	0.0977482	2.10473e-05
St3gal5	-0.0178253	1	0.0829921	2.10719e-05
Psip1	-0.0187838	1	0.113145	2.10742e-05
Asb13	0.0167858	1	0.0769499	2.13413e-05
Abtb2	-0.0709994	1	0.0937032	2.14179e-05
Ltbp3	-0.0420688	1	0.0863077	2.16346e-05
Epc2	-0.0523185	1	0.0837816	2.17465e-05
Bri3	0.135748	2.90009e-07	-0.113705	2.17485e-05
Lars2	-0.0547079	1	0.0871394	2.18083e-05
Rbm3	-0.0490304	1	-0.119548	2.19634e-05
Stx3	0.0162387	1	0.0699431	2.23304e-05
Hmbox1	-0.0423573	1	0.0878744	2.23477e-05
Scoc	0.101458	0.00877405	-0.0882152	2.23601e-05
Nr2c2	-0.0665736	0.142288	0.0873159	2.24482e-05
Samd8	-0.0553672	1	0.0751658	2.27358e-05
Arl8a	-0.0724353	1	0.0840499	2.27755e-05
Serinc5	-0.0423632	1	0.106121	2.28844e-05
Agpat3	-0.130583	8.52508e-10	0.0908521	2.2898e-05
Scn2a	-0.0138662	1	0.100654	2.29054e-05
Ptprn	-0.0591385	1	0.118716	2.29364e-05
Ssr1	-0.0794536	0.00281808	0.0682746	2.30108e-05
Tfg	-0.0216134	1	0.0586794	2.32852e-05
2010111I01Rik	-0.00789643	1	0.0742493	2.33074e-05
Idh3a	-0.0260866	1	0.0701167	2.33584e-05
Ube2h	-0.0511083	1	0.0871898	2.34602e-05
Mtcl1	-0.0413637	1	0.0741188	2.35041e-05
Trappc3	0.0299852	1	0.0427233	2.35792e-05
Kansl3	-0.0348696	1	0.0762804	2.39113e-05
Usp19	-0.0638742	0.0772178	0.0851902	2.4088e-05
Atp6v0a2	-0.02224	1	0.0856393	2.41452e-05
Jak1	-0.034136	1	0.0737017	2.41569e-05
Eif2ak1	-0.0487296	1	0.0734511	2.42781e-05
Nit1	-0.0670453	0.68257	0.0876081	2.42972e-05
Kcnk2	-0.118922	0.000476341	0.0986289	2.45066e-05
Bet1	0.00507074	1	0.065357	2.47506e-05
Kcna2	-0.0745251	0.605072	0.0910755	2.50088e-05
Map1s	-0.0471312	1	0.0759398	2.50306e-05
Hmgn2	-0.119999	0.00242654	-0.018799	2.51123e-05
Cipc	-0.0214393	1	0.0936237	2.51219e-05
Tmx1	-0.0535913	0.28444	0.0870269	2.55675e-05
Atxn7	-0.037149	1	0.0764506	2.55803e-05
Dhrs7	-0.0305305	1	0.0505654	2.59823e-05
Xpo7	-0.00843806	1	0.0853596	2.61981e-05
Dvl1	-0.0765635	0.000620734	0.08173	2.6846e-05
Hacd2	-0.0401959	1	0.08533	2.68505e-05
Sfpq	-0.134111	7.43762e-06	0.106325	2.68986e-05
5730455P16Rik	-0.0331733	1	0.0833445	2.69434e-05
Rfc1	-0.0344597	1	0.0762913	2.70695e-05
Shc4	-0.0669039	1	0.103567	2.71016e-05
Wwc2	-0.020511	1	0.0949292	2.71207e-05
Uba2	-0.0606671	0.00695632	0.0519643	2.74337e-05
Ckap5	-0.011339	1	0.0664633	2.78137e-05
Tnks2	-0.0427683	1	0.0951251	2.79989e-05
Creb5	0.0428469	1	0.108497	2.80519e-05
Mrpl33	-0.0277503	1	-0.0943432	2.83171e-05
Clec2l	-0.0795999	7.80975e-08	0.0687512	2.83654e-05
Ubap1	-0.0176356	1	0.081255	2.86782e-05
Cry2	-0.0142692	1	0.0683193	2.91416e-05
Ptma	0.0630427	1	-0.101306	2.92389e-05
Csnk2a1	-0.0741352	0.0210734	0.0510517	2.95921e-05
Tle2	0.0312431	1	0.0977865	2.97588e-05
Fbxl3	-0.0303385	1	0.0839217	2.98877e-05
Samd14	-0.0389179	1	0.081085	3.00299e-05
Tmem191c	-0.0721412	1	0.0853212	3.01296e-05
Adora2b	-0.0670695	1	0.0818827	3.047e-05
Lrp6	-0.0637938	0.329362	0.0789728	3.05158e-05
Fbxl2	-0.00468251	1	0.0766173	3.12837e-05
Pex13	-0.0373052	1	0.0844297	3.15304e-05
Kmt5b	-0.0714679	1	0.0852739	3.15646e-05
Zbtb4	0.00817867	1	0.0911748	3.15652e-05
Cpsf2	-0.0729944	0.117837	0.0763342	3.20201e-05
Mthfd1	-0.0195815	1	0.0667195	3.28047e-05
Mtap	0.0236511	1	0.0874478	3.31334e-05
Ppp2r5b	-0.0208264	1	0.0718356	3.31624e-05
Rap2b	-0.0531359	1	0.0891059	3.31913e-05
Sirt4	-0.0386816	1	0.0612553	3.33803e-05
Pdlim5	-0.0111564	1	0.0649774	3.37644e-05
Rtn3	-0.0495435	1	0.0882625	3.42297e-05
Abat	-0.00750104	1	0.0976373	3.44179e-05
Rnf170	-0.0108271	1	0.0659386	3.44993e-05
Impa1	-0.0149869	1	0.0791946	3.45499e-05
Fam133b	-0.0746721	1	0.0972799	3.46347e-05
Acbd5	0.00703739	1	0.0787357	3.464e-05
AC160336.1	-0.0851786	0.00233484	0.11887	3.49437e-05
Rwdd1	-0.00770851	1	0.0132782	3.4955e-05
Smarcc2	-0.0435896	1	0.0759361	3.50848e-05
Mbd6	-0.00133621	1	0.0735032	3.51472e-05
Ccar1	-0.0882439	0.000754515	0.100418	3.58552e-05
Fam219a	-0.00811079	1	0.0825042	3.62083e-05
Lnpep	-0.0342953	1	0.0621536	3.63229e-05
D3Ertd254e	-0.039934	1	0.0748359	3.70903e-05
Dmxl2	-0.0405123	1	0.0784529	3.75843e-05
Sar1a	-0.0686899	1	0.0729641	3.76244e-05
Clta	0.0896941	0.0691066	-0.100342	3.76935e-05
Rcbtb2	-0.0359023	1	0.0648334	3.79392e-05
Spns1	-0.0398586	1	0.059979	3.80896e-05
Plppr4	-0.0655547	1	0.0981327	3.81842e-05
Cox7b	0.0392385	1	-0.0884156	3.83389e-05
Mid1ip1	0.0240622	1	0.112181	3.83727e-05
Cln5	-0.035875	1	0.0765964	3.85339e-05
Auts2	-0.0633649	1	0.0695896	3.86907e-05
Mcur1	-0.0438639	1	0.0842275	3.86919e-05
Fam160b1	-0.0354754	1	0.0801781	3.87622e-05
Celf1	-0.0764323	0.0404596	0.0614739	3.90903e-05
Pebp1	0.0666377	1	-0.0940026	3.91888e-05
Plpbp	-0.0345318	1	0.0705124	3.92117e-05
Gabpb2	-0.0370226	1	0.0705348	3.92445e-05
Robo1	-0.0399789	1	0.0811545	3.93205e-05
Raf1	-0.0471732	1	0.069731	4.03996e-05
Slc20a2	-0.0204147	1	0.0732453	4.06491e-05
Clcc1	-0.0781916	0.0282582	0.0777567	4.07129e-05
Gripap1	-0.049008	1	0.0938883	4.07492e-05
Sv2a	-0.0322975	1	0.0848403	4.08502e-05
Dtx1	-0.0259025	1	0.0804291	4.13255e-05
Zdhhc8	-0.0616558	0.00919099	0.0669926	4.13746e-05
Ppp1r12c	-0.0941618	3.7127e-05	0.0820074	4.16781e-05
Acox1	-0.0324486	1	0.0842834	4.21744e-05
Golph3	-0.0125457	1	0.0624073	4.23605e-05
Cox6a1	0.0300221	1	-0.0844668	4.28805e-05
Sf3b3	-0.0544865	1	0.090897	4.33126e-05
Snrpf	-0.0460538	1	-0.00197619	4.34048e-05
Ncam2	-0.0393562	1	0.110596	4.37302e-05
Hsdl2	0.0311514	1	0.0994094	4.39526e-05
Nr1d1	-0.0469918	1	0.0781312	4.39657e-05
Zdhhc14	-0.0780177	0.0999183	0.0835124	4.50395e-05
Smad4	-0.0721215	9.07808e-05	0.0676365	4.52626e-05
AW209491	-0.0344739	1	0.0681034	4.54117e-05
Tecpr1	-0.00388342	1	0.0784529	4.56268e-05
Golga1	-0.0511959	1	0.0802296	4.59435e-05
Zwint	-0.0165076	1	0.0954309	4.60954e-05
Txlna	-0.0707576	0.000120994	0.0717173	4.63342e-05
Sdhaf2	-0.0121392	1	0.0824668	4.64985e-05
Nin	-0.0163019	1	0.0843293	4.73229e-05
Zkscan1	-0.0615406	1	0.0746699	4.74784e-05
Brd2	-0.0148403	1	0.0667002	4.75526e-05
Cnn3	-0.00972227	1	0.0982388	4.79924e-05
Abcc5	-0.0512078	1	0.0850288	4.8001e-05
Flrt3	-0.0796637	0.000455501	0.0876749	4.85443e-05
Miga1	-0.0216224	1	0.085434	4.88265e-05
Sema3d	-0.0530872	1	0.10987	4.90814e-05
Usp8	-0.0646487	1	0.094219	4.94815e-05
Tbcb	0.0986225	4.35165e-07	-0.0830567	5.05563e-05
Clip2	0.0159507	1	0.0928106	5.22088e-05
Vps4b	-0.0236653	1	0.0569856	5.29202e-05
Ube2o	-0.0353227	1	0.0680197	5.3147e-05
Tmsb10	-0.182119	2.57566e-09	-0.1422	5.3294e-05
Cav2	0.0125676	1	0.103343	5.3798e-05
Fam69b	-0.0578001	1	0.0983383	5.47978e-05
Gaa	-0.0196865	1	0.0801792	5.55826e-05
Stx5a	-0.0461948	1	0.0479689	5.61052e-05
Pdcl	-0.0413193	1	0.0743158	5.63856e-05
Mgat3	-0.0405419	1	0.068476	5.79499e-05
Bmp1	-0.0686604	0.0363511	0.0776839	5.81444e-05
Plekho1	0.00761189	1	0.0728824	5.83485e-05
Exoc1	-0.0336022	1	0.0749278	5.84389e-05
U2af1	0.062558	0.16537	-0.086384	5.94915e-05
Sltm	-0.0373646	1	0.0947364	5.95378e-05
Kidins220	-0.0663734	0.737707	0.11014	6.02034e-05
Gm26699	-0.0805688	4.6785e-06	0.0762027	6.02231e-05
Hmgxb4	-0.0138602	1	0.0774613	6.07976e-05
Glrb	-0.0312063	1	0.0733492	6.08253e-05
Gpt2	-0.0631876	1	0.111285	6.14879e-05
Ppa2	-0.0126914	1	0.0813088	6.20303e-05
Ppp1r14c	-0.104935	0.00270466	0.108001	6.22572e-05
Rabl6	-0.122122	7.12406e-09	0.0780764	6.28316e-05
Mosmo	-0.0581174	1	0.0827101	6.35824e-05
Gm47283	-0.31408	6.31195e-55	0.0803879	6.3755e-05
Ech1	0.0827718	0.0268197	-0.0861812	6.39504e-05
Dnajb11	-0.0673081	1	0.0924422	6.46067e-05
Nucb1	-0.0572082	0.00399891	0.0722238	6.46977e-05
Sbk1	-0.0352919	1	0.0749906	6.47795e-05
Lamtor3	-0.0381118	1	0.0358673	6.48264e-05
Pgp	0.0424214	1	0.105978	6.53319e-05
Sdc2	-0.0864968	1	0.0804593	6.62776e-05
Eif3f	0.0359322	1	-0.0718376	6.63066e-05
Fam3c	-0.0712095	1	0.0846935	6.66784e-05
Rnpep	-0.0459568	0.958468	0.0622026	6.72497e-05
2410015M20Rik	0.0360775	1	-0.087565	6.86937e-05
Snap25	-0.0684171	1	0.103834	6.87343e-05
Far1	-0.0503291	1	0.0735104	6.91341e-05
Tspan3	-0.022017	1	0.109851	6.9898e-05
B230219D22Rik	-0.0752606	0.0520478	0.0219291	7.0308e-05
Gdpd1	-0.0168326	1	0.075048	7.053e-05
Rbm15b	-0.0586372	0.0135103	0.0611568	7.11936e-05
Dpm1	-0.0530131	0.262488	0.0779887	7.19442e-05
Nat8l	-0.0256401	1	0.0666862	7.21172e-05
Tanc1	-0.0372031	1	0.0843077	7.22648e-05
Mfap1b	-0.0275697	1	0.0805983	7.27618e-05
Pcyt1a	-0.0399154	1	0.0756894	7.36454e-05
Map2k7	-0.0205003	1	0.0877113	7.42459e-05
Maf1	-0.0280689	1	0.0859582	7.47758e-05
Dgcr2	-0.0794661	0.00324021	0.0819256	7.51192e-05
Stard9	-0.0357778	1	0.0902614	7.60975e-05
Ddx1	-0.0490664	1	0.0906841	7.61452e-05
Mrgbp	-0.0612918	1	0.0809662	7.6151e-05
Ide	-0.0492789	1	0.0953901	7.65767e-05
Cpne3	0.0073844	1	0.0435189	7.79997e-05
Actr10	0.00788078	1	0.011129	7.806e-05
Cacnb4	-0.0619181	1	0.0949216	7.83035e-05
Vapb	-0.0238532	1	0.057113	7.98325e-05
Rab3gap2	-0.0260003	1	0.0631811	7.98467e-05
Vgll4	0.0255517	1	0.073219	7.99752e-05
Hcfc1r1	0.0793376	0.680636	-0.0983738	8.05951e-05
Hsph1	-0.0181021	1	0.0910008	8.0705e-05
Dock9	-0.130122	1.03059e-05	0.0836752	8.12214e-05
Nmnat2	0.00223888	1	0.1025	8.12517e-05
0610009O20Rik	-0.0406056	1	0.0732776	8.12781e-05
Phyhipl	0.0822286	1	0.108554	8.3539e-05
Dimt1	-0.0316905	1	0.0749075	8.42983e-05
Usp7	-0.0466125	1	0.0772017	8.5002e-05
Kazn	-0.0486304	1	0.09354	8.51187e-05
C1qb	0.181357	0.000450367	-0.253508	8.53411e-05
Kcnb1	-0.042367	1	0.0846094	8.57855e-05
Rbm28	-0.0575415	1	0.0754445	8.70219e-05
Pik3ip1	-0.0301085	1	0.0918708	8.75237e-05
Gdi1	-0.0609913	0.415438	0.0561008	8.76093e-05
Pde1a	0.0102738	1	0.0776477	8.88174e-05
Kcnc3	-0.0503212	1	0.0832671	8.89204e-05
Arhgef9	-0.0477885	1	0.0926827	8.97896e-05
Zfp251	-0.0287995	1	0.0753806	9.02505e-05
Prdx2	0.0742972	1	-0.0948561	9.04114e-05
Fam172a	-0.0297815	1	0.0915023	9.06022e-05
Ifit2	-0.0142469	1	0.0750866	9.13309e-05
Il6st	-0.0367349	1	0.0879386	9.14928e-05
Slc25a39	-0.0191768	1	0.0336558	9.30307e-05
Tbc1d10b	-0.0433099	1	0.071348	9.34323e-05
Ralgps2	-0.0624378	1	0.0757077	9.56127e-05
Atg3	0.00794674	0.255376	0.0521754	9.57435e-05
Tbk1	-0.0512463	0.152364	0.0656005	9.60372e-05
Stard7	-0.0451365	1	0.0826101	9.77684e-05
Clptm1	-0.0787947	0.399728	0.0835494	9.79725e-05
Rgs7	-0.0607489	1	0.0829685	9.80831e-05
Sbno1	-0.0774332	0.00109216	0.0885959	9.86271e-05
Ext2	-0.0745407	0.0378456	0.0906098	9.88748e-05
Plce1	-0.0188365	1	0.0948378	9.8977e-05
Acsl5	-0.022069	1	0.071763	9.92228e-05
Asic4	-0.040603	1	0.0630308	9.92857e-05
Mcm3ap	-0.0397012	1	0.0686322	0.000100777
Strn3	-0.0613219	0.827682	0.0630153	0.000102516
Zxdc	-0.0339515	1	0.0714557	0.000102837
Arih1	-0.0760344	0.0244801	0.083739	0.000102913
Parp11	-0.0170709	1	0.0710288	0.000102918
Rbm10	-0.0654128	1	0.0708216	0.000104617
Abhd8	-0.0500511	1	0.0604304	0.00010498
Rsl1d1	-0.0135278	1	0.00245851	0.000105809
Anapc2	-0.0410435	1	0.0796556	0.000106574
Synrg	-0.0750681	0.826889	0.0854101	0.000107306
Atp6v0b	0.0991372	0.00229288	-0.105039	0.000107595
Rnf146	-0.0147719	1	0.0850653	0.000109105
Amz1	0.010147	1	0.0944993	0.000109119
Mark4	-0.0140876	1	0.0658959	0.00011
Pex7	0.0316877	1	0.0600157	0.000110099
Rps27l	0.0313211	1	-0.0920528	0.000110722
Mpp5	-0.00850806	1	0.0775571	0.000111988
Pnn	-0.109484	0.00311273	0.103951	0.000113849
Ssr4	-0.0183064	1	-0.0868284	0.000114647
Clpb	-0.0484924	1	0.0815087	0.000115285
Kpnb1	-0.0607632	0.818422	0.0796321	0.000117215
Setd5	-0.050121	1	0.0930439	0.000117571
Dcaf8	-0.0283515	1	0.0844958	0.000117688
Akr1b10	-0.0202001	1	0.0740844	0.000117959
Pde10a	-0.0137965	1	0.0904673	0.000120712
Zmynd11	-0.0719339	0.215712	0.0876515	0.000120796
Pid1	-0.0936789	1	0.10977	0.000121357
Ebf4	-0.037989	1	0.0543246	0.000122568
Rnf182	0.00165648	1	0.087997	0.000123
Zfp397	-0.0766106	0.0588285	0.0784648	0.000124199
Kmt2a	-0.0396964	1	0.0927209	0.000124452
Pdzd2	0.00136723	1	0.101237	0.000126205
Ddx50	-0.0518335	0.0886609	0.0698132	0.000127134
Pttg1	0.0626211	1	-0.0606077	0.000127388
Gtf2a2	-0.0169598	1	-0.0616707	0.000127476
Slc12a9	-0.0593471	0.0932173	0.0556978	0.000131308
Nipsnap2	-0.0268773	1	0.080328	0.000131443
Dnajb4	-0.0373771	1	0.0907186	0.000131969
Sgcb	-0.0754577	0.0569525	0.0838465	0.00013468
Phc3	-0.0760388	0.112857	0.0849053	0.000135055
Psat1	-0.0410802	1	0.0800914	0.000135855
Cep57	-0.0259262	1	0.0757393	0.000136434
Scg3	-0.067523	0.154486	0.0998333	0.000137574
Rusc2	-0.0644286	0.000720389	0.063429	0.000138493
Aimp1	-0.0303023	1	0.0396854	0.000139596
Klhl2	-0.0612336	0.00321503	0.0659179	0.000139769
Zzef1	-0.0631962	0.876475	0.0792421	0.000139898
Chka	-0.0769687	0.0151975	0.0864482	0.000141004
Rasa3	0.00884972	1	0.0889386	0.000141666
Pak3	-0.0724461	1	0.0845701	0.000142101
Klhl7	-0.0532047	1	0.0876174	0.000142464
Slc22a15	0.0049285	1	0.0738472	0.000144358
Vldlr	-0.0424464	1	0.0981582	0.000146481
Tmem255a	-0.0267641	1	0.0867509	0.00014868
Phlpp2	-0.0301527	1	0.0635149	0.000153527
Lmtk3	-0.0773501	0.00368108	0.0755651	0.00015437
Atcay	-0.0448833	1	0.0831762	0.000155243
Ints10	-0.0404128	1	0.0868679	0.000155265
Tmem128	-0.0676739	0.505404	0.0489036	0.000156617
Gdf11	0.0022058	1	0.0773753	0.000157828
Swi5	0.042428	1	-0.103519	0.000160562
Pcsk1n	0.14798	2.20285e-05	-0.132431	0.000164128
Eif3c	-0.0381626	1	0.0933738	0.000165133
Naa15	-0.0490664	1	0.0755181	0.000165682
Brd4	-0.0488005	1	0.065565	0.000167575
Edc4	-0.0365858	1	0.0643387	0.000169181
Zbtb16	-0.0975513	2.25442e-14	0.0559889	0.00017137
Klhl23	-0.044588	1	0.069581	0.000173743
Tmem57	-0.107068	1.62865e-05	0.101017	0.000174534
Dguok	0.0223102	1	-0.00146668	0.000175545
Ctnna2	-0.0552024	1	0.0845775	0.00017558
Phyh	0.00297102	1	0.0434394	0.000176576
Fam32a	-0.0473462	1	0.0567271	0.000176975
Clstn3	-0.0581118	1	0.0843254	0.000177253
Kcnip1	0.0102934	1	0.082821	0.00017783
Pomt2	-0.0374249	1	0.0590433	0.000178774
Pard6g	-0.0622517	0.713173	0.0833866	0.000181136
Usp4	-0.0396533	1	0.0805436	0.000185206
Chtop	-0.0576891	1	0.056211	0.000185353
Phf21a	-0.0343273	1	0.0935669	0.000185701
Chfr	-0.0553764	1	0.0851774	0.000186989
Ppp1r15b	-0.0128671	1	0.0740469	0.000188126
Pepd	-0.0186609	1	0.0459127	0.000193201
Mta1	-0.0429346	1	0.0675191	0.000194796
Rpl27a	-0.00303597	1	-0.100049	0.00019885
Lrfn1	-0.0371812	1	0.0635149	0.000199441
Jpt1	-0.103516	0.000349025	0.00025402	0.000200687
Psmd11	-0.0238584	1	0.0795357	0.00020069
Creb3l2	-0.0626331	0.306882	0.0802501	0.000202406
Abcd3	-0.0247934	1	0.0834392	0.000203476
Trim2	-0.0143266	1	0.0895738	0.000207274
2610507B11Rik	-0.0259389	1	0.0889898	0.000208492
Bzw2	-0.0938044	0.00927684	0.0859333	0.000209043
C1qa	0.250779	3.31919e-07	-0.27271	0.000214292
Clcn3	-0.0532201	1	0.0880584	0.000215073
Tap2	-0.0468642	1	0.0773395	0.000215377
Kiz	-0.0457746	1	0.0758154	0.000215879
Nadk	-0.0482864	1	0.0539396	0.000216668
Pkd2	-0.0666943	1	0.0880208	0.000217637
Ccser2	-0.048818	1	0.0515289	0.000218973
Man2a2	-0.0637141	0.10458	0.0759234	0.000219567
Lztr1	-0.0645947	0.00402283	0.0623237	0.000219702
Rexo1	-0.0272583	1	0.0721193	0.000220439
Hdac4	-0.0395208	1	0.0655169	0.000220959
Mut	-0.0337321	1	0.0633987	0.000222033
Hdgfl3	-0.0363238	1	0.0911276	0.000223091
Dcaf12	-0.0176043	1	0.0780927	0.000227012
Prkcz	-0.0131984	1	0.0800984	0.000228589
Mbnl2	-0.077869	0.423695	0.0952038	0.000228795
Synm	-0.0390307	1	0.08485	0.000229605
Lsm12	-0.0183046	1	0.0734449	0.000230468
Pomgnt1	-0.0404487	1	0.0844384	0.000232853
Mrps25	-0.0281849	0.539619	0.0366441	0.000233861
Srpk2	-0.0412354	1	0.0641938	0.000235237
Amotl2	-0.0284893	1	0.0729246	0.000235858
Dhx8	-0.0577004	0.178058	0.0712494	0.000237783
Zfp800	-0.0475836	1	0.0789956	0.000239165
Rap1gap	0.051522	1	0.114416	0.000242805
Hnrnpr	-0.0687755	1	0.0788314	0.00024344
Sephs1	-0.0632628	0.0249609	0.067548	0.000243706
Epb41	-0.0591094	1	0.0640737	0.000245251
Fam69a	-0.0086878	1	0.0614933	0.00024542
Ndufa12	0.0166002	0.283901	-0.0513824	0.000246728
Exoc6b	-0.015401	1	0.0681964	0.000246927
Kansl2	-0.0451467	1	0.05224	0.000247556
Ncstn	-0.0631663	0.900042	0.0791202	0.00024862
Lrrc4c	-0.0389893	1	0.0929584	0.000250206
Letm1	-0.0157737	1	0.0745884	0.00025126
Nap1l3	0.0407343	1	0.0792899	0.000251466
Gsap	-0.0513201	1	0.0776021	0.000252259
Wbp11	-0.0308415	1	0.0611632	0.000252269
Wipi1	-0.0541081	1	0.0806723	0.000252277
Tsc1	-0.0484069	1	0.0769751	0.000254535
Rspry1	-0.0372955	1	0.0922253	0.000254818
Copg1	-0.0175595	1	0.0434317	0.00025686
Crmp1	-0.0278814	1	0.0580986	0.000258
Ap4m1	-0.0215103	1	0.0585983	0.000258622
D10Wsu102e	-0.0624049	1	0.0922352	0.000261127
Dnmt3a	-0.0617097	1	0.0732147	0.000261788
Dnttip2	-0.0257754	1	0.0781893	0.000263489
Nudt3	-0.0296345	1	0.0743913	0.000265377
Gucy1b1	-0.0284575	1	0.0681544	0.000266967
Ndrg3	-0.0169684	1	0.0873183	0.00026703
Eif4g1	-0.104016	5.54823e-06	0.0682218	0.000267134
Dhx29	-0.0411212	1	0.0704304	0.000267473
Rpl8	-0.00178215	1	-0.100529	0.000267746
Pcyox1l	-0.019841	1	0.0913491	0.000271067
Syne2	-0.0246068	1	0.0909819	0.000271317
Slc25a15	-0.0224697	1	0.0736799	0.000271495
Gpatch1	-0.0320816	1	0.0663412	0.000271545
Usf2	-0.0208595	1	0.0678693	0.000271859
Ep300	-0.0728064	0.153793	0.066723	0.000272075
Cdk12	-0.0468907	1	0.0496305	0.000275584
Hnrnpul1	-0.0337936	1	0.0774882	0.000275854
Xxylt1	-0.0538775	0.0172497	0.0628118	0.000278634
Psma7	0.0821455	0.109666	-0.0920728	0.00028162
Zdhhc6	-0.0876014	0.000176473	0.0775822	0.000285424
Trim32	-4.69751e-05	1	0.0919211	0.000289479
Etv5	0.0567328	1	0.104352	0.000289746
Scai	-0.0356308	1	0.08398	0.000291355
Zfp644	-0.0261033	1	0.0555246	0.000292049
Camk2b	-0.0142968	1	0.0604373	0.000293963
C2cd5	-0.0425393	1	0.0853797	0.000296145
Enpp5	-0.0107865	1	0.085343	0.0002971
Gspt1	-0.0453196	0.720281	0.0575551	0.000301229
Aatk	-0.0205344	1	0.0832501	0.000302044
Exoc4	-0.0483267	1	0.0848473	0.000303058
Vps9d1	-0.0529133	1	0.0809357	0.000305698
Pfdn1	-0.0222404	1	0.00136666	0.000307761
Zfp871	-0.0844728	4.9548e-05	0.0806309	0.00030832
Phactr2	-0.0413383	1	0.0671036	0.000308936
Gart	-0.0529921	1	0.0685642	0.000309975
Kdm3b	-0.048806	1	0.0805983	0.000310144
Prkce	-0.0238324	1	0.0746672	0.00031155
Smurf2	-0.0349938	1	0.0607512	0.000311861
Zw10	-0.0225805	1	0.0613833	0.000312339
Slc1a4	0.0063202	1	0.0803527	0.00031324
Xylt2	-0.0268502	1	0.0705548	0.000313986
Selenop	-0.0828174	1	-0.0789046	0.000315624
Thrap3	-0.0540867	1	0.0694194	0.000316809
H2afz	0.00722796	1	-0.1007	0.000317498
Ubap2l	-0.0599005	1	0.0863242	0.000319656
Lpin1	-0.0301615	1	0.0716792	0.000320216
Cotl1	0.00159932	1	0.0613489	0.000320733
Fbxo22	-0.0279514	1	0.0603815	0.000323609
Atrn	-0.0386268	1	0.0695262	0.000324159
Irf2bp1	-0.0324775	1	0.0839308	0.000324583
Mfsd1	-0.059445	0.193729	0.06573	0.000330649
Hip1	-0.0572955	1	0.0883928	0.000331871
Opa3	-0.00506373	1	0.0698801	0.000331879
Eif2a	-0.0732239	0.402039	0.0811289	0.000332562
Fam8a1	-0.0379429	1	0.0692325	0.000334158
Atl1	-0.0439099	1	0.080268	0.000336101
Myh10	-0.094876	8.55584e-07	0.0737723	0.000337542
Gnai3	-0.033549	1	0.0747963	0.000337689
Peli1	-0.0522578	0.182456	0.0700833	0.00033989
Ralbp1	-0.0113671	1	0.0856317	0.000340991
Ddhd1	-0.043643	1	0.0823199	0.000341843
Hint2	0.0280001	1	-0.0516459	0.000343789
Thop1	-0.0348563	1	0.0683347	0.000343825
4632415L05Rik	-0.0121034	1	0.0818565	0.000345501
Marcks	-0.172542	4.31883e-13	0.121365	0.000349674
Chic2	-0.0207038	1	-0.0219609	0.00035036
Zfp950	-0.0505749	1	0.0686528	0.000355873
Pabpc1	-0.0921005	0.00109436	0.0980851	0.000358207
Pbrm1	-0.0854341	0.000141942	0.0480109	0.000358838
Sf3b5	0.0426766	1	-0.0341724	0.000359465
Vps26a	-0.0533515	1	0.0843254	0.000366005
Paics	-0.0327529	1	0.0433331	0.00036821
Kctd18	-0.0206525	1	0.0667514	0.000369828
Dab1	-0.0897575	0.20699	0.0719855	0.000370507
Zfp469	-0.0712834	0.000276364	0.0657658	0.000371371
Adgrl3	-0.167384	4.10197e-10	0.106692	0.000373673
Rassf2	-0.0197461	1	0.0844726	0.000376352
Spcs3	-0.0501395	1	0.0702415	0.00038066
Bicd1	-0.064548	1	0.0908248	0.000385918
Ikbip	-0.0451858	1	0.0485611	0.000385975
Tmem9b	-0.0138691	1	0.072209	0.000386561
44262	-0.0340199	1	0.08914	0.000386919
Peli2	-0.052323	1	0.0842299	0.000388167
Ino80	-0.0212002	1	0.0675663	0.000388777
Zmiz2	-0.0434379	1	0.0730991	0.00038945
Nrbp2	-0.0607171	1	0.0789736	0.000391593
Spred1	-0.0750007	0.0948507	0.0940652	0.000393856
Eif3i	0.0388653	1	-0.0166325	0.000394643
Aco1	-0.0339953	1	0.0639157	0.00039599
Lpin2	-0.0390851	1	0.08398	0.000403858
Vps4a	-0.0335022	1	0.0715851	0.000406219
Pdhx	-0.0376347	1	0.075715	0.000408239
P2rx7	-0.0171801	1	0.0845775	0.000408276
Dennd5a	-0.0728801	0.798275	0.0867113	0.000410486
Braf	-0.0284739	1	0.0783749	0.000411892
Rfx3	-0.0355256	1	0.0742055	0.000413721
Mfsd14a	-0.0676444	0.00191858	0.0737828	0.00041416
Yipf3	-0.0359523	1	0.0229192	0.000416063
Cpt1c	-0.061237	1	0.0768631	0.000422421
Tbl1xr1	-0.0328873	1	0.0850182	0.000424938
Cxadr	-0.0706997	1	0.0836568	0.000430609
Tspyl2	-0.0831775	0.0241318	0.077675	0.000432385
Scrn1	-0.0400932	1	0.0787735	0.000432717
Mtch1	-0.144023	1.04009e-07	0.0603564	0.000434646
Stat3	0.0148618	1	0.0842546	0.000438452
Gnb2	0.0900654	0.0896304	-0.0995856	0.000443487
Smg5	-0.0331925	1	0.0618605	0.000447423
Psmd1	-0.0732322	0.240329	0.0743063	0.000448016
Adam10	-0.0787851	0.0304265	0.0754947	0.000449988
Ccnl2	-0.0797508	0.0294298	0.0672551	0.000450934
Slc25a3	0.0910822	0.190273	-0.0965434	0.000455497
Cmtm6	-0.0141804	1	0.0382085	0.00045868
Cct2	-0.0445179	1	0.0673669	0.000459069
Ptpru	-0.0362853	1	0.0588368	0.000464858
Cntln	-0.0430558	1	0.0868679	0.000473341
Cd2bp2	-0.000894902	1	0.0597956	0.000474529
Haus2	-0.0340749	1	0.0567754	0.000482453
Tnfrsf1a	-0.0380488	1	0.0352183	0.000488022
Parp1	-0.0684456	1	0.0817018	0.000488992
Sec61a1	-0.0474281	1	0.0761365	0.000496202
Rnf130	-0.0731654	0.034202	0.069343	0.000497972
Tor1aip1	-0.00699914	1	0.067795	0.000499687
Higd1a	0.025335	1	-0.0890151	0.000503505
Igip	-0.0322382	1	0.0661915	0.000506625
Cmtm4	0.00805399	1	0.0918173	0.000508765
Hnrnpa3	-0.0450643	1	0.0813808	0.000513657
Kdm5a	-0.0462201	1	0.0696882	0.000515421
Cops4	-0.0198501	1	0.0845414	0.000516559
2610001J05Rik	-0.0297194	1	0.0555435	0.000516621
Erlin2	-0.0489355	1	0.0738961	0.000519636
H2afj	-0.0381425	1	-0.0660907	0.00052722
Eif3d	-0.0645602	0.657319	0.0433214	0.000530205
Dock1	0.00619623	1	0.0823119	0.000533698
Ocrl	-0.074103	0.101136	0.0809794	0.000538039
Ddx24	-0.00864816	1	0.0599194	0.000543745
Cdc42bpb	-0.0644127	0.0469787	0.0696565	0.000548488
Bzw1	-0.0473297	1	0.0584161	0.000550643
Aes	-0.00880688	1	0.0404797	0.000551662
Emc4	-0.000820634	1	0.0406423	0.000552333
Tmbim4	0.0350875	0.0949014	-0.0811878	0.000553796
Eid1	-0.085931	1	0.117006	0.000553865
Arl8b	0.00615373	1	0.0847186	0.000554517
Ampd3	-0.00584316	1	0.101926	0.000556134
Tbc1d24	-0.0538425	1	0.0727067	0.000560662
Brd3	-0.0632254	1	0.0838859	0.000563529
Selenom	0.101386	0.021084	-0.0957733	0.000569666
Lrfn5	0.00605817	1	0.0909936	0.000569711
Grk6	-0.0517273	0.100793	0.0586225	0.000581282
Sympk	-0.0184135	1	0.068781	0.000581467
Abhd17c	-0.0690753	0.000809597	0.0625596	0.000585838
Celsr2	-0.0806457	0.0247266	0.0783907	0.000586079
Rbsn	-0.0275951	1	0.071183	0.000587785
Mapk10	-0.0512525	1	0.0794458	0.000587876
Ddx47	-0.0313135	1	0.0713352	0.000590425
Npc2	0.0796311	1	-0.0944303	0.000592295
Mbtps1	-0.0588701	1	0.0834628	0.000597162
Msl1	-0.00257497	1	0.0690076	0.000598182
Wwc1	-0.0400586	1	0.05647	0.000598272
Ndufb5	0.068565	1	-0.0870847	0.000600718
Sulf1	-0.0447071	1	0.0824863	0.000601769
Rbm6	-0.035342	1	0.0567068	0.000603078
Lima1	-0.140108	1.24599e-07	0.097145	0.000615137
Ythdc1	-0.0225768	1	0.0234938	0.000619376
B4galnt1	-0.0432223	1	0.0776208	0.000621639
Herc2	-0.0462649	1	0.0721271	0.000622679
Rab34	-0.046332	1	0.0817679	0.000623018
Tusc2	-0.0397641	1	0.0788789	0.000628346
Plxna2	-0.0434252	1	0.0852968	0.00063934
Lonp2	-0.0288393	1	0.07324	0.000646531
Telo2	-0.0560347	1	0.0747526	0.000648115
Echdc1	-0.0106771	1	0.0626345	0.000650538
Fam181b	0.0350238	1	0.108101	0.000651408
Galnt11	-0.0616137	1	0.0728284	0.000653519
Dbt	-0.0213289	1	0.0739268	0.000655986
Klhl13	0.00668735	1	0.0871391	0.000658824
Zfp652	-0.0505397	1	0.0747362	0.00066467
Naa35	-0.073194	0.00691334	0.0765605	0.000664873
Secisbp2	-0.033674	1	0.0687059	0.000666073
Bhlhe41	-0.0245553	1	0.0423902	0.00066609
Hadha	-0.0329738	1	0.0710288	0.000667238
Cyhr1	-0.0456285	1	0.079133	0.00067302
Fam76a	-0.0627595	0.748648	0.0622037	0.000689069
Eif3l	-0.021453	1	0.0654406	0.000690379
Spag9	-0.0554163	1	0.0663594	0.000690908
Uhrf2	-0.0312264	1	0.0867627	0.000691367
Kmt5a	-0.0637019	0.00717568	0.0638095	0.000692627
Zfp523	-0.0358397	0.849524	0.0569147	0.000692789
Hunk	-0.0567047	0.78705	0.0656128	0.000695388
Tmem41b	-0.019	1	0.0720382	0.000699807
Tac1	-0.0294098	1	0.0826501	0.000700537
Camk2g	-0.0608218	1	0.0694765	0.000707434
Agap2	-0.0120456	1	0.0655686	0.000707943
Cct7	0.027277	1	-0.0282161	0.000710927
Tcf12	-0.104184	2.03891e-05	0.0768651	0.0007356
Tmcc3	-0.00177756	1	0.0519339	0.000739294
Zmat3	-0.0340502	1	0.0675535	0.000741305
Ntn1	0.0521776	1	0.080406	0.000750946
Mrps14	0.0318942	1	-0.0784404	0.000751187
Rbm26	-0.0946132	0.000305653	0.067731	0.000753917
Ftsj3	-0.0386816	1	0.06253	0.00075544
Rnf167	-0.0314789	1	0.0587526	0.000763097
Tm9sf3	-0.044676	1	0.0358833	0.000765691
Banp	-0.0425542	1	0.0696583	0.000768595
Abhd16a	-0.0242127	1	0.0699189	0.000773068
Ptgfrn	-0.0267419	1	0.0862124	0.000776712
Dvl3	-0.0364993	1	0.0735304	0.000781111
Cdc42	0.0570512	1	-0.0795172	0.000786154
Exoc7	-0.0360155	1	0.063987	0.000794871
Cd302	-0.00246677	1	0.0396758	0.000814384
Otulin	-0.0669241	0.0065733	0.0670519	0.000814429
Iglon5	-0.0397015	1	0.0756535	0.000814875
Wdr45b	-0.0222525	1	0.0356292	0.000816476
Extl1	0.0441755	1	0.0635154	0.000818842
Sppl2a	-0.0516672	1	0.0569884	0.000820704
Pdcl3	-0.0136353	1	0.0338468	0.000821934
Trmt1l	-0.0701015	0.000760702	0.0634142	0.000823045
Prdx5	0.146623	6.09028e-09	-0.105404	0.000825111
Slc43a2	-0.0312966	1	0.0579047	0.000831066
Nsun2	-0.0479512	1	0.0708472	0.000833096
Jade1	-0.0454205	1	0.0582252	0.000834719
Arid4a	-0.0535525	1	0.0467655	0.000835493
Khdrbs2	-0.0867732	0.224922	0.0857001	0.000837567
Cntfr	-0.0470954	1	0.0744485	0.000841584
Slc9a9	-0.053966	1	0.0757028	0.000843932
Rnf145	-0.0716982	0.0281461	0.0746538	0.00085379
Ina	-0.0447531	1	0.0752679	0.000853801
Mecp2	-0.0580384	1	0.0738738	0.000856862
Ppp2r2c	-0.0142197	1	0.0647184	0.000860261
Zfp292	-0.103777	0.000221421	0.0507827	0.000864999
Apbb1	-0.0588742	1	0.0870008	0.000869768
Itgav	-0.00634275	1	0.0597169	0.000875258
Oaz2	-0.0275732	1	0.0461032	0.000883832
Rbfa	-0.0269054	1	0.0455409	0.000884826
Gsk3a	-0.045923	1	0.0741323	0.000885415
Zfp386	-0.0384392	1	0.0595991	0.000896186
Samhd1	-0.0295666	1	0.0703765	0.000897448
Ncan	-0.077655	1	0.079572	0.000903114
Rcan2	-0.00227213	1	0.0717485	0.000903808
Nudt4	-0.0173867	1	0.0726301	0.000905904
Anp32b	-0.0855764	0.143971	0.0477756	0.000912407
Sh3gl3	-0.0868022	0.00432732	0.0735735	0.000914678
Rpl31	-0.020964	1	-0.0991148	0.000918097
Cop1	-0.0844553	0.00170243	0.0743427	0.000936755
Slc8a2	-0.0375081	1	0.0532469	0.000951615
Sgpl1	-0.0220479	1	0.0819901	0.000951806
Wnt7b	-0.0367432	1	0.0726183	0.000952209
Ostm1	-0.00635533	1	0.0752191	0.00095361
Aldoa	0.186772	1.15623e-14	-0.105872	0.000955166
Rbm33	-0.0471907	1	0.0748996	0.000959625
Psmc1	-0.036163	0.986811	0.0712197	0.000960024
Kansl1l	-0.0448274	1	0.0796123	0.000960776
Gnal	-0.0204185	1	0.0669109	0.000965801
Atxn2l	-0.0407013	1	0.0814265	0.000968039
Rpp14	-0.0208629	1	0.0620509	0.000983993
Mkrn1	0.0362183	1	0.0856328	0.000996806
Pi4ka	-0.0436422	1	0.0732852	0.00099745
Rad23a	-0.0301991	1	0.0744365	0.00101266
Nucks1	0.00804843	1	0.0803045	0.00101298
Mpdz	-0.0231153	1	0.0676042	0.00101735
Tlk1	-0.0544059	0.805558	0.0705875	0.00102312
Ranbp9	-0.0379398	1	0.0830561	0.00102349
Ago3	-0.077706	0.0133677	0.0764391	0.00103399
Ubxn4	-0.0507313	1	0.081871	0.00104149
Stx6	-0.00453311	1	0.064861	0.0010452
Mrpl57	0.0323311	1	-0.0229375	0.00106684
Sgip1	-0.0402735	1	0.0767438	0.00107842
Cttn	-0.0320032	1	0.0706413	0.00107991
Cdh6	-0.0467691	1	0.081564	0.00108021
2810459M11Rik	0.00189778	1	0.0692705	0.00108044
Rhot1	-0.0831462	0.00227783	0.079789	0.00108428
Cttnbp2nl	-0.0359023	1	0.0408185	0.00109795
Hnrnph2	-0.058814	1	0.0692552	0.00110694
Aaed1	-0.00843806	1	0.0674865	0.0011148
Zcchc11	-0.136597	1.16692e-09	0.0661413	0.00114025
Fkbp9	-0.0231976	1	0.0516867	0.00114271
Dab2	-0.0833763	0.165053	0.0786811	0.00114605
Snap47	0.0222583	1	0.0548605	0.00115089
Agrn	-0.047454	1	0.0635926	0.00115908
[truncated: 1,236 more rows]

## Sheet: Fig1c_MG
Gene	LnFC (aged vs young)	Adjusted P-value (aged vs young)	LnFC (exenatide-treated aged vs young)	Adjusted P-value (exenatide-treated aged vs young)	Source data for Fig. 1c (MG)
Basp1	-0.516442	0	0.442255	0
Itgb5	-0.425332	0	0.406118	0
mt-Co3	0.0839705	4.47734e-45	0.343839	0
mt-Nd4l	0.239099	8.19878e-133	-0.442289	4.20134e-319
mt-Nd2	-0.058541	1.1203e-05	0.34131	8.41728e-277
mt-Nd3	-0.0852723	4.07616e-13	0.33766	3.03042e-206
Rps15	0.0196485	0.00746288	0.32614	7.86157e-202
Rpl23a	0.0361113	6.11357e-10	0.329728	2.22045e-199
mt-Nd1	0.0454183	1.80491e-11	0.298083	2.47994e-199
Csf1r	-0.417722	0	0.259347	1.02631e-193
Tmsb4x	0.20271	0	-0.17996	1.5378e-189
Rps29	0.187222	8.42487e-150	-0.250909	6.71853e-188
Rpl41	0.169822	1.80699e-88	-0.275954	2.09389e-177
Man2b1	-0.0236139	8.03189e-08	0.293474	7.45879e-174
Rpl36	0.254585	8.06507e-198	-0.275101	5.90791e-164
Gm42418	0.0319808	1	0.293883	7.59815e-163
Rps25	0.031294	6.0406e-05	0.271939	2.43843e-158
Cebpb	-0.459443	0	0.270072	3.07927e-152
Rpl37	0.246204	3.72602e-211	-0.238634	9.91466e-140
Rpl35	0.218435	1.26737e-118	-0.263866	9.31937e-136
Cmtm6	-0.158382	5.24017e-70	0.261446	1.08532e-135
Ogfrl1	-0.175729	6.09646e-81	0.258968	1.93932e-135
Ddx5	-0.240577	2.27822e-275	0.204904	7.5594e-127
Rtn4	-0.169978	1.42949e-81	0.232299	4.47956e-125
Il6ra	-0.266182	7.06993e-194	0.244188	6.44361e-124
Cebpa	-0.192974	4.21259e-106	0.257707	1.94118e-123
Adgre1	-0.166679	1.18162e-73	0.249563	2.28455e-119
Cox8a	0.264139	6.13664e-237	-0.215101	2.29087e-118
Rpl37a	0.234389	4.27636e-177	-0.222997	4.97309e-116
Rpl39	0.272974	1.89743e-196	-0.250816	4.72112e-114
Rnf130	-0.222436	2.46614e-149	0.208678	1.74036e-112
Ifngr1	-0.38406	0	0.216689	4.24038e-111
Ly86	-0.174912	4.65195e-121	0.214273	4.71501e-109
Prkcd	-0.131589	7.30132e-49	0.226203	8.15941e-108
Mcl1	-0.183999	6.15853e-90	0.242661	3.4227e-107
Snx20	-0.126914	1.08561e-58	0.214978	3.57866e-107
Rpl17	0.191229	1.34796e-98	0.229556	2.41968e-106
Atox1	0.174392	4.86155e-84	-0.220185	7.54251e-106
Rps12	0.15362	2.48021e-64	0.206874	9.91871e-104
Psap	-0.0177336	0.376167	0.176329	6.08929e-102
Ppia	0.211107	1.41915e-220	-0.167119	6.74943e-102
Prdx1	0.357369	2.2741e-217	-0.269224	8.13305e-101
Lgmn	-0.302067	0	0.170578	5.78743e-95
Lemd2	-0.173966	1.14659e-147	0.154244	2.76904e-94
Eef2	-0.0109622	7.27636e-05	0.2139	1.23261e-92
Arl4c	-0.0711045	1.05671e-12	0.233435	3.49635e-92
Plekho1	-0.324644	8.61477e-272	0.20424	2.96496e-90
Uba52	0.181802	3.77799e-93	-0.212304	4.86393e-90
Atp5e	0.106323	2.77454e-37	-0.177439	1.2368e-89
Malat1	-0.340335	0	0.210871	1.99755e-89
Ppp1r14b	-0.215506	6.78374e-129	0.206112	4.70223e-89
H2-T23	0.00100018	1.59746e-17	0.199349	1.38668e-88
Ier5	-0.119481	3.25135e-32	0.269381	2.15353e-88
Map4k4	-0.280437	1.89833e-213	0.196893	2.74557e-86
Atp5j2	0.149085	1.05977e-71	-0.16506	3.35017e-85
Tmbim6	-0.0720667	1.53983e-20	0.171447	2.07394e-84
Edf1	0.172607	7.34811e-100	-0.151734	8.77596e-84
Uqcr11	0.112815	1.2033e-45	-0.178617	9.38634e-84
Mafg	-0.172508	4.9235e-87	0.191589	8.56092e-83
Tmed7	-0.133017	1.02583e-71	0.172885	3.47494e-82
Mt1	0.000533912	0.402329	-0.273723	1.01143e-81
Calr	-0.150217	4.57748e-56	0.205457	3.16715e-81
Ctsc	-0.0962072	7.76592e-31	0.206699	3.57063e-81
Slc16a6	-0.142571	1.01926e-60	0.199704	8.49752e-81
Elob	0.122164	9.84715e-52	-0.15654	3.73457e-80
Pcbp1	-0.220164	1.30324e-138	0.172419	7.43362e-80
9930111J21Rik2	-0.0887463	1.72596e-21	0.204486	8.52513e-80
Gnas	-0.0562371	1.17698e-10	0.194793	8.73151e-80
Cox6b1	0.172139	7.63598e-87	-0.156882	5.17018e-78
mt-Atp8	0.144962	8.47457e-51	-0.198791	2.32355e-77
Pabpc1	-0.0151645	9.24508e-10	0.188186	4.08618e-77
Tpt1	0.181294	1.01052e-98	0.179061	1.50654e-76
Atp5g2	0.187547	1.01067e-115	-0.160863	1.32745e-75
Btg2	-0.214962	2.14345e-85	0.309279	1.45522e-75
Rpl5	0.105599	1.14403e-39	0.189667	3.1041e-75
Akirin2	-0.223746	6.07389e-158	0.174057	2.92776e-74
Ubc	-0.114039	3.83056e-54	0.206056	4.65139e-74
Uqcrb	0.142444	1.12043e-53	-0.164146	4.77509e-74
Retreg1	-0.0952947	2.29184e-28	0.184748	5.53437e-73
Fau	0.315076	0	-0.154902	1.40891e-72
Gng5	0.222802	6.54397e-154	-0.172473	1.99562e-72
Itgb2	0.0815617	1.02976e-21	0.185691	6.23008e-72
Lamp1	0.00791792	1	0.153923	9.43378e-71
Cables1	-0.183648	8.61724e-130	0.153711	8.92088e-70
Ptgs1	-0.232099	2.72198e-150	0.193756	1.23738e-69
Golm1	-0.291026	1.54864e-205	0.190485	2.1868e-69
Rps27	0.144478	2.75238e-59	-0.183069	7.09338e-69
Lrba	-0.0726518	3.74953e-15	0.189695	1.29385e-68
Unc93b1	-0.194927	2.96622e-169	0.149571	3.1831e-67
Rpl22l1	0.198892	7.51552e-104	-0.166583	7.91672e-67
Rps28	0.140965	2.32985e-61	-0.17328	1.2679e-66
Rpl35a	0.218429	1.25554e-183	-0.154774	4.84127e-66
Fam105a	-0.172153	1.26157e-96	0.175877	6.9846e-66
Ube2m	-0.155195	1.13277e-107	0.138154	1.31014e-65
Serinc3	-0.373205	0	0.16356	1.63061e-65
Sox4	-0.259513	3.02176e-153	0.212089	5.73136e-65
Rpl38	0.226302	1.50455e-134	-0.180649	1.61351e-64
Rpl13a	0.00914941	0.010221	0.160003	1.77366e-64
Hspa5	-0.0935669	8.44555e-26	0.190245	5.00923e-64
Man1c1	-0.106644	3.17676e-47	0.140731	4.18239e-63
Snx18	-0.103688	9.02267e-31	0.166793	6.2559e-63
Sft2d1	-0.229208	1.04896e-153	0.155252	7.35732e-63
Slc35b2	-0.110199	4.89781e-59	0.136864	1.24677e-62
Ifngr2	-0.0310005	0.00188024	0.161497	5.63864e-62
Zfp36l2	-0.249886	4.50071e-139	0.185003	1.47827e-61
Serf2	0.165243	1.83407e-81	-0.157522	3.80443e-61
Gm10076	0.145507	1.93079e-62	-0.16653	4.33417e-61
Cap1	-0.0558008	7.4024e-15	0.160982	5.16124e-61
Gna12	-0.123873	1.51099e-57	0.148537	5.39042e-61
Cox5b	0.156237	7.53534e-72	-0.137319	7.02754e-61
Rgs2	-0.218699	4.89407e-97	0.188897	1.62928e-60
Smdt1	0.150536	4.22083e-68	-0.126119	2.47973e-60
Slc29a3	-0.151359	1.02654e-68	0.166263	4.58331e-60
Rack1	0.126263	6.09419e-55	0.181981	5.12908e-60
Uqcrq	0.109593	8.18419e-36	-0.129936	8.14711e-60
Hint1	0.236798	3.87235e-154	-0.137579	3.79218e-59
Arhgap30	-0.0697051	8.08622e-14	0.168372	1.15614e-58
Sirpa	-0.311035	1.60512e-280	0.167164	2.10956e-58
Pld4	-0.10018	1.81317e-29	0.155418	4.37625e-58
Tap2	-0.0664611	1.0401e-25	0.128563	6.82716e-58
Rpl18a	0.313803	0	-0.148321	6.99607e-58
Rtn4rl1	-0.124578	8.65377e-55	0.151329	7.49661e-58
Tmem86a	-0.209003	4.03137e-113	0.17748	4.16961e-57
Il10ra	-0.222593	5.41233e-143	0.166593	4.5097e-57
Amfr	-0.0949688	1.56656e-44	0.129732	4.7373e-57
Rpl12	0.195526	4.51822e-106	0.17354	7.77802e-57
Hnrnpd	-0.140775	3.99132e-78	0.141192	8.97115e-57
Ndufa13	0.0806288	7.16336e-33	-0.111186	1.7876e-56
Ndufa7	0.1099	8.02676e-34	-0.115218	2.00161e-56
Plxdc2	-0.248391	6.40254e-183	0.169151	3.18434e-56
Atp6v1f	0.150936	1.58647e-77	-0.116856	3.2584e-56
Hspa8	0.0554719	7.35658e-09	0.151959	1.17318e-55
Mogs	-0.108317	3.22092e-76	0.106663	1.4802e-55
2510039O18Rik	-0.129711	1.06382e-80	0.122244	7.50821e-55
Ubl5	0.0979348	6.6259e-38	-0.12962	1.18987e-54
Mpeg1	0.0218675	0.000128898	0.173971	1.90952e-54
Irf8	-0.0411708	2.2991e-08	0.155531	2.47585e-54
Fam102b	-0.208602	9.58792e-104	0.175821	2.49979e-54
Smap1	-0.144205	5.42618e-81	0.125262	3.52749e-54
Gm26917	-0.356168	1.00917e-250	0.189362	3.43184e-53
Pura	-0.0779966	2.38976e-28	0.119792	4.09869e-53
Ndufb9	0.194078	4.5429e-113	-0.10644	6.91865e-53
Smad7	-0.191527	1.72564e-67	0.190751	7.64473e-53
Cd14	-0.178343	5.04821e-102	0.194384	1.43481e-52
Atp5d	0.130531	5.85511e-61	-0.0938229	5.81752e-52
Os9	-0.0731948	2.16802e-21	0.141455	1.1395e-51
Ly6e	-0.0902315	5.61982e-31	0.173113	1.15124e-51
Il10rb	-0.141604	6.2146e-61	0.128805	3.89399e-51
Slc2a5	-0.0529913	7.08212e-16	0.167342	3.96987e-51
Eif4a2	-0.175514	2.44095e-84	0.137031	5.17334e-51
Arhgap17	-0.190058	5.3011e-101	0.136652	6.29989e-51
Cox6c	0.14421	1.83305e-53	-0.139705	1.04406e-50
Ubn1	-0.118611	1.9604e-62	0.131119	1.28984e-50
Csnk1e	-0.279881	9.55866e-207	0.15021	1.73953e-50
Pwwp2a	-0.131292	2.231e-64	0.135981	6.72122e-50
Dock8	-0.093545	8.83689e-30	0.145035	9.44036e-50
Pomp	0.159416	1.71721e-85	-0.111183	1.09824e-49
Rps19	0.370732	0	-0.154796	1.1456e-49
Uqcr10	0.0911318	2.01366e-28	-0.135153	1.16532e-49
Ndufa4	0.189246	3.76799e-96	-0.143211	1.33087e-49
Dad1	0.0839586	5.34498e-28	-0.0836514	1.4845e-49
Cmip	-0.0512613	7.98354e-17	0.102682	1.6309e-49
Nedd8	0.126754	1.02704e-51	-0.0992676	1.90466e-49
Rps14	0.180334	2.22023e-97	0.148519	4.12519e-49
Lpcat2	-0.135097	3.74141e-81	0.137227	4.75901e-49
Zfp91	-0.0920549	1.75687e-35	0.132817	8.18392e-49
Adap2	-0.303711	1.315e-237	0.154894	9.58073e-49
Ptpra	-0.198593	6.22244e-116	0.136348	1.18952e-48
Ppp2ca	-0.113725	1.31996e-49	0.116587	1.77006e-48
Trf	-0.0493757	1.11352e-11	0.151642	3.99406e-48
Chd7	-0.110766	2.03709e-46	0.142335	4.68863e-48
Ncor1	-0.12612	1.35462e-52	0.120319	5.25881e-48
Ehd4	-0.0626365	9.49196e-14	0.150919	5.3798e-48
Siglech	-0.303354	8.28084e-271	0.17175	5.75339e-48
Tra2a	-0.20501	1.11666e-110	0.160814	6.07505e-48
Cox7c	0.0941091	2.06437e-23	-0.121786	6.68623e-48
Cox7a2	0.13417	8.77202e-57	-0.104397	1.87977e-47
Tspan14	-0.152149	1.87202e-77	0.138674	2.19609e-47
Cd300a	-0.121997	1.03407e-41	0.148174	4.73123e-47
Vav1	-0.150657	4.36972e-79	0.139576	6.4068e-47
Rnf149	-0.0384837	0.00116991	0.131208	7.97823e-47
Pde3b	-0.265269	5.99998e-177	0.154495	1.48968e-46
Zfp36	-0.0777117	6.08491e-20	0.205349	1.75402e-46
Rps24	0.364293	0	-0.134247	2.74734e-46
Lyn	-0.140732	2.42116e-59	0.142079	2.89706e-46
D8Ertd738e	0.125091	1.0874e-47	-0.112633	4.26508e-46
Sem1	0.0532177	3.49932e-22	-0.0913683	4.37179e-46
Tnrc6c	-0.135232	1.28547e-91	0.111234	4.74425e-46
Clptm1l	-0.0786729	3.96439e-30	0.118921	7.96e-46
Clcn4	-0.0877369	1.78242e-30	0.134307	1.11654e-45
Sun2	-0.0887329	1.17088e-36	0.116525	1.49737e-45
Ndufa2	0.0751142	3.39083e-23	-0.116447	1.7545e-45
Eef1a1	0.18026	2.81e-129	0.129816	2.10765e-45
Ubash3b	-0.0730032	1.1344e-13	0.150514	2.20279e-45
Cst3	0.0537623	1	-0.156385	2.56625e-45
Fyb	-0.120632	2.84916e-43	0.156322	3.55149e-45
Pon2	-0.0673441	5.81642e-23	0.106979	4.4078e-45
Rps27a	0.306747	0	-0.128968	6.85124e-45
Pla2g15	-0.196388	2.34049e-108	0.14754	7.24843e-45
Atp5l	0.162329	1.62193e-70	-0.127314	7.66003e-45
Rps6	0.153374	8.90894e-71	0.159143	1.54174e-44
Frrs1	-0.0398054	0.0477668	0.14061	1.7125e-44
Ctnnb1	-0.0311312	2.86061e-20	0.05255	2.88614e-44
Dnajc3	-0.0543148	9.52099e-11	0.12861	3.36783e-44
Neurl3	-0.047087	6.35861e-05	0.157175	4.5939e-44
Rpsa	0.369438	0	-0.148669	5.24882e-44
Oxct1	-0.00367191	0.00741939	0.133573	5.26598e-44
Atp6v0e	0.0876304	4.90282e-32	-0.0440288	6.65675e-44
Sec61g	0.123305	1.0711e-49	-0.12961	9.9115e-44
Pros1	-0.135607	1.24974e-57	0.130334	1.02475e-43
Atp5h	0.188314	9.76627e-98	-0.119632	1.25927e-43
Dbi	0.155324	1.76517e-55	-0.160645	1.57186e-43
P2ry13	-0.253883	6.01567e-154	0.161801	1.98841e-43
Rbx1	0.0639718	3.09906e-23	-0.0857826	2.23021e-43
Eif3c	-0.0256988	3.05202e-15	0.107945	8.51467e-43
Hsd17b4	-0.0431399	1.11635e-12	0.122393	1.42609e-42
Atp5g1	0.131802	1.80618e-50	-0.104901	1.73735e-42
Eif4h	-0.0573469	1.65078e-17	0.11151	2.57642e-42
Rpl21	0.346888	0	-0.117366	2.78114e-42
Rab14	-0.158405	7.9669e-81	0.131117	3.20282e-42
Rps20	0.413396	0	-0.131274	6.48661e-42
Tanc2	-0.229624	1.17557e-133	0.148708	8.51938e-42
Adgrg1	-0.175656	9.73297e-91	0.148734	9.25142e-42
Cab39	-0.0636111	7.44895e-25	0.112354	1.0358e-41
Csf3r	-0.0841357	6.79546e-22	0.13891	1.06533e-41
Rpl9	0.362336	0	-0.116397	1.28347e-41
Ptpn1	-0.13561	5.12672e-52	0.134903	1.29603e-41
Prdx2	0.078385	4.25632e-20	-0.0684851	1.74091e-41
Fcgr3	-0.110011	2.50123e-46	0.1513	2.96045e-41
Snta1	-0.135893	2.61416e-66	0.127314	2.97782e-41
Man1a2	-0.0960406	3.84994e-28	0.129621	5.10731e-41
Rpl13	0.366554	0	-0.11871	5.56258e-41
Cerk	-0.0859879	6.57119e-27	0.128694	5.60156e-41
Ndufs7	0.0848373	1.54827e-31	-0.0647778	6.48633e-41
Rps15a	0.282425	1.07992e-264	-0.130248	1.02856e-40
App	0.0167364	1.92198e-09	0.0613874	1.1152e-40
Mylip	-0.0371321	2.53091e-07	0.153554	1.74779e-40
Rpl30	0.31898	0	-0.119793	1.82459e-40
Uqcrh	0.231248	6.47625e-149	-0.0847592	3.74398e-40
Mtch1	-0.148425	2.09142e-74	0.11919	3.84857e-40
Rtn3	-0.085733	1.23512e-30	0.0624982	4.20697e-40
Ikzf1	-0.260601	2.88758e-176	0.141755	4.72392e-40
Park7	0.162554	6.79336e-81	-0.0910568	4.81015e-40
Icam1	-0.0346093	2.71911e-13	0.147889	4.85882e-40
Mt3	0.100502	2.82646e-07	-0.208752	6.89722e-40
Sec62	-0.142724	2.8881e-62	0.0812723	7.72118e-40
Ankrd11	-0.225675	1.16018e-107	0.145853	8.15268e-40
Tmed5	-0.0973368	9.71809e-29	0.124628	1.3705e-39
Bin2	-0.116351	9.39696e-39	0.142344	1.48282e-39
2010107E04Rik	0.091911	9.36189e-30	-0.117506	1.57124e-39
Hsd17b11	-0.0714365	2.97539e-29	0.11169	1.72592e-39
Akt1	-0.113343	5.97265e-54	0.114459	2.68942e-39
Hfe	-0.161636	7.19373e-89	0.126142	2.70236e-39
Psma3	0.0664403	2.84587e-22	-0.0702679	3.39069e-39
Vgll4	-0.0683123	9.502e-22	0.125063	8.63568e-39
Mapkapk2	-0.0062794	1	0.108011	8.87262e-39
Tob2	-0.0193968	5.34532e-07	0.123778	1.28584e-38
Tmem50a	-0.0452509	8.86228e-13	0.108536	1.4913e-38
Serinc1	-0.10468	6.83683e-40	0.10288	1.51871e-38
Lap3	-0.0261082	2.93589e-18	0.106297	1.85095e-38
Glmp	-0.0750337	1.50779e-24	0.113099	2.00877e-38
Phf3	-0.114058	3.84337e-56	0.108864	2.19866e-38
Marcks	-0.286137	0	0.121175	2.39343e-38
Cox5a	0.142061	4.76892e-53	-0.0747575	2.72733e-38
Csnk1g2	-0.0761843	4.04491e-34	0.0993557	3.04009e-38
Myl6	0.182146	1.41286e-84	-0.128782	3.86987e-38
Gns	-0.125143	1.61162e-42	0.133232	4.19967e-38
Fam114a2	-0.0936331	1.73496e-36	0.106669	7.25854e-38
Rpn2	-0.126298	4.6383e-53	0.11533	7.31949e-38
Il16	-0.110257	7.67694e-49	0.112708	7.34174e-38
Gusb	-0.0986987	2.49159e-39	0.113749	8.1439e-38
Cd47	-0.0927157	3.9933e-39	0.0973255	9.72518e-38
Hectd1	-0.0662967	6.30944e-27	0.0851363	1.03847e-37
Nfkb1	-0.10796	4.60708e-48	0.113826	1.26865e-37
Irf5	-0.0751692	1.3698e-21	0.122998	1.44781e-37
Hdgf	-0.0725543	7.77845e-25	0.105453	1.7562e-37
Ccdc47	-0.0402194	2.2472e-15	0.100198	2.28702e-37
Cxxc5	-0.0344964	9.40336e-07	0.135787	2.75616e-37
1700017B05Rik	-0.204577	1.84828e-125	0.132947	2.90837e-37
Cyth4	-0.201926	8.3047e-128	0.128362	3.36817e-37
Fam49b	-0.0938697	1.07763e-30	0.115381	3.93666e-37
Actr3	-0.0442721	2.21674e-12	0.113141	6.22833e-37
Rasal3	-0.0764769	4.28365e-21	0.132782	6.91732e-37
Tbc1d16	-0.09405	6.14827e-33	0.116892	1.18587e-36
Cuta	0.0773216	3.14548e-24	-0.0864067	1.26907e-36
Sfpq	-0.14489	9.98033e-58	0.10531	1.28376e-36
mt-Atp6	0.161878	2.35475e-139	0.1168	1.36483e-36
Ndufb11	0.0697452	4.14027e-25	-0.0512941	1.41961e-36
Pebp1	0.122759	2.57099e-55	-0.062772	1.6937e-36
Sdha	-0.0325024	6.97059e-13	0.101198	1.69857e-36
Sumo2	0.0698394	1.26495e-11	-0.0863967	2.21492e-36
Rps11	0.328505	0	-0.114559	2.81338e-36
P3h2	-0.0875965	6.11941e-49	0.0870857	3.19224e-36
Klf6	-0.0723957	1.20883e-09	0.147766	4.02617e-36
Tecr	-0.00991073	4.06795e-15	-0.0298397	4.30168e-36
Fam46a	-0.136596	1.11375e-43	0.143972	4.52561e-36
Serp1	-0.0378864	4.44355e-06	0.125777	4.74082e-36
Tlr2	0.0515093	1.81008e-11	0.135968	4.91993e-36
Hnrnpf	-0.0189835	1.02526e-09	0.0811529	5.13348e-36
Acsl5	-0.0281955	0.00116005	0.0990562	6.14524e-36
Snx24	-0.0701032	1.35637e-23	0.0954614	6.24601e-36
Ndufs5	0.0996313	1.28431e-32	-0.0809429	6.81509e-36
Tpr	-0.0363619	1.04425e-12	0.119162	7.24226e-36
Rpl11	0.312082	0	-0.114289	7.90463e-36
Junb	0.043221	0.0012435	0.140982	8.04091e-36
Trim8	-0.112807	5.4142e-54	0.112717	9.27181e-36
Nisch	-0.15443	5.30295e-71	0.117954	1.11122e-35
Npl	-0.0972155	6.22858e-43	0.103695	1.44964e-35
Slc3a2	-0.204378	6.80997e-97	0.115171	2.13426e-35
Zcchc6	-0.0912151	1.39052e-31	0.112061	2.33038e-35
Otulin	-0.118798	1.53752e-64	0.10241	2.7463e-35
Lamtor4	0.1491	8.00696e-75	-0.101513	3.21074e-35
Dock4	-0.212917	4.32911e-124	0.120079	3.98975e-35
Whrn	-0.109491	7.80924e-42	0.118736	4.03623e-35
Slco2b1	-0.319099	8.85826e-266	0.134008	4.1167e-35
Rock2	-0.135274	4.83948e-62	0.10721	4.42436e-35
Atp2c1	-0.0937946	6.2649e-34	0.10785	4.64437e-35
Ctsb	0.113267	1.05698e-25	0.125674	7.24024e-35
Usf2	-0.0739447	1.0452e-20	0.102843	7.98896e-35
Rassf5	-0.077693	3.15443e-23	0.105078	9.21889e-35
Acvr2b	-0.164582	6.93824e-155	0.0838997	1.20947e-34
Sap30l	-0.0900792	6.39856e-56	0.0808666	1.28756e-34
Ptprc	-0.0821418	8.68783e-25	0.132566	1.39139e-34
Soga1	-0.0838693	1.14838e-29	0.109183	1.55934e-34
Psma7	0.0853902	1.41747e-35	-0.0432807	1.72552e-34
Uqcrc2	-0.00675085	1.49066e-09	0.046418	1.84422e-34
Hexb	-0.285498	0	0.129777	1.94089e-34
Ndufv3	0.0775065	7.27446e-32	-0.0926409	2.18637e-34
Rsrp1	-0.0195786	0.0133923	0.111483	2.56858e-34
Chchd2	0.254006	1.17758e-202	-0.124885	2.63335e-34
Rpl4	0.0808309	2.28965e-23	0.133668	2.77554e-34
Susd3	-0.166338	2.05742e-76	0.123797	2.94869e-34
Atp5j	0.120906	1.85713e-37	-0.098234	2.99406e-34
Sipa1	-0.203906	6.96663e-121	0.110854	3.84056e-34
Lag3	0.0242694	1	0.150882	4.0559e-34
Tmem119	-0.314374	0	0.125968	4.2877e-34
Gdi2	-0.116867	5.999e-48	0.109593	4.42464e-34
Cd86	-0.106531	4.34851e-34	0.124988	6.2028e-34
Bri3	0.202925	7.13272e-117	-0.100303	7.16883e-34
Tomm7	0.0855328	2.5187e-32	-0.0903588	8.77167e-34
Cebpd	-0.150399	4.13281e-49	0.115664	9.99512e-34
Vcp	-0.0571415	3.74044e-13	0.098234	1.04565e-33
Ppp1r12c	-0.0991242	5.07721e-48	0.0987723	1.26436e-33
Nrros	-0.150558	9.68905e-88	0.109769	1.29731e-33
Spint1	-0.035769	0.00631242	0.121043	2.03916e-33
Arl1	-0.103805	4.81358e-35	0.0927075	2.26381e-33
Tnfrsf1a	-0.089755	9.40107e-33	0.108443	2.44618e-33
Rnase4	-0.239604	7.50665e-150	0.13385	2.46169e-33
Il17ra	-0.0226211	1	0.106267	2.7372e-33
Pag1	-0.234198	3.27006e-143	0.132297	2.74469e-33
Ppm1h	-0.0707982	1.21229e-21	0.110014	2.75429e-33
Ccng2	-0.125691	5.60155e-72	0.104831	2.76438e-33
Ncl	-0.0115419	1.74199e-06	0.0928994	2.93418e-33
Atp2b1	-0.0863822	2.06215e-29	0.100051	4.00262e-33
Ppt1	-0.0085451	8.04591e-05	0.113771	4.01084e-33
Wsb2	-0.0334522	2.34634e-13	0.0857842	5.09475e-33
Dusp6	-0.198499	5.26371e-103	0.12231	5.43409e-33
Ptn	0.171529	3.66494e-81	-0.148321	5.92327e-33
Lrrfip1	-0.0166113	9.81993e-08	0.103438	5.98856e-33
Olfml3	-0.325631	1.05033e-319	0.137919	6.84158e-33
Adam10	-0.133354	2.31798e-50	0.114717	7.80704e-33
2021-09-07	-0.0211006	0.0695132	-0.0143425	8.42871e-33
Rps26	0.15213	3.35021e-72	-0.0985262	9.36036e-33
Ncf2	-0.0432742	4.82211e-10	0.126816	9.45961e-33
Mgat4b	-0.0740438	3.15041e-28	0.096265	1.10285e-32
Xbp1	0.0116816	0.00149333	0.102485	1.38257e-32
Arf5	0.0175332	0.0032384	-0.0796282	1.44746e-32
Pi4k2a	-0.0806463	1.77413e-28	0.101331	1.48996e-32
Actb	0.0908694	1.9911e-09	-0.14715	1.54419e-32
Irf2bpl	-0.0511267	2.94488e-16	0.0965247	2.05171e-32
Igsf6	0.00983759	1	0.115629	2.10469e-32
Rab12	-0.0837403	2.14271e-36	0.0971701	2.41606e-32
Vasp	-0.00711184	3.17983e-06	0.118829	2.85617e-32
Myl12a	0.0822881	4.30636e-28	-0.0192735	2.86327e-32
Atp5f1	0.0123235	3.19605e-11	0.0221043	3.09676e-32
Apobec3	-0.115737	4.6043e-35	0.121221	3.76667e-32
Selenok	0.0246242	1	-0.100482	3.79378e-32
Tax1bp1	-0.0340208	7.96042e-09	0.0849017	3.95933e-32
Pcf11	-0.0448192	1.02653e-10	0.101208	4.03376e-32
Slc11a1	-0.00458625	1	0.124974	4.05758e-32
Il4ra	-0.0211846	1	0.101244	4.06537e-32
Rps4x	0.402479	0	-0.115848	4.70747e-32
Gtpbp2	-0.129879	1.61887e-71	0.0968789	5.37666e-32
Tln1	0.0199936	0.018121	0.126212	7.55785e-32
Lpcat3	-0.131065	1.66107e-63	0.109289	9.07491e-32
Hnrnpa3	-0.0214235	2.12177e-09	0.0584133	9.10796e-32
Tmem243	-0.0679594	1.77946e-37	0.079136	1.03456e-31
Ndfip2	-0.0684231	7.81645e-27	0.0799796	1.05498e-31
Dnaja2	-0.0222942	5.40054e-12	0.0764033	1.39581e-31
Slc6a6	0.0147638	1.29338e-11	0.0131816	1.51351e-31
Hnrnpa2b1	-0.114558	7.5415e-35	0.0786544	1.58453e-31
Snrpb	0.034098	1.5113e-10	-0.00109076	1.70337e-31
Dnase2a	-0.0330128	0.0191308	0.115562	1.71394e-31
Zbtb7a	-0.0551141	8.46013e-11	0.111598	2.0062e-31
Ptms	-0.0172688	2.92596e-08	0.066024	2.67779e-31
Atp6v1g1	0.133109	5.54573e-65	-0.0767151	2.68075e-31
Bod1l	-0.0993509	2.5228e-31	0.102419	2.75299e-31
Nckap1l	-0.0969709	5.72334e-30	0.110976	2.83111e-31
Dnaja1	0.0971144	2.67367e-32	-0.011454	2.94187e-31
Srsf9	-0.1209	1.90186e-66	0.0483767	3.28327e-31
Hnrnph2	-0.0321026	1.74901e-13	0.083364	3.5257e-31
Zfp90	-0.0615943	6.0706e-15	0.112738	3.63623e-31
Dock2	-0.00979833	1	0.119935	3.8614e-31
Cdk2ap1	-0.0975291	1.69924e-74	0.0728074	4.20668e-31
Gnpda1	-0.0638553	4.73895e-23	0.0883862	4.44712e-31
Numa1	-0.0915806	1.38966e-27	0.111984	4.59209e-31
Stk24	-0.0791014	5.60106e-29	0.0942824	4.75483e-31
Tm9sf3	-0.0516809	1.08448e-14	0.0888582	4.80798e-31
Slc7a7	-0.104073	1.08484e-37	0.112482	5.22128e-31
Ldb1	-0.0621013	1.11443e-21	0.0908343	6.01485e-31
Psmb5	0.0590952	6.56845e-20	-0.0228557	6.37566e-31
Tcp1	0.00766366	0.00123869	0.0923632	1.04184e-30
Capza2	-0.00902351	0.419219	-0.107073	1.0902e-30
Daglb	-0.0889759	4.96714e-31	0.108853	1.14381e-30
Fis1	0.14769	8.0789e-65	-0.0931981	1.20507e-30
Cers2	-0.0603203	1.55964e-29	0.0833793	1.28115e-30
Spty2d1	-0.0356084	2.11475e-09	0.101273	1.38622e-30
Cotl1	0.128728	1.89989e-47	0.121699	1.51191e-30
Bzw1	-0.0316739	6.37938e-12	0.0859487	1.91749e-30
Klf13	-0.18813	4.11474e-119	0.0857619	2.05926e-30
Arglu1	-0.279887	3.49986e-190	0.0664705	2.12256e-30
Btg1	-0.235283	3.0367e-109	0.121216	2.15701e-30
Bach1	-0.0132012	3.23705e-05	0.104492	2.2587e-30
Gpx4	0.178597	3.03477e-87	-0.109145	2.4142e-30
Atpif1	0.0559228	4.01234e-13	-0.0944649	2.5002e-30
Cct3	0.00677739	1.16996e-13	0.0707868	2.5392e-30
Sfr1	0.00645451	3.57358e-06	0.0469547	2.70697e-30
AC160336.1	-0.177777	1.04335e-61	0.155124	4.23208e-30
Cbx4	-0.0419959	2.86895e-13	0.0717349	4.92367e-30
Rnf6	-0.0253076	0.316584	0.0953072	5.62194e-30
Ndufb10	0.114807	8.0626e-42	-0.0708097	6.08549e-30
Psmd2	-0.0309432	6.10773e-12	0.0798551	6.27445e-30
Zfp740	-0.0590658	1.18662e-17	0.0872047	6.57088e-30
Atp5a1	-0.0115358	3.03031e-05	0.0573538	7.23923e-30
Snx3	0.0622333	8.59575e-17	-0.0243344	7.92161e-30
Rpl18	0.264948	2.55266e-255	-0.107908	7.94993e-30
Psmb2	0.0897317	1.04457e-28	-0.0638977	1.02709e-29
Spcs1	0.0267097	8.66212e-11	-0.0768999	1.05626e-29
Sdhd	-0.0489187	2.2576e-20	0.0946674	1.10934e-29
Celf2	-0.13742	2.0783e-52	0.0966771	1.16856e-29
Tmed10	-0.0541881	3.73565e-14	0.0327786	1.21305e-29
Slc38a10	-0.0208729	3.14691e-05	0.107917	1.27644e-29
Mgat2	-0.0980291	5.86043e-47	0.0974234	1.29044e-29
Pdcd10	0.0224492	1.65275e-13	-0.0254397	1.29583e-29
Gnb1	0.00368207	3.93044e-11	0.0179774	1.29839e-29
Scn1b	-0.0164511	1	0.116017	1.36442e-29
Wdr26	-0.187315	1.17293e-104	0.090582	1.41205e-29
1810037I17Rik	0.0627611	3.45593e-24	-0.0309352	1.44751e-29
Arhgef2	-0.0529114	2.98285e-25	0.0797219	1.52998e-29
Rps21	0.198812	1.38719e-126	-0.12076	1.75349e-29
Ndufa5	0.0767876	6.45684e-28	-0.0572853	1.81936e-29
Ndufa11	0.0664783	1.83583e-21	-0.0718762	1.86716e-29
Rbm3	0.0616507	2.62061e-15	-0.0801009	1.88988e-29
Pbxip1	-0.0288057	0.00112767	0.10707	2.04029e-29
Rcbtb2	0.0191317	0.00761695	0.124461	2.07096e-29
Phf14	-0.143495	2.21376e-74	0.0799971	2.19485e-29
Ywhaq	0.051411	4.20175e-19	0.00484021	2.42839e-29
Fuca2	-0.0467674	5.37449e-09	0.107544	2.43221e-29
Prkar1a	0.0232401	1.28553e-10	0.0293523	2.5143e-29
F11r	-0.134609	1.75629e-61	0.103058	3.00849e-29
Atp6v0a2	-0.0746765	1.6281e-23	0.10423	3.16701e-29
Alyref	-0.0969427	6.90839e-59	0.0858832	3.32879e-29
Klhl24	-0.144899	2.79529e-83	0.0822809	3.48618e-29
Trmt112	0.10076	2.84301e-40	-0.0945727	3.80662e-29
Mtmr6	-0.0350274	1.03911e-09	0.091336	3.89695e-29
Asah1	-0.0906491	6.3731e-28	0.0857074	4.14377e-29
Rragc	-0.0414806	3.54367e-10	0.102	4.31071e-29
Abhd12	-0.24659	3.51601e-192	0.119403	4.45302e-29
Hspe1	0.117563	2.4407e-41	-0.0604853	4.74393e-29
Msn	-0.00623346	0.000919578	0.0996791	4.89275e-29
Tgfb1	-0.0853457	1.23775e-22	0.110578	4.96145e-29
Pfdn5	0.265018	2.32242e-212	-0.0965956	5.04542e-29
Cd34	0.0728312	1.48459e-10	0.105278	5.1908e-29
Glud1	0.00966191	5.05105e-10	0.0696249	5.4332e-29
Ctsl	0.0238593	1	0.119075	5.52927e-29
Srp14	0.0844291	7.54838e-29	-0.0521481	5.78514e-29
Ppm1a	-0.0463862	2.55224e-16	0.0779792	7.03315e-29
Bnip2	-0.0188191	1.18291e-07	0.0639542	7.07891e-29
Selenow	0.191511	1.65194e-82	-0.0930428	7.34628e-29
Romo1	0.0469488	1.96545e-08	-0.0962499	7.34767e-29
Tmem173	-0.154732	1.52727e-74	0.11662	7.46842e-29
Camk2n1	-0.020104	0.00105645	0.109737	8.43481e-29
Rnaset2a	-0.122992	1.47676e-55	0.100896	8.998e-29
Kcmf1	-0.0831381	2.68953e-37	0.0859587	1.10682e-28
Eif4g2	-0.0252845	7.23749e-13	0.0354975	1.12989e-28
Mrps21	0.057446	1.07258e-16	-0.0836569	1.14024e-28
Itpr2	-0.0229126	4.54933e-06	0.103903	1.26049e-28
Ski	-0.0315673	5.80591e-08	0.10394	1.27154e-28
Fmnl1	-0.0560621	1.92395e-12	0.0986703	1.38248e-28
H2afz	0.12101	9.15639e-49	-0.0782648	1.4517e-28
Atp1a1	-0.0227354	1.88639e-11	0.0901738	1.47126e-28
Eif4b	0.0165556	0.325993	0.0933327	1.69534e-28
Map1lc3b	0.0511807	4.35528e-17	0.00448131	1.74096e-28
Plcg2	-0.0248618	1	0.0957102	2.01028e-28
Mrpl52	0.104316	4.42207e-38	-0.101447	2.43707e-28
Tspan3	-0.0669886	6.69488e-24	0.0392585	2.46625e-28
2021-03-02	-0.0752679	4.493e-25	0.058235	2.75817e-28
Hspa1a	0.0409893	0.0134804	0.0560847	3.28553e-28
Mif	0.183048	2.81063e-72	-0.108199	3.36589e-28
Emc3	-0.0665969	5.70986e-29	0.0669011	3.93901e-28
Pink1	-0.034785	3.05541e-07	0.0820623	4.13793e-28
Slc15a4	-0.0933521	3.70363e-37	0.102713	5.2178e-28
Phc2	-0.0576676	6.0899e-19	0.0849441	5.93607e-28
Gm32849	-0.0512714	1.03128e-13	0.0921843	6.35395e-28
Socs3	-0.133026	1.31108e-34	0.158093	6.68082e-28
Itm2c	-0.0407255	2.8187e-11	0.100262	6.95246e-28
Rpl15	0.282525	1.24094e-300	-0.10447	7.21123e-28
Itgb1	-0.0727201	1.77764e-28	0.0609148	7.48864e-28
Ifnar2	-0.0445022	1.67101e-19	0.0899399	7.5572e-28
Ssb	-0.0211698	8.44943e-10	0.0197992	9.13159e-28
Aplp2	0.0167951	1.17608e-10	0.0620821	9.69076e-28
Arpc3	0.141148	7.3077e-71	-0.0640816	1.02654e-27
Uba2	-0.0573441	5.67057e-26	0.0897523	1.23747e-27
Psmb6	0.11081	6.98269e-40	-0.0611178	1.25431e-27
Mapre1	-0.0216907	1.59842e-14	0.069845	1.26596e-27
Evl	-0.133175	9.88166e-58	0.105457	1.34701e-27
Mdm2	-0.0186399	0.0464173	0.0864078	1.37667e-27
Pgrmc1	-0.00898384	1.96506e-14	0.0687145	1.39374e-27
Csk	-0.102161	2.86559e-41	0.0951865	1.57906e-27
Selenot	-0.002707	8.0671e-06	0.0866688	1.68346e-27
Inpp5d	-0.253581	1.78277e-166	0.116561	1.69166e-27
Sumo1	0.0439661	3.57997e-14	-0.0590673	1.72252e-27
Creg1	0.0834257	2.53878e-26	0.105012	1.77431e-27
Rnaset2b	-0.103845	1.60323e-40	0.0912512	1.92485e-27
Cyfip1	-0.0772195	4.338e-15	0.114607	2.32148e-27
Krtcap2	0.0643561	1.10885e-17	-0.0585345	2.3422e-27
Gna15	-0.0942614	4.00571e-26	0.114793	2.36468e-27
Il21r	-0.0712364	1.97108e-17	0.100745	2.39413e-27
Frmd4b	-0.179867	1.96301e-100	0.103866	2.75848e-27
Bicd2	-0.04733	2.53967e-10	0.0927487	2.82495e-27
Rer1	-0.0304942	1.48699e-15	0.0657603	2.84492e-27
Aes	-0.0206411	3.49822e-10	0.0827984	2.88039e-27
Ndufc2	0.0316382	2.45474e-10	-0.0209668	3.00413e-27
Slc15a3	-0.0527659	4.65478e-05	0.116337	3.11042e-27
H2-DMb1	0.0959547	2.10504e-18	0.12846	3.21177e-27
Dnttip2	-0.0479753	2.28052e-13	0.0836749	3.4085e-27
Tsn	-0.0111324	2.99119e-10	0.0589809	3.55524e-27
Hck	-0.114218	8.44084e-39	0.11032	3.861e-27
Tef	-0.164297	2.05116e-142	0.0780323	4.07293e-27
Nagpa	-0.0709417	2.7038e-23	0.0937113	4.16148e-27
Jak1	-0.0803149	1.34022e-18	0.107214	4.28535e-27
Plbd2	0.0160265	5.52742e-08	0.0908757	4.30287e-27
Csnk1a1	-0.107841	2.8832e-39	0.0603374	4.51039e-27
Hmgn1	0.0348974	3.80802e-14	-0.0255219	4.72782e-27
Rpl8	0.272825	9.31517e-270	-0.106094	5.48011e-27
Atxn7l3b	-0.0873272	2.84918e-31	0.0464983	5.4807e-27
Ppp1ca	0.00490764	5.01437e-10	0.00525432	5.79391e-27
Asap1	-0.0990981	5.66378e-33	0.0922086	7.28997e-27
Pttg1ip	-0.0410751	6.15283e-28	0.0310633	8.81966e-27
Ccnl1	-0.115907	6.63173e-42	0.110159	9.82967e-27
Psma2	0.0763518	4.34649e-24	-0.0223458	1.00812e-26
Ckap4	-0.0856748	5.17059e-46	0.0796798	1.01176e-26
Ankrd13a	-0.0295039	7.10122e-07	0.0787227	1.07268e-26
Ldha	0.0405244	4.78281e-25	0.00369506	1.15152e-26
Glg1	-0.0546603	1.52614e-16	0.0830351	1.24206e-26
Sgce	-0.0957824	4.2861e-37	0.0959962	1.24916e-26
Aldh9a1	-0.0173969	1	0.0741853	1.5286e-26
Pik3cg	-0.0809044	6.87046e-25	0.101512	1.80044e-26
Zfp652	-0.154557	8.6404e-74	0.10688	1.83025e-26
Rtcb	0.0298321	2.35024e-06	0.103083	2.04049e-26
Galnt1	-0.0766071	1.27827e-21	0.0962747	2.08936e-26
Minos1	0.0580742	6.40466e-15	-0.0561125	2.25646e-26
Hmgb2	-0.123655	6.09076e-52	0.132506	2.37139e-26
Serbp1	-0.0276452	5.12878e-08	0.034827	2.37364e-26
Arf1	-0.0736627	2.49776e-20	0.0774882	2.52311e-26
Ing1	-0.0520187	5.02338e-17	0.0813321	2.89229e-26
Rpl29	0.235647	1.67481e-165	-0.108826	3.29879e-26
Nono	-0.0403968	6.37482e-17	0.0666058	3.38188e-26
Ptbp3	-0.0755432	8.9867e-19	0.101076	3.58486e-26
Saraf	-0.100416	1.59738e-29	0.0695706	3.78344e-26
Mcfd2	-0.0516197	3.87986e-15	0.0943509	3.7843e-26
Mat2a	-0.0253002	0.00869266	0.0741784	3.87088e-26
Rap2a	-0.13819	1.42992e-86	0.0864167	3.89895e-26
Tmem55b	-0.179708	9.6929e-99	0.0787763	5.03695e-26
Pdcd7	-0.0639968	5.225e-26	0.0750121	5.16019e-26
Fos	0.0729855	4.03078e-05	0.168304	6.49015e-26
Vdac1	-0.00818243	7.60191e-09	0.00938419	6.97283e-26
Tuba1a	-0.0697679	5.54453e-20	0.0450076	7.32388e-26
Pdia6	-0.0470052	3.61726e-15	0.0820014	8.84732e-26
Ptpro	-0.0735649	2.74639e-25	0.0898062	1.0226e-25
Arpc2	-0.0472172	1.72905e-06	0.0880938	1.03975e-25
Ubl3	-0.0415882	1.34324e-10	0.074964	1.04678e-25
Vamp8	0.0756388	4.60947e-21	-0.058372	1.06339e-25
Psmb3	0.10434	5.0454e-39	-0.0380245	1.07515e-25
Pnrc1	-0.126202	5.07591e-48	0.0799601	1.07896e-25
Lamp2	-0.0816016	1.29644e-18	0.0639089	1.21765e-25
Pnn	-0.11105	1.10281e-37	0.063238	1.38751e-25
P4ha1	-0.0279223	1.16817e-08	0.104642	1.46609e-25
Itga6	-0.227307	4.53689e-151	0.0858823	1.55429e-25
Tpp1	-0.0752444	5.49028e-26	0.0791186	1.58689e-25
Oxa1l	-0.0680436	4.78875e-32	0.0763721	1.67612e-25
Fez2	-0.0177617	2.62721e-06	0.0830876	2.00255e-25
Acadm	-0.0333181	2.90483e-11	0.0685869	2.07314e-25
Arhgap45	-0.157294	9.28722e-68	0.111839	2.11405e-25
Mfsd14a	-0.0625242	1.08891e-26	0.0701238	2.20368e-25
Mbnl2	-0.129992	4.83136e-47	0.0934788	2.31305e-25
Atp5c1	0.0569617	3.09718e-15	-0.0269758	2.48855e-25
Was	-0.0697928	1.42753e-19	0.091157	2.5978e-25
Ss18	-0.0580568	7.59182e-19	0.0920297	2.66203e-25
Mxi1	-0.0708391	6.10045e-37	0.078513	2.72314e-25
Ifi27	0.152261	3.56478e-51	-0.0770273	2.80558e-25
Gabarapl2	0.0948332	1.52969e-27	-0.0454869	3.4486e-25
St3gal5	-0.103993	3.17812e-37	0.100754	4.00847e-25
Aagab	-0.0886497	1.28306e-37	0.0893062	4.17271e-25
Anp32a	-0.0283236	7.62249e-14	0.0593847	4.27331e-25
Minpp1	-0.0444862	3.79704e-11	0.079707	4.71684e-25
Bfar	-0.0761411	3.5432e-27	0.0815159	4.89914e-25
Cflar	-0.0642262	6.11133e-17	0.100836	5.16503e-25
Tor1aip1	-0.0677934	1.53137e-16	0.0823246	5.51635e-25
Smc1a	-0.0345666	5.25895e-10	0.0855675	5.5706e-25
Itgam	-0.0803919	3.22886e-17	0.110138	5.94731e-25
Dctn2	-0.0176098	1.28998e-12	0.026974	6.07831e-25
Cbx3	-0.00690109	2.67999e-09	-0.0315184	6.55988e-25
BC017643	-0.0974899	4.59781e-35	0.0984012	6.87576e-25
Tmem256	0.0970609	2.22802e-34	-0.0817137	7.35935e-25
Srsf2	-0.180214	2.64828e-95	0.0407667	7.9795e-25
Lman2	-0.0426036	4.5522e-14	0.0887883	8.10688e-25
Lrrk1	-0.0670447	1.41728e-21	0.0854097	8.46691e-25
Nptn	-0.14401	8.29288e-56	0.0272262	8.67073e-25
Tomm20	0.0416795	9.3036e-21	0.00604597	8.7169e-25
Eif5a	0.106368	2.03721e-39	-0.0586225	8.73092e-25
Ndufb7	0.103675	1.14915e-35	-0.0750274	8.88734e-25
Arl6ip5	-0.099151	3.43061e-40	-0.00278694	9.28201e-25
Mfap3	-0.125268	8.84272e-63	0.0890506	9.72629e-25
Bcl10	-0.07283	1.82765e-23	0.0843653	1.11138e-24
Naglu	-0.0855301	1.58889e-26	0.09551	1.13258e-24
Ufl1	-0.0544532	1.59768e-15	0.0814639	1.26652e-24
Ran	0.093516	1.38909e-37	-0.0321718	1.28024e-24
Ctsd	-0.199594	1.63294e-185	0.115314	1.28191e-24
Fermt3	-0.116674	1.1725e-44	0.104161	1.30701e-24
Ddx50	-0.0986428	8.85653e-41	0.061466	1.34241e-24
Eef2k	-0.126006	1.47442e-52	0.107508	1.59552e-24
Mgat1	-0.120955	5.60988e-49	0.0946828	1.65776e-24
Tmed9	-0.0712435	3.4403e-21	0.0417104	1.67641e-24
Fcgr1	-0.0910578	6.82932e-25	0.110066	1.68976e-24
Rps10	0.327983	0	-0.0975974	1.94272e-24
Tfe3	-0.0548098	1.95808e-10	0.0957052	2.07578e-24
Ssr4	0.175952	5.29431e-102	-0.0877334	2.1493e-24
Agpat3	-0.0739491	2.74628e-29	0.0765347	2.28918e-24
Fth1	0.601611	0	-0.129606	2.34941e-24
Entpd1	-0.164997	8.03366e-76	0.113938	2.37436e-24
Lpin2	-0.130034	8.44291e-62	0.0910716	2.57557e-24
Dst	-0.226902	1.80846e-102	0.0910995	2.61774e-24
Myo1f	-0.0352369	5.03483e-05	0.0928036	2.69449e-24
Kctd2	-0.0562172	1.59394e-26	0.0646624	2.71882e-24
Cenpb	-0.0434134	5.35252e-15	0.0681233	3.59393e-24
Ctbp2	-0.0575577	3.65978e-21	0.0745611	3.73979e-24
Arid3a	-0.0467802	3.11115e-11	0.0878336	3.8096e-24
Ptpn6	-0.0152091	0.0285639	0.101815	4.07766e-24
Srp72	-0.0322667	8.6465e-09	0.0789895	4.92765e-24
Rnf19b	-0.0464935	5.98773e-10	0.0845683	5.58493e-24
Mtfr1l	-0.0200228	2.12231e-12	0.0702668	5.64904e-24
Rab7	-0.00832631	9.54917e-08	0.0728662	6.08863e-24
Nars	-0.112348	7.79621e-39	0.0926343	6.15255e-24
Rpl10a	0.296431	4.17383e-261	-0.104872	6.33216e-24
Brd2	-0.0604329	3.24305e-20	0.0902623	7.52034e-24
Myh9	0.0211273	5.6924e-06	0.0946518	7.94918e-24
Tkt	0.018379	1.10339e-11	0.0422925	8.01544e-24
Mafb	-0.213615	3.55519e-130	0.120084	8.55923e-24
Dock10	-0.209806	1.07266e-112	0.110065	8.94489e-24
Sort1	-0.0902829	1.57159e-40	0.0830552	9.10627e-24
Spop	-0.0210088	1.39875e-05	0.0858396	9.12342e-24
St6galnac4	-0.0691386	2.10285e-24	0.0940679	9.34275e-24
Nr1d2	-0.132931	5.324e-124	0.0642904	9.91866e-24
Copb2	-0.0148333	2.78915e-06	0.0763496	1.0732e-23
Git2	-0.259815	4.62252e-158	0.101826	1.09672e-23
Foxn3	-0.200173	9.97906e-105	0.0987241	1.17853e-23
Dapk3	-0.0887702	2.61844e-46	0.0754392	1.18115e-23
Mlf2	0.000230396	6.24007e-09	0.0556869	1.29137e-23
Cttnbp2nl	-0.14721	8.90276e-59	0.0972955	1.34539e-23
Wnk1	-0.180247	4.00186e-70	0.10068	1.38046e-23
Ywhab	0.0220929	2.0096e-07	0.0398428	1.38878e-23
Nr3c1	-0.0215365	1.95664e-11	0.0502174	1.39678e-23
Ddx39b	0.0241954	1.59376e-12	-0.04047	1.42371e-23
mt-Nd5	0.208709	3.94558e-106	-0.113552	1.42662e-23
Swi5	0.0998677	9.58463e-35	-0.0400107	1.47311e-23
Jund	-0.0863736	6.67362e-16	0.164908	1.52566e-23
Snw1	-0.0267645	3.29649e-09	0.0760008	1.61185e-23
Bnip3l	-0.00345528	2.50098e-14	0.0372715	1.72908e-23
Eif3m	0.017267	1.69311e-09	0.0726291	1.76926e-23
Psmd8	0.0213736	2.49523e-10	0.00740189	1.79066e-23
Pdia4	-0.0952294	1.11811e-38	0.0855483	1.88045e-23
Top1	-0.12264	1.52758e-50	0.085118	1.89946e-23
Comt	-0.111572	3.3954e-40	0.094284	1.90709e-23
Rnpep	-0.0842775	4.03131e-27	0.0949401	2.05861e-23
Cndp2	0.0291077	8.46182e-06	0.0969167	2.24889e-23
Sparc	-0.294158	0	0.0881105	2.4797e-23
Pacsin2	-0.0983224	1.31974e-40	0.0922739	2.49667e-23
Fbrsl1	-0.0215301	0.000297375	0.104709	2.53412e-23
Mknk1	-0.146577	1.5533e-73	0.101458	2.54667e-23
Rac1	-0.0104969	5.06752e-12	0.0543528	2.56728e-23
Nfam1	-0.134912	6.90698e-57	0.0971043	2.5991e-23
R3hdm2	-0.0851622	1.96786e-38	0.0740223	2.64538e-23
Arhgap22	-0.0632502	1.01083e-16	0.091699	2.75112e-23
Rcn2	-0.0360612	6.26423e-15	0.059558	2.82426e-23
Ilvbl	-0.0563811	1.49702e-16	0.0752598	2.84828e-23
Ndufb8	0.101163	7.12828e-39	-0.0669731	3.07773e-23
Slc12a9	-0.112103	1.45137e-58	0.0864043	3.08397e-23
Mdh1	0.0302604	8.08209e-19	-0.00412928	3.12046e-23
Arpc1b	0.0526134	4.82472e-27	0.0821257	3.22009e-23
Ttr	0.520156	0	-0.122977	3.39024e-23
Akap9	-0.0556382	4.02032e-13	0.0730614	3.53459e-23
Pnisr	-0.176154	1.76903e-83	0.0496154	3.57761e-23
Selenos	-0.0724507	2.31266e-18	0.0529576	3.65837e-23
Hpgd	-0.217075	3.59572e-111	0.115535	3.83098e-23
Arid4a	-0.126674	1.17387e-49	0.0877129	3.86166e-23
Hspd1	0.0182824	5.23763e-10	0.0557078	3.89359e-23
S100a13	0.0732651	2.18231e-23	-0.0725017	4.01756e-23
Mgat4a	-0.0820393	1.65071e-24	0.10726	4.09795e-23
Rin2	-0.113019	1.50833e-41	0.103645	4.24314e-23
Osbpl9	0.00291765	5.03568e-08	0.0758589	4.46456e-23
Rab3il1	-0.105436	6.26662e-32	0.101	4.70902e-23
Cul1	-0.111314	1.93105e-43	0.076917	4.83569e-23
Pten	-0.199858	1.97778e-110	0.078891	4.85763e-23
Pald1	-0.132688	4.25218e-60	0.0968599	4.97159e-23
Rassf2	-0.194347	2.13511e-134	0.0878301	4.97813e-23
Cdk8	-0.0965941	3.81635e-65	0.0577276	5.05355e-23
Rnf7	0.0462659	3.61553e-13	-0.0524295	5.41746e-23
Vegfb	-0.0016254	0.000643935	0.0780791	5.66326e-23
Slu7	-0.0280811	0.000149243	0.0734527	5.66914e-23
Hook3	-0.0519465	1.41006e-14	0.0724853	6.08357e-23
Cct4	0.0171424	2.23999e-09	0.0494602	6.42246e-23
Vdac3	0.0132611	1.5563e-10	-0.0342032	6.4229e-23
Tm9sf2	-0.0902364	8.89193e-33	0.0757103	6.47294e-23
Timm13	0.0874994	1.15226e-28	-0.071902	6.80259e-23
Paip2	-0.0140269	9.5375e-12	-0.0035791	7.05803e-23
Camk1d	-0.00209036	1	0.0965633	7.10772e-23
Snrnp70	-0.242868	3.31717e-161	0.0737393	7.57258e-23
Srpr	-0.0441031	9.4295e-15	0.0681454	8.27964e-23
Higd2a	0.0221406	5.16412e-08	-0.0722672	8.4412e-23
Nbr1	-0.0492961	2.16596e-15	0.0740447	9.04285e-23
Nipbl	-0.114611	4.63554e-36	0.0731928	9.33289e-23
Vsir	-0.303011	1.2183876e-317	0.103276	9.99738e-23
Eif3h	0.139554	5.51388e-67	0.00408825	1.00721e-22
Aldh2	0.0986288	4.53888e-34	0.00626354	1.09687e-22
Vps28	0.137131	1.12416e-58	-0.0704011	1.10876e-22
Tacc1	-0.164933	6.40889e-61	0.092511	1.12817e-22
Acsl1	-0.0650317	7.04346e-26	0.0775844	1.19171e-22
Liph	0.0148273	1	0.0869893	1.29721e-22
Fosb	-0.00831641	9.73063e-05	0.105375	1.48537e-22
Mid1ip1	0.00361208	0.0314987	0.096455	1.60534e-22
Atraid	-0.00520534	1.23295e-18	-0.0170255	1.61762e-22
Jun	-0.154913	5.86906e-33	0.209488	1.63839e-22
Mark3	-0.0967691	8.25947e-43	0.0691886	1.72386e-22
Prdx6	0.0523112	8.1358e-09	0.00146583	1.75151e-22
Asph	-0.132321	1.13056e-49	0.0974529	1.98052e-22
Gapvd1	-0.0446611	2.24553e-19	0.0669806	2.02625e-22
Usp8	-0.0883739	2.84217e-34	0.0916369	2.14116e-22
Mob3c	-0.0382408	0.000497452	0.0899249	2.24725e-22
Rab2a	-0.0195586	3.58886e-12	0.0315401	2.33665e-22
Slc38a1	-0.0595771	1.88855e-14	0.0866691	2.36763e-22
Nfya	-0.0293225	0.00744452	0.0721635	2.48676e-22
Tcf4	-0.137413	5.52207e-42	0.0620961	3.04906e-22
Slc1a3	-0.286046	1.8086e-182	-0.0473672	3.14202e-22
Snx6	-0.0843897	1.01282e-28	0.0631701	3.14336e-22
Grb2	-0.0363161	7.00341e-12	0.0814869	3.33018e-22
Smo	-0.113288	6.06972e-56	0.0781155	3.46627e-22
Acin1	-0.100865	1.35053e-33	0.0584083	3.48275e-22
Ubxn4	-0.0489549	6.5156e-17	0.0677192	3.61973e-22
Cox7a2l	0.0886912	1.30028e-25	0.0799369	3.62674e-22
Rhoh	-0.212356	1.23073e-109	0.108709	3.80569e-22
Tmed2	-0.0411452	1.99578e-11	0.0423549	3.90839e-22
Dnajb9	-0.0916687	1.89182e-45	0.0674355	3.92184e-22
Lars2	-0.0060368	1	0.075471	4.05726e-22
Map1lc3a	0.017023	9.2417e-08	-0.0551402	4.09598e-22
Tex261	-0.0756824	3.24592e-21	0.0841	4.15109e-22
Laptm5	-0.0774027	2.20634e-35	0.0819123	4.24126e-22
Sall1	-0.0812634	1.94694e-25	0.11046	4.4164e-22
Tbxas1	-0.133518	1.58059e-52	0.0977226	4.5236e-22
Atp5k	0.0579767	1.39468e-12	-0.0851617	5.02044e-22
Hexim1	-0.0136296	1	0.0752696	5.13243e-22
Spire1	-0.115235	4.85013e-66	0.0820116	5.15613e-22
Runx1	-0.103034	1.08343e-29	0.104405	5.277e-22
Cnot6l	-0.0349134	7.99613e-16	0.0714337	5.4186e-22
Ndufb5	0.0753266	1.61429e-22	-0.0459734	5.47735e-22
Adh5	0.0224601	7.59001e-19	0.0556497	6.54016e-22
Pafah1b1	-0.0508958	4.87833e-18	0.0467129	6.9681e-22
Atp8a2	-0.0910157	5.47736e-34	0.0947728	8.71049e-22
Morf4l1	-0.0457942	1.06038e-10	7.49892e-05	9.12093e-22
Zkscan3	-0.0873104	9.4221e-36	0.0837077	9.25806e-22
Ppp4r2	-0.0523614	2.60869e-16	0.0743378	9.97132e-22
Eprs	-0.00706065	8.74844e-06	0.0888884	1.05223e-21
Pdia3	-0.107108	9.73261e-43	0.0638497	1.06608e-21
Bax	0.065829	2.38222e-21	-0.065726	1.07928e-21
Dnajc5	-0.0443388	1.19454e-09	0.0876333	1.09485e-21
Ccnl2	-0.0765363	1.48945e-32	0.0554886	1.09792e-21
Edem2	-0.0540512	4.00096e-16	0.0803253	1.10022e-21
Tm7sf3	-0.048852	2.54602e-18	0.0657286	1.10785e-21
Tmx4	-0.0813296	1.29971e-20	0.0861795	1.1852e-21
Wasf2	-0.226427	6.83036e-134	0.0897788	1.2627e-21
Sec61b	0.10355	7.78636e-33	-0.0474591	1.26587e-21
Large1	-0.0550024	7.9856e-19	0.0723381	1.28928e-21
Dnajb11	-0.0508437	2.79721e-18	0.0670153	1.29054e-21
Gpr183	-0.1962	4.14551e-113	0.0896093	1.37107e-21
P2rx7	-0.0912614	5.57788e-35	0.079317	1.40263e-21
Scp2	0.0656216	2.37486e-19	0.0135701	1.42123e-21
Man2b2	-0.0526315	1.90115e-16	0.0724631	1.42433e-21
Gtf2h2	-0.141951	4.75922e-66	0.0879127	1.46206e-21
Anapc5	-0.0225172	6.06997e-11	0.0692654	1.47911e-21
Mindy2	-0.0527532	1.06793e-12	0.086884	1.4855e-21
Ncln	-0.0929223	2.79179e-38	0.0791607	1.5862e-21
Skap2	-0.00829164	6.66325e-05	0.0857648	1.59422e-21
Sf3b2	0.00185028	0.00392547	0.0715571	1.66952e-21
Scaf11	-0.0432494	4.32707e-06	0.0822076	1.70348e-21
Tapbp	-0.0492627	1.04676e-09	0.0919543	1.8051e-21
Fcgrt	-0.103037	1.50524e-44	0.0361845	1.85034e-21
Arhgap31	-0.0724221	6.90527e-29	0.0499058	2.03337e-21
Jkamp	-0.0406181	4.47734e-14	0.0632831	2.10609e-21
Psmb1	0.0667888	5.04786e-19	-0.0354136	2.16538e-21
Mpc1	-0.0463475	1.17975e-11	-0.0248688	2.22695e-21
Lpcat1	-0.0933088	1.14177e-36	0.0877549	2.25494e-21
Bmp2k	-0.113929	2.74526e-44	0.067328	2.32093e-21
Rtraf	0.0843551	8.12287e-29	-0.0249708	2.32793e-21
Calhm2	-0.0791175	4.10302e-32	0.0757985	2.38574e-21
Derl1	-0.0468697	2.10222e-12	0.077864	2.50041e-21
Gpi1	0.075723	4.86238e-22	0.0421683	2.63555e-21
Sirt2	0.0751462	3.71567e-26	0.0387807	2.80666e-21
Washc2	-0.0364739	8.45369e-13	0.0884788	2.92456e-21
Nek7	-0.0812571	7.84156e-25	0.0900609	3.04229e-21
Apbb1ip	-0.278379	2.81124e-206	0.0922158	3.06529e-21
Crebzf	-0.0513677	1.1281e-23	0.0644709	3.07041e-21
Casp8	-0.0811006	4.04157e-25	0.0973109	3.24994e-21
Mpv17	-0.021941	1.37034e-06	0.065287	3.42238e-21
Ndufs2	0.0117314	4.7433e-11	0.022631	3.50009e-21
Rpl31	0.107463	4.79391e-43	-0.0402193	3.66112e-21
Vdac2	0.0191408	3.64038e-08	0.0171365	3.6923e-21
Laptm4a	0.0496982	0.000969056	-0.0974792	3.97451e-21
Psmd7	-0.0307237	1.43095e-15	0.0430075	3.98256e-21
Tgfbi	0.0193117	1	0.100364	3.99219e-21
Atp5b	0.0108446	1	0.048826	4.12678e-21
Eif3e	0.112166	1.26021e-41	-0.0652209	4.25578e-21
Pak2	-0.0180853	3.86022e-07	0.036367	4.4085e-21
Ptpre	-0.0688362	2.20388e-13	0.0990479	4.73371e-21
Akr1a1	0.172232	1.07878e-94	0.029981	4.75903e-21
Mrps24	0.0718194	5.34452e-18	-0.0506624	4.78077e-21
Psmc6	-0.00760802	2.48486e-14	0.0262016	5.80352e-21
Ythdf2	-0.0940887	3.87615e-35	0.0838443	5.83629e-21
Oaf	-0.0288215	1.17526e-07	0.0643654	5.87606e-21
Abhd17c	-0.0749015	3.04751e-30	0.0731449	5.91945e-21
Lacc1	-0.0445746	9.04591e-10	0.0932542	6.34424e-21
Ctbs	-0.0412048	3.23279e-07	0.0822542	6.44499e-21
Rabac1	0.0625487	5.05655e-12	-0.0528394	6.52188e-21
Syngr2	-0.0937256	9.17905e-26	0.0867967	6.7177e-21
2021-03-07	-0.0550344	3.11357e-18	0.0815721	6.82123e-21
Ncoa4	-0.0708875	5.36355e-24	0.0768789	7.13153e-21
Krcc1	-0.0236767	0.00458321	0.0866033	7.34771e-21
Traf5	-0.089005	9.40457e-49	0.0721843	7.56193e-21
Pdgfb	-0.00813036	4.77159e-10	0.0852353	8.19872e-21
Kpna4	-0.0408962	6.01797e-07	0.0772912	8.55104e-21
Lgals8	-0.0544226	6.73526e-19	0.0811972	9.23264e-21
Dynlrb1	0.0461629	1.0041e-19	-0.011846	9.43784e-21
Tap1	-0.00587709	1	0.0832623	9.6762e-21
Ythdf1	-0.0490099	1.00029e-18	0.0578311	1.02463e-20
S1pr1	0.0340084	1.42096e-07	-0.000174052	1.0632e-20
Cct8	0.0202464	5.61802e-10	0.0502241	1.06588e-20
Cyb5a	0.0695529	6.02421e-19	-0.0269457	1.07255e-20
Mvp	0.0189541	1	0.0770563	1.07367e-20
Vps37b	-0.0321873	1.60039e-07	0.0820381	1.14805e-20
Fgd2	-0.210678	3.05653e-120	0.0947634	1.15833e-20
Setd3	0.0223036	6.41976e-05	0.08412	1.17695e-20
Mia2	-0.0563535	1.08007e-16	0.0716226	1.19593e-20
Smap2	-0.192643	1.44007e-105	0.0907436	1.21574e-20
Igsf8	0.0154741	1	0.0816758	1.23932e-20
Syk	-0.0709112	1.53473e-20	0.0837013	1.33587e-20
Map3k3	-0.0562387	2.78067e-24	0.0642817	1.3669e-20
Emc7	-0.0204728	8.77236e-14	0.0215278	1.37519e-20
Eef1g	0.0458575	4.78943e-15	0.0583615	1.38717e-20
Il1a	0.205596	4.46046e-69	0.113577	1.39836e-20
Plxnb2	-0.0703673	1.28018e-21	0.0971398	1.40803e-20
Cited2	-0.101351	2.13875e-25	0.147156	1.50522e-20
Caprin1	-0.0398223	5.14332e-13	0.0741137	1.52488e-20
Nufip2	-0.0384272	2.05341e-11	0.085874	1.54094e-20
Tns1	0.0105163	0.940963	0.0567025	1.62332e-20
Dnajb6	0.0175053	1.81687e-13	-0.00532753	1.73408e-20
Ssh2	-0.224602	1.99075e-119	0.100058	1.84299e-20
Leprot	-0.0101896	2.97379e-15	0.0361551	1.88142e-20
Ybx1	0.00880748	1	0.00441885	1.94443e-20
Ei24	-0.0300704	4.097e-14	0.0646931	1.98434e-20
Prrc2c	-0.0672604	3.59093e-14	0.0579439	1.98469e-20
Fam129a	0.0402155	1.0083e-07	0.0713279	2.0266e-20
Cnot2	-0.0802948	3.31339e-28	0.081391	2.04376e-20
Sh3glb1	-0.049024	2.77832e-08	0.0732835	2.10676e-20
Strap	-0.018417	1.13821e-08	0.0697092	2.21406e-20
G3bp2	-0.0242878	6.47743e-10	0.0725473	2.22695e-20
Cln5	-0.0303986	0.0385762	0.0809955	2.26687e-20
Ube2d3	-0.0478788	8.78213e-12	0.0279654	2.27157e-20
Prdx5	0.18089	6.06116e-98	-0.0368868	2.28203e-20
Tbcb	0.0692792	2.03886e-25	-0.0145103	2.32295e-20
Bcap31	-0.00683825	0.0045086	-0.0165245	2.57156e-20
Rpl27	0.0299554	1.02174e-09	-0.0308405	2.62131e-20
Ppp1r15a	0.0190049	9.56989e-08	0.0915863	2.63694e-20
Psmd4	-0.00718917	7.88275e-14	0.0100465	2.66936e-20
Mkln1	-0.114281	4.12668e-44	0.0665422	2.73052e-20
Zfand6	-0.0391499	2.86463e-17	0.0193141	2.74052e-20
Mxd4	-0.0994861	1.17147e-42	0.0685987	2.75154e-20
Tmod3	0.0140672	2.3093e-05	0.0602979	2.78887e-20
Ubxn1	0.0365031	1.05993e-11	-0.0151667	2.86981e-20
Chd4	-0.000924245	0.0343122	0.0867283	2.95613e-20
Atp6ap1	0.0118818	1.25359e-12	0.0649636	3.20275e-20
Atp6v1c1	0.0339905	1.69901e-06	0.0778131	3.20699e-20
Rb1cc1	-0.0741005	1.83523e-25	0.0781529	3.2621e-20
Cct2	0.0104963	3.60262e-07	0.0648228	3.31347e-20
Herpud2	-0.0458364	1.77622e-14	0.0741906	3.40464e-20
Psme2b	-0.0288797	0.00300588	0.0646559	3.56918e-20
Mlec	-0.0348195	1.79618e-07	0.0890339	3.74714e-20
Rheb	0.0425842	7.43805e-17	-0.0198645	3.75394e-20
Mtus1	-0.0719337	6.65809e-24	0.0802128	3.82617e-20
Ctsf	-0.101116	8.73227e-31	0.0895624	3.97237e-20
Cct5	0.0042592	1.32723e-12	0.0639454	3.98607e-20
Tsc22d3	-0.410238	3.37792e-307	-0.0914169	4.05584e-20
Rbm25	-0.150656	6.93662e-64	0.0620469	4.14664e-20
Ang	-0.0419406	5.65823e-06	0.0986884	4.36587e-20
Necap2	-0.015	0.000821612	0.0760773	4.4278e-20
Ppp1r12a	-0.0625953	3.55753e-22	0.072261	4.45504e-20
Arl6ip1	-0.00763902	1.95294e-07	-0.0103999	4.55688e-20
Ube2d2a	0.0137473	3.36663e-14	-0.00875957	4.60165e-20
Ap3b1	-0.0477504	8.98663e-12	0.0735937	4.62708e-20
Lmbrd1	-0.0224132	1.1662e-16	0.0434426	5.08723e-20
Eif3f	0.16727	4.29923e-83	-0.0466672	5.15914e-20
Zmiz1	-0.0914523	3.1035e-32	0.0782225	5.40311e-20
Cnpy3	-0.0898107	3.40801e-37	0.0768636	5.74928e-20
Tspan13	-0.0196088	3.91486e-15	0.0106903	6.24323e-20
Tbc1d9	-0.0633204	1.54398e-16	0.0815058	6.28424e-20
Ccl9	-0.229618	1.49472e-154	0.116054	6.68851e-20
Lman1	-0.0292578	8.94079e-10	0.0625416	6.76007e-20
Hvcn1	-0.00600743	1	0.0909652	6.94722e-20
Hsbp1	0.108122	2.45663e-36	-0.0479942	7.03351e-20
Alas1	-0.00579984	1.12952e-10	0.0489932	7.12871e-20
Tmsb10	0.199867	2.91648e-64	-0.0892925	7.14706e-20
Aco2	-0.0337882	8.77465e-08	0.0606308	7.30232e-20
Cox7b	0.0845091	7.4475e-29	-0.0403197	7.6403e-20
Tmf1	-0.0577798	4.67666e-17	0.0750154	7.82264e-20
Ppp1r10	-0.0151688	0.00270817	0.102916	8.06109e-20
Zfp24	-0.0375831	9.64609e-14	0.0618776	8.57927e-20
Cops5	-0.0412453	2.05935e-16	0.0690652	8.71492e-20
Topors	-0.0486441	3.57112e-11	0.0755204	8.96454e-20
Gatm	0.0174888	3.12798e-05	0.0463676	9.26769e-20
Polr1d	0.126137	5.84172e-53	-0.0581389	9.47193e-20
Gatad2b	-0.0663968	2.15493e-26	0.0646398	9.5625e-20
Kif2a	-0.0627507	6.63921e-43	0.0517119	1.04837e-19
Dyrk2	-0.0309169	0.00144968	0.0740611	1.06606e-19
Stat3	-0.0574276	3.34793e-19	0.0803442	1.16475e-19
1110004F10Rik	-0.0265187	8.31658e-10	0.0151367	1.23191e-19
Irak1	-0.0489034	1.91599e-14	0.0781817	1.25271e-19
Hdlbp	-0.00945497	1.13009e-07	0.0706631	1.27958e-19
Rnf139	-0.0490936	3.82376e-14	0.0591276	1.40381e-19
Akap13	-0.112867	2.70768e-36	0.0778769	1.44286e-19
Arpc4	-0.0879847	1.11114e-29	0.0549376	1.4857e-19
Gas6	-0.106161	8.35881e-46	0.0966349	1.52301e-19
Psma6	-0.00319709	1.73668e-12	0.0102273	1.53293e-19
Psme1	0.176366	8.00028e-89	-0.0713718	1.62778e-19
Selplg	-0.27483	0	0.0967162	1.63935e-19
Hnrnpm	-0.031388	3.41442e-08	0.0699337	1.68954e-19
Tbk1	-0.0654392	1.97141e-23	0.071642	1.70192e-19
Rnf5	-0.0270446	7.60405e-06	0.0696366	1.89968e-19
Cebpg	-0.0361525	4.37575e-08	0.0833735	1.90377e-19
Vps18	-0.0651724	2.25256e-21	0.076581	1.96032e-19
Higd1a	0.0180044	2.22939e-07	-0.0426666	2.054e-19
Vmp1	-0.0411676	4.56559e-17	0.0558532	2.09453e-19
Thrap3	-0.0479415	1.05858e-15	0.0568639	2.15083e-19
Sav1	-0.0530025	1.72646e-27	0.0536866	2.15516e-19
Ppp1cb	0.00866289	1.95726e-07	0.0272218	2.21536e-19
Ctsh	0.0541903	3.19458e-12	0.0809157	2.25612e-19
Cdc42se2	-0.0383172	4.75755e-13	0.0662975	2.29644e-19
Cmklr1	-0.10083	5.64468e-34	0.0902515	2.34973e-19
Cic	-0.0206596	0.64836	0.0746013	2.4088e-19
Nop10	0.0820375	1.4109e-31	-0.0716059	2.46274e-19
Brox	-0.0388779	3.25632e-08	0.0711353	2.53444e-19
Syf2	-0.00229875	0.00229517	0.0177016	2.57991e-19
Nfic	-0.0447978	1.57896e-06	0.0835667	2.61645e-19
Sdhb	0.0550353	1.16643e-16	-0.0351396	2.64551e-19
Ost4	-0.00361072	8.51684e-17	0.000434113	2.72363e-19
H2afj	0.0357583	4.30576e-12	-0.0882789	2.82281e-19
Stub1	0.0685185	2.25821e-19	-0.0473604	2.83023e-19
Rela	-0.0259271	1.95927e-05	0.0740511	3.0331e-19
Hnrnpu	-0.0328449	1.5953e-14	0.0439106	3.07013e-19
Nucb1	-0.00660743	9.96857e-08	0.0796148	3.16699e-19
Ankrd12	-0.107563	3.20489e-31	0.0890363	3.17428e-19
Ptpn18	0.0785333	1.01319e-22	-0.0887418	3.21373e-19
Canx	-0.028882	0.000257727	0.060189	3.44618e-19
P2rx4	0.0166903	0.0111639	0.0897533	3.4575e-19
Tnfrsf1b	-0.076684	4.98568e-28	0.0751807	3.83079e-19
Rnpepl1	-0.0680024	4.57471e-28	0.0663019	3.94075e-19
Rpl34	0.18883	1.22904e-120	-0.095321	4.06341e-19
Hnrnpc	-0.0156419	4.30268e-06	0.059297	4.346e-19
Tmem128	-0.0181503	4.92839e-11	0.0594767	4.46532e-19
Abcc3	-0.0227985	0.900565	0.0806406	4.52701e-19
Zeb2	-0.108242	1.3036e-25	0.103377	4.56595e-19
Atp6v1e1	0.0278585	4.11602e-10	-0.00321365	4.64131e-19
Ptges3	0.0929156	3.44528e-39	-0.0518533	4.82667e-19
Gpcpd1	-0.0735631	1.41051e-39	0.00195424	4.87639e-19
Cdk13	-0.0640972	7.10123e-21	0.072163	5.07279e-19
Rps17	0.108731	3.84422e-38	-0.0066197	5.38199e-19
Mknk2	-0.0386024	4.16482e-09	0.070733	5.5459e-19
Fkbp2	0.039358	3.07538e-12	-0.0367871	5.7349e-19
Lrpap1	-0.0114813	5.96116e-09	0.0242064	5.77501e-19
Erp44	-0.067862	2.17793e-29	0.0590767	5.83658e-19
Iscu	0.0393104	1.17876e-12	-0.006986	6.16912e-19
Aldoa	0.1737	9.51925e-68	-0.080154	6.3117e-19
Lims1	-0.0885783	7.00292e-25	0.0796205	6.34168e-19
Foxp1	-0.0868855	4.47294e-31	0.0535337	6.49029e-19
Adam17	-0.0740891	4.67736e-21	0.0815858	6.67528e-19
Txndc15	-0.0792699	2.35865e-37	0.0382358	7.06536e-19
Tubb2a	0.016264	0.00318695	0.0547076	7.30899e-19
Adipor1	-0.00801213	6.29751e-11	0.0769841	7.37658e-19
Itga9	-0.064658	1.65008e-35	0.0582107	7.37959e-19
Csf2rb	-0.0299862	0.0289344	0.0753154	7.46704e-19
Snu13	0.0634067	2.71628e-22	-0.0451314	7.47066e-19
Tuba1b	-0.0373266	6.12138e-11	0.0515374	7.68959e-19
Ddost	-0.0784051	2.1873e-23	0.0434236	7.99267e-19
Numb	-0.278263	2.8153e-214	0.0886378	8.00691e-19
Txnip	-0.365426	1.06106e-247	0.119028	8.42262e-19
Snrpe	0.0818545	1.03743e-23	-0.0679199	8.64768e-19
Rassf4	-0.0651977	7.66046e-13	0.0901781	8.77985e-19
Tcn2	-0.0891957	9.81961e-27	0.0467847	9.15211e-19
Eno1	0.0337437	1.76399e-11	0.0110545	9.20808e-19
Per3	-0.219885	7.1947e-220	0.0607653	9.37222e-19
Kdelr1	-0.0464133	3.2787e-20	0.0138079	9.7448e-19
Tnfrsf21	-0.063398	6.22509e-18	0.0818265	1.01593e-18
G3bp1	-0.0445934	1.71382e-10	0.0732179	1.16655e-18
Ndufb3	0.0584804	2.05061e-22	-0.0219314	1.20694e-18
Pik3r1	-0.176655	2.20598e-94	0.071432	1.28718e-18
Gm16286	-0.00939596	0.000341173	0.0696737	1.31105e-18
Ctso	-0.0457253	7.02432e-19	0.0629183	1.41874e-18
Zbtb1	-0.0335178	0.0804248	0.0810516	1.68853e-18
Mef2d	-0.0383065	5.01976e-07	0.0695678	1.70634e-18
Tsc22d2	-0.0566957	4.01385e-17	0.0747748	1.71377e-18
Scarb2	-0.0094089	0.00282212	0.0746104	1.72348e-18
Dusp7	-0.0751422	2.10559e-25	0.080072	1.72506e-18
Usmg5	0.0221603	8.38008e-09	-0.0721419	1.7275e-18
Dstn	0.0350139	5.77379e-08	0.0171884	1.77087e-18
Fubp1	-0.0157139	3.51403e-07	0.046288	1.78031e-18
Srsf3	-0.0450764	2.37719e-09	-0.0173952	1.78131e-18
Mau2	-0.0790303	1.54285e-33	0.0642749	1.78837e-18
Usp2	-0.288212	1.3829e-216	0.0812591	1.82523e-18
Kif5b	0.0629751	2.99431e-11	0.0328855	1.8349e-18
Cdc5l	-0.0427409	2.07978e-10	0.0741437	1.83506e-18
Ptp4a2	-0.030822	0.00171284	0.0734987	1.8465e-18
Akirin1	-0.0124649	8.64133e-06	0.0712671	1.99207e-18
Neat1	0.160541	2.86221e-33	0.13983	2.04509e-18
Sppl2a	-0.0567426	3.63992e-18	0.0748495	2.047e-18
Psenen	0.00753384	5.40282e-07	-0.0443994	2.08647e-18
Abl1	-0.0698049	3.12641e-20	0.0850819	2.10837e-18
Clptm1	-0.0618085	3.75609e-23	0.0643736	2.16268e-18
Gnl2	-0.0280033	1.57998e-05	0.0655871	2.18428e-18
Avl9	-0.0687587	3.92063e-31	0.0623384	2.20895e-18
Tubb2b	-0.00728419	9.01771e-17	0.0165963	2.29141e-18
Tma7	0.0102485	3.85571e-09	0.0118364	2.32945e-18
Atp5g3	0.0631286	4.11347e-21	-0.0200498	2.3454e-18
Tesk1	-0.0347206	1.55139e-08	0.0635815	2.39626e-18
Sbno1	-0.0472143	7.31459e-13	0.0691647	2.41399e-18
Chst7	-0.190909	7.62316e-148	0.0758666	2.43609e-18
Ech1	0.0214728	1.264e-08	-0.0236613	2.56881e-18
Rdx	-0.0676982	6.78481e-20	0.0301793	2.57504e-18
Usf1	-0.0889843	1.5832e-35	0.0748317	2.59036e-18
Tcf25	-0.0517467	2.03674e-14	0.00732183	2.74454e-18
Sri	0.0964285	3.04509e-36	-0.00914375	2.85914e-18
Cox6a1	0.120279	3.06651e-45	-0.0474526	2.86018e-18
Rpl19	0.356459	0	-0.0852095	2.86375e-18
Slc25a11	-0.0337628	5.57474e-13	0.0687842	2.9078e-18
Commd8	0.0147846	9.2957e-11	0.069501	3.33986e-18
Ehbp1l1	-0.0149476	1	0.0614559	3.51864e-18
Psmd12	0.00408374	1.3932e-10	0.038792	3.53714e-18
Mat2b	-0.0398377	4.0549e-10	0.0535456	3.56152e-18
Rsu1	-0.00482122	4.91445e-13	0.0390591	3.66628e-18
B4galt4	-0.0532741	4.95747e-18	0.069347	3.71152e-18
Zfp710	-0.130413	1.08878e-57	0.0787404	3.80033e-18
Ostf1	0.00172682	1.02107e-12	0.0368537	3.80673e-18
Rps27l	0.0703896	1.14405e-23	-0.0102132	3.82019e-18
Lcp1	0.0290036	1	0.095636	3.96633e-18
Spcs2	-0.0121181	0.409724	-0.00679084	4.1295e-18
9030624J02Rik	-0.0538134	8.9146e-16	0.0726302	4.3055e-18
Col27a1	-0.199287	6.21781e-110	0.097274	4.47269e-18
Ndel1	-0.0120013	0.000488217	0.0596103	4.48506e-18
Plpbp	-0.0456165	6.28785e-17	0.0722277	4.958e-18
Lrrc3	3.9034e-05	1	0.088961	5.01935e-18
Tmem14c	0.0489082	1.41944e-16	-0.0540041	5.10014e-18
Ndufa8	0.0613652	4.59009e-20	-0.0297377	5.90169e-18
Clpx	-0.0444587	3.16528e-13	0.0639546	5.90569e-18
Hspa9	0.0216311	9.03481e-08	0.0761711	6.14397e-18
Mkrn1	-0.0503086	2.98123e-15	0.0701494	6.68681e-18
Yy1	-0.0580486	1.43132e-14	0.062161	6.83478e-18
Ppp1r2	-0.0222056	4.28506e-09	0.0130038	7.00297e-18
Enpp2	0.0542249	1.01117e-13	0.0428387	7.08007e-18
Tmem37	-0.106022	6.39309e-34	0.0855617	7.17218e-18
Ghitm	0.00424412	1.80842e-15	0.0398662	7.31757e-18
Sf3b1	-0.132539	1.1181e-53	-0.0172578	7.40371e-18
Psmc5	0.0176226	2.92062e-14	0.0175399	7.4616e-18
Hacd2	-0.0405561	1.65913e-18	0.0594481	7.54469e-18
Stard3	-0.148073	1.6213e-64	0.0792575	7.67352e-18
Bbx	-0.0230779	0.0252317	0.0710597	8.07193e-18
Gna13	-0.0488713	8.06977e-11	0.0779223	8.20693e-18
Zfand5	-0.0376386	4.4548e-14	0.0702004	8.23363e-18
Rock1	0.000522647	0.65065	0.0744393	9.13013e-18
Naa20	-0.0314204	1.15353e-17	0.0571959	9.5089e-18
Tpst2	-0.255433	3.03466e-175	0.0819738	9.80688e-18
Gpr146	-0.0562173	4.73167e-21	0.0664955	9.84624e-18
Kdm1a	-0.0733385	8.93891e-35	0.0637647	9.87152e-18
Rnf13	-0.0989423	2.62661e-39	0.0630847	1.03033e-17
Mfsd1	-0.0108248	1	0.0725713	1.05266e-17
Plod3	-0.100995	2.76315e-42	0.0748279	1.08317e-17
Dnajb4	-0.038195	8.05393e-07	0.0765656	1.15479e-17
Sf3b6	0.038796	1.71521e-15	-0.0306267	1.18841e-17
Ppp2r2d	-0.06583	1.18045e-37	0.0525043	1.25133e-17
Ppp2r5c	-0.0488651	2.9812e-11	0.0609006	1.28574e-17
Otud1	-0.0501335	3.46843e-22	0.0572479	1.29818e-17
Fam217b	0.0211853	1	0.0720445	1.33057e-17
Cdk9	-0.0215057	1.40859e-06	0.0694161	1.34451e-17
Coro1b	-0.0503341	2.11459e-15	0.0730642	1.39889e-17
Pxn	-0.0532634	1.2997e-25	0.0622122	1.42999e-17
Tnfaip8l2	-0.0916392	4.7003e-23	0.0811153	1.44682e-17
Nudt4	-0.0180153	0.0182283	0.0644559	1.46783e-17
Tet3	-0.0572936	1.71305e-18	0.0691506	1.50186e-17
Luc7l3	0.00546891	5.60839e-05	0.0188029	1.51195e-17
2410015M20Rik	0.115295	1.05593e-45	-0.0577244	1.6089e-17
Copa	-0.0509679	1.07513e-20	0.0627817	1.64188e-17
Tgfbr2	-0.0328779	2.91037e-13	0.0791048	1.65076e-17
Ctcf	-0.0381813	6.05458e-09	0.0636288	1.66969e-17
Rhoq	-0.0343573	0.000700075	0.0756799	1.67792e-17
Tnfaip1	-0.0286935	8.68539e-09	0.0527662	1.69944e-17
Csad	-0.111297	1.07268e-44	0.0774106	1.70041e-17
Trpm2	-0.0211514	1	0.0723876	1.70217e-17
Taldo1	0.106494	2.2812e-40	-0.0315398	1.70307e-17
Unc50	-0.0574162	5.45347e-25	0.050346	1.73727e-17
Bmpr2	-0.00862695	4.13933e-13	0.0233642	1.81779e-17
Psmd11	-0.028158	1.70842e-17	0.0365742	1.83428e-17
Chmp2a	0.0503022	8.51289e-12	-0.0232641	1.85125e-17
Timp2	0.224183	2.08299e-144	0.096593	1.86676e-17
Fam168a	-0.0855051	1.29748e-31	0.0731538	1.90379e-17
Mdh2	0.0765543	4.83084e-27	-0.0178109	1.92581e-17
Mff	0.00689314	4.99545e-12	-0.0113185	1.93355e-17
Fam91a1	-0.0616006	1.6439e-16	0.0882919	1.98084e-17
Tbca	0.0919128	4.12512e-34	-0.0152522	1.9947e-17
Yme1l1	-0.0623426	9.1275e-23	0.0723005	2.02299e-17
Pgam1	0.0879382	2.65383e-28	0.00562478	2.03004e-17
Cnbp	0.00789507	3.73665e-08	0.029527	2.04727e-17
Vps26a	-0.0215703	0.084146	0.074408	2.06e-17
Tm2d2	-0.0647019	6.27671e-25	0.0365929	2.15218e-17
Selenof	0.0166331	0.0294006	0.0115221	2.2572e-17
Immt	-0.0124854	1.98518e-06	0.0667756	2.62618e-17
Tmx2	-0.0222197	1.7738e-08	0.0528751	2.71097e-17
Pex2	-0.0549267	5.99521e-19	0.0667928	2.9304e-17
Sp3	-0.0482789	7.40514e-15	0.0699501	3.20474e-17
Fbxo22	-0.0150164	1	0.0580716	3.2078e-17
Arhgef1	-0.107338	6.35453e-47	0.0793455	3.38898e-17
Ap2m1	-0.0232401	4.61682e-14	0.0444279	3.68157e-17
Lamtor2	0.0934994	6.01168e-29	-0.0613725	3.75209e-17
Gnl3	-0.075742	4.85651e-19	0.0870773	3.8049e-17
Tspo	0.337798	1.7787e-248	-0.0457851	3.87505e-17
Senp6	-0.0487478	8.35384e-16	0.0730676	3.89774e-17
Ldlrad4	-0.0878422	6.73048e-29	0.0801978	3.92406e-17
Mapk3	0.0116006	2.37216e-06	0.0656715	3.96276e-17
Cct7	0.043033	8.04606e-14	-0.00326533	4.05983e-17
Trim35	-0.0505512	1.55543e-17	0.0709195	4.18133e-17
Bclaf1	-0.108149	5.82687e-35	0.0321139	4.19659e-17
Reep3	0.0355519	3.08976e-09	0.0419944	4.27616e-17
Rsrc1	-0.0475504	1.30669e-15	0.0553565	4.51748e-17
Dapp1	-0.103754	2.23495e-40	0.073388	4.67848e-17
Fkbp1a	0.0783466	2.82423e-27	-0.0264267	4.89219e-17
Hprt	0.00148755	5.60973e-09	-0.00149403	5.08825e-17
Wwc2	-0.0531665	1.2529e-15	0.0720679	5.2344e-17
Lair1	-0.151305	1.03066e-72	0.0927655	5.31651e-17
Hk2	-0.162893	1.05727e-61	0.0884375	5.40266e-17
Pkn1	-0.185412	4.424e-104	0.0773151	5.55751e-17
Mtdh	-0.187318	1.09511e-111	0.0676613	5.60899e-17
Txnl1	0.0136483	1.36148e-07	0.0043769	5.70225e-17
Kcnk13	-0.0720268	8.8504e-19	0.0751936	5.95991e-17
Herpud1	-0.0770485	3.19719e-24	0.0485931	6.02464e-17
Arih1	-0.065246	1.28325e-27	0.0597234	6.04906e-17
Slc25a4	0.0479309	0.0242767	0.0289473	6.1306e-17
Fuca1	0.009203	5.11242e-08	0.0597243	6.47885e-17
Mrfap1	0.0487476	1.39524e-16	-0.00529688	6.49957e-17
Phf20l1	-0.0537985	5.29946e-17	0.0439111	6.50807e-17
Cycs	0.05465	1.76907e-13	0.0166552	6.55842e-17
Orai1	-0.0908113	8.00627e-38	0.0587509	6.59907e-17
Dnajc8	-0.038427	9.32905e-12	0.0505054	6.99866e-17
Ssbp4	0.0198976	2.93224e-09	-0.00742382	7.0003e-17
Ube2b	-0.00930176	3.33274e-07	-0.0130107	7.07166e-17
Trir	0.0323485	1.05575e-09	-0.000245125	7.88265e-17
Arfgap2	-0.0625227	6.80501e-23	0.0736341	7.96479e-17
Tsc22d4	-0.124857	9.13776e-54	0.0313276	8.61076e-17
Snx29	-0.123408	8.34974e-54	0.0823198	8.69833e-17
Atp5o.1	0.057207	2.19324e-23	0.00285086	8.78054e-17
Zfp746	-0.061334	1.71281e-38	0.0499233	8.89938e-17
Polg	-0.0655457	1.07194e-32	0.0586988	9.30918e-17
Arl8a	-0.0399212	6.29616e-13	0.0644223	9.37048e-17
Prcp	-0.108596	4.10561e-41	0.0741406	9.53728e-17
Scand1	0.0744116	2.21466e-20	-0.0623233	9.65876e-17
Fchsd2	-0.186806	1.23856e-98	0.0756608	9.71413e-17
Ppfia4	0.0092812	0.405758	0.0950485	9.86311e-17
Taok3	-0.0161315	1	0.0742129	1.03295e-16
Rpl36a	0.197529	4.48343e-112	-0.0361532	1.04138e-16
Lasp1	-0.0128144	2.49067e-06	0.0587321	1.05459e-16
Tab2	-0.0792925	2.21286e-26	0.0664512	1.15674e-16
Fbxl3	-0.0698866	3.97486e-31	0.065332	1.24295e-16
Mpc2	0.0259888	3.23055e-13	-0.00956815	1.26383e-16
Eef1d	0.232132	1.57702e-157	-0.0616921	1.29051e-16
Gon4l	-0.041751	5.23021e-10	0.0608111	1.29176e-16
Esd	0.0713019	3.15423e-27	0.0130254	1.3953e-16
Fcho2	-0.0751688	9.52358e-26	0.0541118	1.3955e-16
Nav3	-0.221158	1.1638e-112	0.0903168	1.40062e-16
Igf1r	-0.0188078	2.15837e-10	0.0377536	1.40865e-16
Nckap5l	-0.0542329	2.4921e-23	0.0561879	1.42724e-16
Prex1	-0.0323803	5.3896e-13	0.0798888	1.44047e-16
Reep5	0.0495869	6.07016e-15	-0.0351098	1.44784e-16
Psmd6	-0.0181467	1.23777e-13	0.0456607	1.44955e-16
Uba5	-0.0175476	1.65163e-06	0.0622087	1.4503e-16
Abraxas2	-0.0615272	6.04376e-24	0.0691095	1.49563e-16
Arpp19	-0.00927581	7.5298e-17	-0.0182012	1.53022e-16
Dld	-0.0285545	2.91668e-13	0.0613722	1.5376e-16
Gabarap	0.129522	9.64246e-55	-0.0491479	1.55907e-16
Cd33	-0.127253	1.24018e-40	0.0915956	1.56193e-16
Zdhhc20	-0.0523812	5.84786e-15	0.0714372	1.58015e-16
Akr1b10	-0.104945	3.65586e-49	0.0733503	1.62073e-16
Kmt2c	-0.0339368	9.73248e-17	0.0235323	1.65059e-16
Ptprj	-0.113153	1.51465e-52	0.0762767	1.66451e-16
Hnrnph1	-0.119629	2.12165e-49	0.0391482	1.68004e-16
Pdcd6ip	-0.0159967	3.1447e-07	0.069385	1.7017e-16
Rab18	0.0045021	1.61509e-09	0.0259448	1.70488e-16
P4hb	-0.0346494	2.64341e-12	0.0685861	1.7572e-16
Havcr2	-0.126705	6.79711e-45	0.0851942	1.78472e-16
Arhgap27	-0.0663815	5.35631e-19	0.0714338	1.7921e-16
Hgsnat	-0.0242635	0.000202854	0.0575414	1.81809e-16
Usp35	-0.00774291	1	0.0665464	1.84038e-16
Tfg	-0.0121251	0.0016532	0.0687723	1.8489e-16
Tmco1	-0.0257573	2.27334e-13	-0.00345592	1.88687e-16
Capns1	0.0753762	3.50618e-20	0.00954399	1.92672e-16
Mfhas1	-0.0174095	0.504224	0.0676621	1.93901e-16
Sub1	0.0120487	9.52667e-05	0.0351485	2.02411e-16
Arhgap25	-0.0133003	1	0.0794129	2.02868e-16
Parp1	-0.02493	0.35676	0.0676331	2.03735e-16
Pitpna	0.0509102	7.86247e-12	0.054105	2.0607e-16
Usp24	-0.0714318	1.52785e-28	0.0642053	2.07523e-16
Lpxn	-0.0240051	0.00265202	0.0707785	2.0837e-16
Utp3	0.0278286	0.00711093	0.0734784	2.08615e-16
Rps5	0.36397	0	-0.0875096	2.14042e-16
Cops4	-0.0752656	6.71728e-23	0.063944	2.28628e-16
Ccdc88b	-0.0408676	3.39465e-07	0.0659801	2.46743e-16
Puf60	-0.0357193	2.35808e-15	0.0447622	2.47233e-16
Coro1a	0.00785376	1	0.0933711	2.55767e-16
Scoc	-0.304707	2.14941e-254	-0.090953	2.71358e-16
Stxbp3	-0.0643517	3.96732e-26	0.059297	2.73751e-16
Elf1	-0.0464889	9.11692e-18	0.0743603	2.78962e-16
Matr3	-0.0200705	1.54227e-06	0.0347151	2.85159e-16
Hbb-bs	0.408579	1.64101e-211	-0.268872	2.85897e-16
Slc39a7	-0.0627522	3.7827e-27	0.0635671	2.89735e-16
Hnrnpul1	-0.0790545	6.05648e-27	0.0759178	3.17064e-16
Pcbp2	0.00399453	1.1831e-10	0.00701281	3.1803e-16
St3gal6	-0.228149	1.87632e-131	0.0682197	3.18571e-16
Gpr137b	-0.0160672	1	0.0709185	3.26815e-16
Srp9	0.0591542	1.89857e-20	-0.0239304	3.30667e-16
Zufsp	-0.0550183	3.57118e-10	0.0789783	3.37853e-16
Fcrls	-0.539672	0	0.133292	3.504e-16
Add3	0.00991675	0.151636	0.0590149	3.51026e-16
Zfhx3	-0.206234	2.81975e-110	0.101067	3.56763e-16
Arhgef40	-0.0938675	3.56069e-34	0.0806218	3.56928e-16
U2af2	-0.0506629	2.3224e-15	0.0576773	3.57924e-16
Fbxl17	-0.0616916	1.39198e-35	0.0470531	3.73277e-16
Faf1	-0.0259344	0.00249582	0.0544516	3.74809e-16
Tprgl	0.0271743	1.03796e-10	0.00229469	3.8336e-16
BC031181	0.0557646	6.98044e-16	-0.0154976	3.97496e-16
Ms4a6d	-0.00302871	1	0.0763776	4.05986e-16
Cd302	-0.010514	2.45192e-23	0.0581969	4.27407e-16
Pmepa1	0.0267357	0.000680284	0.0946883	4.47874e-16
Ndufa12	0.0479936	1.62228e-12	-0.00453123	4.52302e-16
Rap1a	0.00575304	1.88077e-12	0.00188822	4.88041e-16
Rab21	-0.0579554	2.49634e-24	0.0483165	4.95399e-16
Rala	-0.0125472	7.80712e-09	0.0544373	5.36446e-16
Frmd8	-0.0650685	1.93751e-24	0.0649491	5.43641e-16
Dnajc7	-0.0689453	1.69237e-23	0.0575287	5.44388e-16
Cmpk1	-0.0231001	7.43003e-10	0.0565647	5.51549e-16
Lamtor5	0.0593556	1.35752e-16	-0.0270574	5.56433e-16
Mrps33	0.0634955	2.1675e-16	-0.0348449	5.58834e-16
Itm2b	0.00853767	1	0.0657538	5.76106e-16
Trim28	-0.0651827	7.91139e-23	0.0721784	5.82715e-16
Ubn2	-0.121591	6.7082e-58	0.0521162	5.8699e-16
Mrpl43	-0.029991	4.36932e-13	0.0455223	5.96055e-16
Zfp148	-0.0600443	4.23869e-22	0.0638607	5.99599e-16
Chmp4b	0.0352331	3.74001e-08	0.0571767	6.11473e-16
Rnh1	0.0316838	9.0081e-11	0.0122003	6.13837e-16
Psmc2	0.0198725	2.97311e-11	0.0582805	6.44888e-16
Mapk1ip1l	-0.0415784	1.04526e-13	0.0569069	6.4648e-16
Cyc1	-0.0104864	4.66099e-14	0.0304264	6.49837e-16
Smarca5	-0.0269815	6.14988e-09	0.052663	6.58166e-16
Zfp263	-0.044614	6.27083e-15	0.0589337	6.6297e-16
Snn	-0.124376	2.07359e-58	0.0770822	6.64414e-16
Shisa5	0.0356708	3.53209e-08	0.0516565	6.83015e-16
Btbd9	-0.0621916	3.16053e-24	0.0673488	6.87449e-16
Sppl3	-0.0999822	4.25318e-55	0.0610581	7.11787e-16
Tmcc3	-0.0899524	4.89939e-26	0.0681757	7.24313e-16
Sipa1l2	-0.0518193	1.01562e-12	0.070159	7.95419e-16
Sft2d2	-0.040683	1.11518e-07	0.0738951	8.12066e-16
Eif3a	-0.0141367	3.86018e-05	0.0836096	8.26143e-16
Kctd20	-0.0192168	0.0532991	0.0503393	8.42958e-16
Ebp	-0.0275115	1.11249e-05	0.0656355	8.55645e-16
Gmip	-0.0753222	1.12823e-18	0.0805396	8.75797e-16
Rnf167	-0.0625025	3.54096e-21	0.0706413	9.38855e-16
Klf2	-0.0568038	0.602071	0.111495	9.5294e-16
Elmo1	-0.255463	1.92661e-155	0.0891773	9.95846e-16
Crlf3	-0.155055	2.24332e-75	0.0700944	9.96715e-16
Luzp1	-0.0259799	2.27522e-13	0.0396556	9.97871e-16
Papola	-0.0268119	3.17539e-11	0.0646159	1.01454e-15
Lmo2	-0.00855832	0.00430578	0.053092	1.0455e-15
Appbp2	-0.0363598	8.51884e-15	0.0444883	1.05462e-15
Gltp	0.104258	2.76804e-34	0.0729272	1.06928e-15
Eif3b	-0.0194756	4.30816e-06	0.0650527	1.07565e-15
Ncf1	-0.178317	1.11675e-82	0.0831248	1.12762e-15
Btf3	0.0985101	2.96977e-28	-0.0468038	1.1385e-15
Inpp5k	-0.0350306	2.3405e-10	0.0624325	1.18098e-15
Ccar1	-0.0573662	5.72744e-22	0.0612477	1.18273e-15
Dync1h1	-0.021486	1.29685e-05	0.0525991	1.19501e-15
Ext2	-0.052374	1.47895e-17	0.0550368	1.21885e-15
Dcaf8	-0.0896133	3.42232e-36	0.0613808	1.23743e-15
Lsm12	-0.00494444	2.72747e-08	0.0636268	1.24325e-15
Csf2ra	0.0284589	0.00302101	0.0915212	1.26071e-15
Dido1	-0.0316219	1.30967e-10	0.0580258	1.26249e-15
Kdm2a	-0.0577437	3.34889e-16	0.0638471	1.32725e-15
Stk11	-0.0349731	7.87533e-10	0.0582646	1.36058e-15
Set	-0.0256943	2.16628e-11	0.0225926	1.39433e-15
Cd84	-0.009159	0.00571774	0.0832886	1.39482e-15
Fam46c	-0.0101855	1	0.0845736	1.39535e-15
Pcmtd1	-0.0246019	1.21668e-13	0.0216948	1.39924e-15
Rp2	-0.0452766	1.16771e-06	0.0723871	1.40646e-15
Sys1	-0.0332858	5.11757e-09	0.0406257	1.45203e-15
Jtb	0.0171174	8.02864e-12	0.0102777	1.4613e-15
Ubap1	-0.0335795	2.12408e-07	0.054692	1.47138e-15
Lrrc25	-0.018351	0.284288	0.078927	1.50866e-15
Cbl	-0.0820658	6.45057e-26	0.0720438	1.51901e-15
H2-K1	0.350393	1.01324e-212	0.100558	1.54637e-15
Plxdc1	-0.0485651	1.23854e-11	0.0659315	1.58168e-15
Psmd1	-0.0359479	3.53447e-10	0.0631683	1.60135e-15
9930021J03Rik	-0.0449335	8.04618e-14	0.0570049	1.6066e-15
Kif1bp	-0.0405336	7.74088e-11	0.0583331	1.6182e-15
Irf2	-0.186716	1.19664e-108	0.0618225	1.64811e-15
Yipf4	-0.0838293	4.01643e-30	0.0241704	1.66828e-15
Gxylt1	-0.0407349	0.00105596	0.0809176	1.74434e-15
Cdk12	-0.0460209	1.36038e-12	0.0710968	1.7457e-15
Taok1	-0.0441937	9.86867e-14	0.0332621	1.75075e-15
Mob4	0.00813248	1.43496e-14	0.020945	1.75898e-15
Gclc	-0.0485832	3.79516e-12	0.0654417	1.77435e-15
Larp1	-0.0634026	5.14985e-20	0.0632726	1.77526e-15
Jmjd1c	-0.232602	1.89035e-128	0.0617048	1.81908e-15
Sec11a	-0.056815	9.81428e-21	0.030608	1.83547e-15
Prrc2a	-0.0336301	2.71323e-09	0.0615964	1.84e-15
Tnks2	-0.055851	1.49514e-22	0.0646345	1.86519e-15
Arhgap12	-0.0796389	3.08282e-29	0.0702868	1.92896e-15
Rab6b	-0.0429075	9.40587e-08	0.0742846	2.04858e-15
Zc3h12a	0.00663469	1	0.0611713	2.1236e-15
Tomm22	0.0609007	2.33718e-23	-0.00611951	2.14636e-15
Myl12b	0.0837842	9.24602e-21	-0.021767	2.15019e-15
Zfp706	-0.0124837	3.54294e-13	-0.0134634	2.20119e-15
Zfp644	-0.0979184	1.50541e-41	0.0526607	2.23363e-15
Rnf115	-0.028643	7.53383e-10	0.0658769	2.24719e-15
Plk3	0.0825692	3.53219e-24	0.0743873	2.24835e-15
Ophn1	-0.182161	1.97427e-90	0.0793891	2.25591e-15
Hibadh	-0.0226125	1.2448e-08	0.052553	2.25986e-15
Klf7	-0.0528731	7.41952e-14	0.0576035	2.35446e-15
Rasgrp3	-0.189794	1.364e-93	0.0574493	2.39887e-15
Pnp	-0.253288	1.49533e-167	0.0612429	2.43741e-15
Dbnl	-0.0496637	1.17157e-22	0.0588525	2.51026e-15
Ttc28	-0.0703392	1.742e-16	0.0700987	2.53903e-15
Dbp	-0.269348	0	0.0467363	2.59135e-15
Plpp3	0.0199347	1.07447e-07	0.0174337	2.64957e-15
Wbp11	-0.0460206	6.49249e-14	0.0650772	2.65349e-15
Fam212a	-0.0727671	1.40632e-16	0.0766593	2.65628e-15
Rsbn1l	-0.0170025	5.45375e-14	0.0230453	2.75742e-15
Hsp90aa1	-0.0142068	1	0.0481355	2.77801e-15
Ccnd1	0.0591479	9.77243e-06	0.0917164	2.80967e-15
P2ry12	-0.316203	0	0.0924788	2.83545e-15
Rpl6	0.25833	1.3196e-247	-0.0767514	2.91134e-15
Cdkn1b	-0.0458299	2.00432e-16	0.0586949	2.92408e-15
Rnf146	-0.0331016	5.06272e-06	0.0638513	2.92819e-15
Prpf8	-0.0196574	0.0955491	0.0667961	2.97946e-15
Spag9	-0.054759	2.23958e-19	0.0365222	3.03863e-15
Mnt	-0.0416564	9.99738e-11	0.0607323	3.05276e-15
Maf1	-0.0473562	1.48642e-10	0.0678231	3.05443e-15
Dusp11	-0.0180381	2.92363e-09	0.038704	3.13466e-15
Pmp22	-0.099712	2.26124e-21	0.0108723	3.21846e-15
Coq10b	-0.04329	3.99975e-07	0.0664291	3.226e-15
Rbmx	-0.052944	1.65072e-15	0.0521553	3.27322e-15
Psen1	-0.0750597	2.81006e-27	0.0699427	3.29311e-15
Cklf	-0.037239	1.83223e-06	0.0705877	3.35557e-15
St13	0.0509716	9.46581e-14	-0.00209673	3.44119e-15
Dlst	-0.0424807	4.46564e-13	0.0588738	3.45438e-15
Rab5c	0.0189191	0.00325868	0.0620462	3.48888e-15
Rpl7l1	-0.0125304	0.0190033	0.0743217	3.51045e-15
Rasa3	-0.0390896	7.27129e-07	0.0679258	3.60763e-15
Dnajb14	-0.0336418	5.25356e-05	0.0718015	3.60847e-15
Rpl22	0.229417	3.45622e-150	-0.0838517	3.85046e-15
Dhrs7	0.00253392	4.0917e-08	0.0503373	3.92461e-15
Pdcd5	0.0153309	5.94633e-06	0.00569904	3.98901e-15
Emc4	0.00839714	4.01921e-09	0.0471404	4.06934e-15
Mycbp2	-0.103327	1.46791e-28	0.05524	4.15534e-15
Tnrc6b	-0.114533	1.95964e-42	0.0784715	4.34546e-15
Tapbpl	-0.0316385	5.81578e-05	0.0612256	4.60705e-15
Pkig	-0.037657	1.40988e-07	-0.0259973	4.6373e-15
Gapdh	0.154122	2.42112e-60	-0.0935621	4.63906e-15
Npm1	0.138678	2.27702e-58	-0.0273239	4.75634e-15
Apobec1	0.00362164	1	0.0714747	4.81076e-15
Blnk	-0.0903914	2.77044e-24	0.0833308	4.88084e-15
Vps35	-0.00448032	2.10548e-06	0.058459	4.89157e-15
Slc44a2	-0.0825178	3.09772e-30	0.0699038	4.90456e-15
Psma4	0.025775	5.95971e-14	0.00931181	4.95255e-15
Ddx24	0.00289038	0.00154539	0.0587706	5.36237e-15
Rnf187	-0.00150443	1.55087e-12	0.030441	5.46353e-15
Slc30a5	-0.0336375	1.95976e-07	0.0508688	5.49099e-15
Slc38a2	-0.0974385	1.90516e-28	0.0855625	5.88151e-15
Sucla2	-0.0151415	7.79864e-13	0.0375049	5.96461e-15
Gm4673	-0.0406414	5.45847e-13	0.0537955	6.19605e-15
Erf	-0.0160589	1	0.066921	6.2162e-15
Coa3	0.0474335	4.02089e-13	-0.0464937	6.46197e-15
Whamm	-0.0425928	3.73548e-16	0.0451141	6.53224e-15
Lactb	-0.0666193	3.9832e-18	0.066659	6.61631e-15
Ndufab1	0.0662278	1.15941e-19	-0.0317289	6.876e-15
Tmem184b	-0.0320679	5.83965e-06	0.051588	7.04094e-15
Nol7	-0.0142487	7.54457e-07	0.0476416	7.45348e-15
Atp13a3	-0.0715295	3.34199e-33	0.0542959	7.57679e-15
Efcab14	-0.0266932	5.12112e-05	0.0528825	7.62433e-15
Fkbp8	-0.0126039	5.34296e-05	0.0414092	7.65726e-15
Kmt5b	-0.0551304	1.36885e-21	0.0583174	7.96383e-15
Cd83	0.0987844	3.35897e-12	0.077959	7.96882e-15
Crot	-0.0016553	1	0.060447	8.07085e-15
Frmd4a	-0.248807	1.32765e-162	0.0741404	8.26992e-15
Arrdc3	-0.0675246	1.42898e-32	0.0575862	8.3189e-15
Ddx3y	-0.0611084	2.02319e-21	0.0719055	8.33362e-15
Mcur1	-0.031661	6.75359e-07	0.061996	8.341e-15
Cd151	0.0172437	1.70387e-10	0.04037	8.49761e-15
Manf	0.00830575	4.22133e-12	0.014235	8.57672e-15
Arf6	-0.0545606	3.18093e-18	0.0596584	8.77907e-15
Tm6sf1	-0.294808	1.27633e-210	0.0851389	8.87456e-15
Slc4a7	-0.0710046	4.32844e-21	0.0742696	8.98867e-15
Hadhb	0.00587387	4.62499e-13	0.0264667	8.995e-15
Nfrkb	-0.0404272	3.65576e-10	0.0536103	9.17685e-15
Ddrgk1	0.00294518	3.94647e-10	-0.0228407	9.36227e-15
Safb	-0.062289	1.28897e-23	0.0547439	9.3815e-15
Akr1b3	0.0198074	4.40718e-06	0.0561661	9.71823e-15
Ndufb4	0.0564317	6.25204e-12	-0.0334785	9.73436e-15
Ndufv2	0.0461701	5.70865e-12	-0.0308616	9.73533e-15
Khdrbs1	-0.0510172	6.16593e-17	0.0644945	9.77338e-15
Plekhb2	0.00510908	1	0.0540853	9.90248e-15
Ogt	-0.108747	5.04663e-41	-0.0124568	9.93558e-15
Phax	-0.0162753	0.000327141	0.0464425	1.00365e-14
Suclg1	0.0217811	7.83576e-09	0.00243537	1.0047e-14
Ctbp1	-0.0140202	3.01612e-06	0.0408989	1.0232e-14
Cldnd1	-0.0631	2.08709e-20	0.0436828	1.0301e-14
Atp6v0b	-0.0713409	1.54728e-24	-0.0534752	1.07645e-14
Cds1	-0.0484489	2.18791e-11	0.066551	1.07702e-14
Cd2ap	-0.0384342	7.08714e-11	0.0234504	1.13617e-14
Naaa	-0.0243509	0.00125998	0.0709602	1.13935e-14
Lcp2	-0.0842361	1.32266e-26	0.0630033	1.16914e-14
Nudc	0.0415709	3.67408e-12	0.0326634	1.2002e-14
Tm2d1	-0.0344391	1.88051e-18	0.0204521	1.20635e-14
H2-Q4	0.0655664	1.27829e-18	0.0791107	1.22537e-14
Spred1	-0.043125	2.71048e-16	0.0624199	1.25033e-14
Tpcn1	-0.0102714	1	0.066617	1.25521e-14
Irak2	-0.0232747	6.77268e-05	0.0623817	1.26831e-14
Ptp4a3	-0.0646282	2.99446e-23	0.0304729	1.27341e-14
Ubtf	-0.040975	1.14262e-11	0.0638855	1.28424e-14
Zbtb38	-0.0329444	2.48592e-10	0.0539122	1.30927e-14
Sdcbp	0.0536045	6.53565e-15	-0.00896217	1.31145e-14
Tpi1	0.0842672	2.32043e-21	0.00272334	1.34435e-14
Arsk	-0.0465292	6.0416e-14	0.062425	1.36054e-14
Cr1l	-0.0374992	9.54114e-15	0.0556807	1.4337e-14
Tubb4b	0.0546708	1.12717e-10	0.0337827	1.45624e-14
Rbm39	-0.262026	2.21015e-222	0.0720635	1.4926e-14
Zranb2	-0.0104805	5.14082e-09	0.046148	1.57295e-14
Hs2st1	-0.0426384	3.30277e-11	0.0578264	1.57866e-14
Rsrc2	-0.119196	6.00577e-45	0.0565703	1.65415e-14
Plgrkt	-0.07908	1.42588e-31	0.0384029	1.69171e-14
Tmx1	-0.0222485	5.38992e-16	0.0462531	1.70623e-14
Pbx2	-0.0625445	4.07787e-22	0.066636	1.76569e-14
Ndufs3	0.0360874	5.02345e-15	-0.0362779	1.77563e-14
Raly	-0.0196893	1.44545e-10	0.00218309	1.80203e-14
Celf1	-0.0757397	1.18664e-25	0.0427378	1.85169e-14
Srsf11	-0.0951278	4.13032e-32	0.0157806	1.87938e-14
Ak2	-0.0352948	9.32974e-12	0.0576448	1.90389e-14
Fam3a	-0.04233	6.76559e-10	0.0637313	1.90456e-14
Sbno2	-0.0344729	1.91578e-10	0.0595635	1.93113e-14
Echs1	0.0437642	2.35314e-16	0.0189078	1.95368e-14
Sptlc2	-0.0470267	1.14217e-14	0.068745	1.96839e-14
Rrp1	0.0273039	3.3515e-08	0.0305437	2.01742e-14
Mgll	-0.118151	1.0943e-57	0.046966	2.04017e-14
Spns1	-0.0758819	7.1906e-32	0.0620885	2.05831e-14
Setd5	-0.090191	9.47227e-36	0.0484177	2.09112e-14
Trim44	-0.09408	1.0484e-33	0.0630754	2.12473e-14
Sh3bgrl3	0.219125	5.19365e-150	-0.0729109	2.17963e-14
Hp1bp3	-0.040059	1.48907e-15	0.0458295	2.19498e-14
Cux1	-0.00447082	0.00128544	0.0671585	2.22528e-14
Tspan33	-0.0788934	2.998e-45	0.0503718	2.29069e-14
Mrps14	0.0731679	8.19432e-26	-0.0154004	2.35431e-14
Hnrnpdl	-0.0486891	3.8754e-18	-0.0145353	2.47913e-14
Vapa	-0.0732312	1.24386e-20	-0.027963	2.49058e-14
Ggta1	-0.0565228	2.27262e-16	0.0664385	2.49697e-14
Srgn	0.193764	1.3251e-92	0.0279312	2.52242e-14
Eif1b	0.000413206	1.09306e-05	0.00403381	2.53825e-14
Ppil2	-0.0309878	1.17416e-10	0.0658639	2.55727e-14
Slc2a1	-0.0116503	1	0.0136394	2.57582e-14
Kpnb1	-0.0592788	2.69831e-16	0.0664593	2.6166e-14
Plek	0.0757721	6.81177e-14	0.0845701	2.65918e-14
Rcsd1	-0.165469	3.64343e-89	0.0659684	2.7515e-14
Cd53	-0.219476	6.2081e-153	0.0653535	2.79527e-14
Fbrs	-0.0250616	0.0783679	0.0570656	2.82512e-14
Tmem135	-0.0917787	1.53385e-35	0.0678724	2.8367e-14
Ppp3ca	-0.0770966	9.10927e-21	0.0652283	2.86282e-14
Pigk	-0.0289909	1.64764e-05	0.0678546	2.87783e-14
Tmem109	-0.00307443	2.31083e-11	0.0544161	2.90563e-14
Gnb2	0.0107512	1	-0.0403309	3.03167e-14
Kras	0.00682419	0.000301821	0.0558309	3.08979e-14
Papss1	0.0592333	3.54499e-14	0.0340626	3.1475e-14
H2-M3	0.0867089	5.2083e-28	0.0805502	3.18239e-14
Pttg1	0.0859063	3.14876e-33	-0.00989572	3.1838e-14
Specc1	-0.0743344	1.17736e-25	0.0737084	3.18986e-14
Pdcd6	0.0209247	2.68805e-13	0.0376803	3.33248e-14
Ndufc1	0.0501888	1.49512e-11	-0.045258	3.44972e-14
Tmem170b	-0.0990653	1.9559e-40	0.0714965	3.45165e-14
Fam220a	-0.0147206	2.09624e-07	0.0562208	3.60422e-14
Msi2	-0.0387042	2.81551e-14	0.0297344	3.66428e-14
Gsap	0.000477769	1	0.0631366	3.69708e-14
Nrip1	-0.260988	1.76071e-157	0.0817042	3.80605e-14
Arid5b	-0.140568	3.73989e-84	0.0620757	3.8882e-14
Spcs3	-0.0377439	2.41546e-05	0.068951	4.10645e-14
Pfkfb3	0.0145289	1	0.0657867	4.1443e-14
Vps41	-0.0245528	0.0731014	0.0629676	4.14443e-14
Rplp0	0.325165	0	-0.0750776	4.54444e-14
Gpatch2l	-0.0193253	0.260834	0.0467263	4.5778e-14
P2ry6	-0.129867	1.59802e-45	0.0738834	4.64908e-14
Pts	0.00953036	4.13214e-10	0.0244083	4.74885e-14
Hadha	-0.0175212	3.34745e-07	0.0512554	4.79445e-14
Aftph	-0.131548	3.95735e-64	0.0605597	5.05775e-14
Prpf4b	-0.0550214	3.40295e-26	-0.00328047	5.10219e-14
Arf4	-0.0377342	1.43117e-10	0.027021	5.10793e-14
Clip1	-0.0554502	1.33139e-24	0.0427632	5.34599e-14
Map1s	-0.0456565	5.43343e-09	0.0554184	5.36031e-14
Ndufa3	0.00172998	0.000249232	-0.0509965	5.38771e-14
Stx16	-0.0461504	1.32945e-32	0.0405462	5.46042e-14
Map4	-0.0177163	1.23677e-06	0.0498489	5.49089e-14
Fam172a	-0.03866	5.10554e-08	0.0695003	5.53825e-14
Usp22	-0.0271245	0.000122834	0.0535466	5.75136e-14
Senp2	-0.0192975	1.36808e-06	0.0837733	5.84366e-14
Eloc	0.0293428	3.83303e-10	-0.0299429	5.84445e-14
Lamtor1	0.0320111	5.93242e-12	-0.00539957	5.92104e-14
Erlec1	-0.0530511	3.56543e-10	0.0677376	5.99021e-14
Baz1b	-0.0405007	2.4273e-09	0.0575562	6.02748e-14
Ppp4c	-0.059062	1.58922e-17	0.0646179	6.04993e-14
Eif4a3	-0.0286684	8.02308e-08	0.0378872	6.08256e-14
Sema4c	-0.0361008	6.61568e-08	0.0496247	6.14576e-14
Rrbp1	-0.279418	2.64265e-250	0.0854137	6.15857e-14
Sash3	-0.062981	6.65073e-20	0.0646618	6.18572e-14
Tmed4	-0.0538892	4.13577e-25	0.0516614	6.21749e-14
Lrrc59	-0.0213696	0.345005	0.0613351	6.5718e-14
Rbbp6	-0.0655182	8.65084e-24	0.0567807	6.79518e-14
Trappc10	-0.0344018	0.000145388	0.0619934	7.05483e-14
Dicer1	-0.0430863	6.00438e-08	0.0554809	7.18389e-14
Man1a	-0.106612	4.43949e-40	0.0796904	7.31888e-14
Dnajc1	-0.0559134	5.13144e-15	0.0567817	7.33175e-14
Zfp703	-0.0502198	1.22657e-13	0.0582184	7.67341e-14
Chtf8	-0.02769	7.77669e-06	0.0523727	7.6786e-14
Ubqln2	-0.0274106	8.48755e-06	0.0493514	7.71205e-14
Ppm1g	-0.0352043	1.1959e-14	0.064614	7.89868e-14
Pigt	-0.0495782	1.04559e-15	0.0586999	7.95332e-14
Nenf	0.0426631	2.50582e-11	-0.0367469	8.03585e-14
St3gal2	-0.043848	1.80844e-12	0.0539206	8.1536e-14
Fes	-0.0443058	5.45852e-05	0.0751999	8.32254e-14
Map2k2	0.000127315	2.73746e-11	-0.00832257	8.371e-14
Wbp2	-0.0840536	6.80018e-28	0.0479115	8.45593e-14
Igbp1	-0.00188661	1	0.0703207	8.59819e-14
Dek	-0.0452703	2.21524e-06	0.06694	8.80934e-14
Gbp7	-0.0430366	6.02776e-09	0.0652971	8.86967e-14
Gsk3b	-0.0810296	8.80006e-24	0.035388	8.92361e-14
Ube2q1	-0.030064	1.07458e-06	0.0603897	9.10762e-14
Nap1l4	-0.0252509	2.76908e-09	0.0535501	9.12981e-14
Sgta	-0.032022	5.54802e-18	0.0301154	9.27478e-14
Ywhae	0.038116	0.015751	-0.0282659	9.64231e-14
Gnaq	-0.105884	2.42115e-53	0.0678945	9.74117e-14
Adcy7	-0.0859766	3.93468e-28	0.0692436	9.79044e-14
Mlph	0.0660074	2.0491e-11	0.0800995	9.94535e-14
Peli1	-0.0541251	2.50484e-08	0.0684179	1.02053e-13
Atp13a2	-0.0402501	0.000578848	0.0676993	1.04368e-13
Tia1	-0.103822	2.10557e-41	0.0739546	1.0486e-13
Ptma	0.163732	4.84496e-83	-0.0781512	1.06937e-13
Ywhaz	0.0142442	8.76574e-10	0.000331091	1.09653e-13
Taf1d	-0.0901152	2.0487e-30	0.0639596	1.10625e-13
Psma5	0.00594722	9.16154e-13	0.0230724	1.10855e-13
Tmbim4	0.0114827	2.36222e-10	0.00267259	1.10988e-13
Sypl	0.007087	2.69574e-13	0.0201164	1.12836e-13
Hk3	-0.0483211	5.39548e-11	0.0608237	1.13916e-13
Srsf10	-0.0477931	1.048e-16	0.0351691	1.1714e-13
Dpm3	-0.00591731	9.48712e-06	-0.0661414	1.18019e-13
Tsnax	-0.0257554	2.78163e-09	0.058227	1.18329e-13
Colgalt1	-0.0984858	5.73598e-37	0.0679234	1.21813e-13
Cherp	-0.035126	4.22359e-14	0.0472103	1.23813e-13
Flii	-0.00618056	0.0122368	0.0614343	1.33181e-13
Btbd1	-0.0319566	1.88555e-09	0.0637594	1.35025e-13
Tbc1d15	-0.0442878	4.09851e-14	0.055659	1.36297e-13
Rab11fip5	0.0022021	1	0.057836	1.40122e-13
Adprh	-0.078596	9.82742e-28	0.0560539	1.42805e-13
Slc1a2	0.0919902	2.1217e-09	-0.0519465	1.44315e-13
Sugt1	0.00896969	0.000383253	0.0412489	1.47298e-13
Nktr	-0.0730912	1.69888e-15	0.0633326	1.50186e-13
Ankrd44	-0.225784	1.24917e-155	0.0627335	1.50398e-13
Ube2s	-0.00103215	2.34627e-08	0.0417994	1.51362e-13
Rptor	-0.102989	8.79023e-51	0.0591768	1.5407e-13
Zc3h15	-0.0235119	9.94513e-08	0.0528483	1.57293e-13
Golga4	-0.0726942	3.29593e-18	0.0600143	1.61565e-13
Gnai3	-0.0246899	0.00147869	0.0668367	1.736e-13
Calm2	-0.0506226	5.16072e-12	-0.076158	1.75613e-13
Ociad1	-0.0283646	4.21047e-10	0.0423355	1.76957e-13
Naalad2	0.188038	2.07183e-199	0.0782032	1.78875e-13
Zswim8	-0.0515291	2.0991e-18	0.0543047	1.80699e-13
Zfp658	-0.0259983	2.95229e-06	0.0477299	1.82945e-13
Lrpprc	-0.0349569	2.82696e-09	0.0488125	1.95962e-13
Sptssa	0.0490031	1.15876e-13	-0.0221499	2.02515e-13
1110008F13Rik	-0.0214167	1.09937e-09	0.0308902	2.13151e-13
Trappc6b	0.00442835	1.26539e-09	0.000988002	2.14929e-13
Snrpd2	0.0716294	4.06072e-21	-0.0523448	2.15319e-13
Arhgdia	0.0638937	5.11363e-18	0.0214854	2.15379e-13
Tcirg1	-0.02265	0.000203994	0.0687328	2.1742e-13
Mia3	-0.0341927	4.87993e-09	0.0643267	2.17837e-13
Nek6	-0.0286375	0.000311687	0.0703089	2.26345e-13
N4bp2l2	-0.0119553	4.39315e-13	-0.00257819	2.37264e-13
Cadm1	0.0481781	1.19634e-05	0.0721947	2.4458e-13
Arih2	-0.0320238	1.64357e-08	0.0444095	2.44965e-13
Gpatch8	-0.0940757	2.18072e-42	0.0586771	2.46354e-13
Dpm1	-0.0703868	1.22453e-30	0.0448654	2.51057e-13
Gm20186	-0.0203145	1	0.0736514	2.69101e-13
Wasl	-0.03532	1.87316e-20	0.0310005	2.69545e-13
Scamp2	-0.157877	3.45017e-79	0.0713191	2.71632e-13
Sec61a1	-0.0507469	1.11055e-19	0.0549318	2.73782e-13
Sec13	-0.0222988	0.00667165	0.0528823	2.74038e-13
mt-Co2	0.223798	3.39777e-228	0.0779764	2.87594e-13
Mrpl33	0.086233	2.43713e-36	-0.0565149	3.13958e-13
Ostc	-0.0258938	2.95924e-08	0.00320187	3.19227e-13
Iffo1	-0.12179	2.3569e-53	0.0717489	3.2479e-13
Tle3	-0.103653	6.21717e-55	0.060684	3.24983e-13
Calm3	0.0316103	4.22032e-11	-0.00288941	3.27093e-13
Fmnl3	-0.0478742	8.48192e-13	0.0543401	3.43221e-13
Rlim	-0.0266054	0.00159608	0.069693	3.56678e-13
Psmb4	0.0677333	7.74192e-21	0.0060537	3.66929e-13
Trip11	-0.0639883	1.11278e-14	0.0685617	3.83177e-13
Dusp1	-0.0851946	1.76047e-23	0.0442089	3.98743e-13
Snx9	-0.0254795	0.049949	0.0622817	4.04388e-13
Slc50a1	-0.00648471	1.39567e-06	0.0036865	4.11544e-13
Cln8	-0.0690311	1.91815e-22	0.0705799	4.11811e-13
Mertk	-0.263123	1.89249e-175	0.0661438	4.12884e-13
Kansl1	-0.086675	3.44707e-30	0.0674041	4.14219e-13
Epb41l2	-0.326719	1.80275e-280	0.0932135	4.18443e-13
Orai3	-0.0564569	1.1907e-16	0.0674799	4.19509e-13
Cdc42ep3	0.0742659	4.57459e-46	0.0466396	4.19546e-13
Cyth3	-0.00847163	0.00406826	0.0552897	4.19603e-13
Ddx17	-0.0327657	3.38532e-12	0.019833	4.26667e-13
Stx12	-0.000317156	5.24383e-11	0.0334151	4.29955e-13
Camkk2	-0.00174006	1	0.0668168	4.34822e-13
Abcg2	-0.0159333	1.66169e-17	-0.0308166	4.38449e-13
Tmco3	-0.0202335	0.241686	0.0539012	4.44316e-13
Tmem100	-0.0529945	1.25253e-13	0.0663788	4.47298e-13
Ddx6	-0.0443267	3.48303e-13	0.0476722	4.64195e-13
Paqr7	-0.072032	1.83725e-36	0.0529522	4.64315e-13
2810474O19Rik	-0.117099	1.07718e-35	0.0774164	4.73621e-13
Tiprl	-0.0236603	3.247e-10	0.0523776	4.76974e-13
Prag1	-0.051504	6.9708e-22	0.0462497	5.0991e-13
Prpf40a	-0.0353625	0.00129332	0.0537881	5.19117e-13
Araf	-0.0396056	3.12085e-13	0.0589221	5.20387e-13
Nfkbiz	0.08118	5.26617e-16	0.0850659	5.23962e-13
Hes1	-0.0730948	1.47335e-07	0.014382	5.25807e-13
Capzb	0.0150776	2.23024e-05	0.011532	5.26346e-13
Ndufa6	0.0529612	1.59207e-18	0.0105608	5.36555e-13
D1Ertd622e	-0.0204733	0.0252451	0.0609763	5.37767e-13
Ube2r2	-0.0338976	2.65991e-11	0.0382692	5.52368e-13
Dynlt3	0.0568795	3.54235e-15	-0.0171484	5.58977e-13
Ccni	0.00768861	3.30204e-05	0.0562007	5.74375e-13
Nmt1	-0.129377	2.44632e-51	0.0621954	5.76832e-13
Ifitm10	-0.0517896	2.41011e-15	0.0545346	5.91474e-13
Atf1	-0.0327601	1.72663e-06	0.0586909	5.97839e-13
Rbm26	-0.197403	9.0425e-119	0.0429012	6.16629e-13
Cant1	-0.0461303	4.74727e-11	0.0565766	6.28468e-13
Tor2a	-0.0560541	1.66507e-24	0.0574483	6.29726e-13
Ppp6r1	-0.0484385	6.22787e-09	0.0622842	6.34661e-13
Slc16a3	-0.0266624	0.0019715	0.0579079	6.34854e-13
Cd164	-0.204439	3.04631e-116	0.0672994	6.42935e-13
Bckdha	-0.0390494	3.88041e-10	0.0562549	6.53074e-13
Nub1	-0.0159295	1	0.058875	6.6681e-13
Ap2b1	-0.0381628	4.94561e-10	0.0497028	6.85888e-13
Rnf11	-0.0321867	2.07463e-07	0.0530101	6.92884e-13
Glo1	0.00471432	3.59455e-11	0.00919496	7.07915e-13
Trpc4ap	-0.054937	1.16182e-19	0.0577011	7.19393e-13
Mier1	-0.0685701	1.63122e-28	0.0354044	7.20168e-13
Rab11b	-0.00404648	2.00619e-15	-0.00865018	7.30393e-13
Dr1	-0.0124763	1	0.0497774	7.38513e-13
Zfp36l1	-0.168096	9.17851e-69	0.0583854	7.48408e-13
Tra2b	-0.146143	3.23223e-70	0.0567967	7.69131e-13
Npepl1	-0.023176	7.24012e-10	0.0458262	7.77394e-13
Arpc5	0.0619336	1.56871e-17	0.0405258	8.1955e-13
Lrrc8d	-0.0267438	0.0359632	0.0559066	8.305e-13
Dctn3	0.05405	1.8022e-12	-0.0210992	8.66352e-13
Rps6ka4	-0.0305208	9.63975e-05	0.0579103	8.83045e-13
Rnf216	-0.0479456	1.06493e-15	0.0574736	8.84582e-13
Myo1b	-0.0180881	9.5863e-05	0.0456431	8.93564e-13
Ppt2	-0.0389769	6.47408e-13	0.0556247	9.1669e-13
Aamp	-0.0503887	1.55353e-10	0.0238802	9.3496e-13
Rab11a	-0.0126834	0.00258721	-0.0128679	9.5085e-13
Traf3ip3	-0.0572329	1.33942e-11	0.06822	9.74185e-13
Grk2	-0.0971575	1.0073e-31	0.0708731	9.89168e-13
Chmp5	0.0187663	2.99649e-12	0.00245241	9.89779e-13
Cmas	0.00210306	0.723391	0.0653207	9.9763e-13
Mfap1b	-0.0139566	0.00506321	0.04616	1.00933e-12
Tnfaip8	-0.000546153	0.00317868	0.0521694	1.04916e-12
Slc35c2	-0.083763	4.39882e-26	0.0648373	1.06401e-12
Tmem234	0.0180956	1.30671e-05	0.0146797	1.10232e-12
Galnt12	-0.108876	1.79797e-57	0.0619941	1.114e-12
Ssr1	-0.029836	7.196e-14	0.0534574	1.12921e-12
Cops9	0.0343369	1.44499e-12	-0.0530339	1.13034e-12
Ppp1r7	-0.028501	8.62296e-05	0.0634129	1.14931e-12
Rnf215	-0.0448141	6.58767e-22	0.0472675	1.16427e-12
Gtf2b	-0.0130994	1.31529e-05	0.0690118	1.23922e-12
Aldoc	0.0577531	6.65059e-06	-0.0328584	1.26749e-12
1810058I24Rik	0.0638238	4.04366e-20	-0.0242862	1.27274e-12
Smim14	0.0682747	7.70992e-19	0.010532	1.27888e-12
Lrp1	-0.053035	8.62391e-19	0.064901	1.28766e-12
Ctnna1	0.0237938	2.5632e-06	0.0305424	1.30295e-12
Ssbp3	-0.052559	1.28662e-24	0.0466881	1.32858e-12
Fam174a	0.0251896	2.27135e-11	0.0230461	1.37951e-12
Zfp871	-0.0471574	1.3289e-16	0.0510097	1.38827e-12
Polr2m	-0.00365799	6.21105e-07	0.0429746	1.41605e-12
Kcnk12	-0.124465	9.76412e-99	0.0538061	1.41949e-12
Tubb5	0.0991559	3.40349e-28	0.0038584	1.43342e-12
Srp68	-0.0266361	2.30419e-05	0.0557235	1.45093e-12
Etv3	-0.00966649	1	0.0635533	1.49605e-12
Cept1	-0.0950433	1.08515e-44	0.0434487	1.50411e-12
Glyr1	-0.0597579	3.36661e-17	0.0653582	1.5088e-12
Klf4	-0.0788695	2.1575e-48	0.0547609	1.55421e-12
Zcrb1	0.0195275	5.76785e-10	-0.021944	1.57046e-12
Ptov1	-0.090734	1.05517e-34	0.0372939	1.59415e-12
Hist1h2bc	0.0508726	2.20487e-16	0.00944736	1.6059e-12
Smad2	-0.043762	5.62803e-11	0.0526719	1.63331e-12
Elf2	-0.0429773	5.85869e-18	0.0476531	1.64574e-12
Eif3k	0.133235	4.86205e-55	-0.0436576	1.77878e-12
Rsf1	-0.0773534	7.08216e-27	0.0698863	1.78103e-12
Hspa4	0.0145082	0.00349064	0.0580841	1.89389e-12
Ginm1	-0.0343956	1.96759e-14	0.0461794	1.92613e-12
Yipf3	-0.0492513	5.00524e-21	0.0543323	1.93914e-12
Cox4i1	0.23259	1.18202e-177	-0.0702406	1.97443e-12
Lrmp	-0.027303	0.248221	0.0577203	2.01528e-12
Ergic3	-0.0162622	6.91566e-06	0.0269048	2.02441e-12
Fbxl20	-0.0579352	4.0349e-23	0.0524752	2.03109e-12
Acp1	-0.000103204	0.00668546	0.0428182	2.06283e-12
Rbmxl1	-0.0335484	3.00086e-07	0.0622452	2.09892e-12
Mon2	-0.0832668	5.00968e-35	0.0578027	2.11272e-12
Wdr83os	0.082737	1.0486e-24	-0.0422131	2.11392e-12
Grn	-0.22376	1.92622e-169	0.0804113	2.1258e-12
Taf15	-0.101141	3.71149e-41	0.0414951	2.14679e-12
Rab35	-0.0619623	7.18497e-23	0.0583278	2.16939e-12
Kmt2e	-0.0956635	6.88839e-30	0.0484749	2.17352e-12
Acly	-0.0108362	0.158052	0.059733	2.17357e-12
Safb2	-0.0532526	3.33739e-17	0.0566762	2.19637e-12
Med22	-0.0218361	0.799262	0.0683565	2.26651e-12
Tnpo3	-0.0532368	2.39854e-17	0.0562021	2.33582e-12
Tmem147	0.00320921	1.64861e-10	0.0120315	2.37185e-12
Pfdn2	0.0269861	5.0192e-15	-0.0322967	2.48043e-12
Faf2	-0.0467297	1.55062e-12	0.0556885	2.4811e-12
Ube3a	-0.0183986	1.38296e-10	0.0397489	2.50355e-12
Sec14l1	-0.0489183	1.11668e-17	0.0482161	2.50449e-12
Swap70	-0.0526065	1.56997e-24	0.0540121	2.55099e-12
Map2k1	-0.0657325	8.7007e-15	0.0716086	2.60783e-12
Lpgat1	-0.0302427	0.00683136	0.0561157	2.68277e-12
Hcfc1r1	0.0680942	3.32634e-23	-0.0324863	2.68668e-12
Tmub2	-0.054832	1.14764e-17	0.0608228	2.70497e-12
Ilf2	-0.0244427	6.06137e-08	0.045232	2.71006e-12
Sptan1	0.00859511	7.37891e-06	0.0366707	2.73835e-12
Pitpnc1	-0.0663661	5.83082e-20	0.0152207	2.7588e-12
Atf6b	-0.0474582	3.12e-15	0.0572852	2.78866e-12
Snrk	-0.0630262	6.99397e-31	0.0235838	2.84678e-12
Slc29a1	-0.0715397	2.21332e-25	0.0638531	2.86298e-12
Rp9	0.0384721	2.84269e-09	0.00857041	2.86374e-12
Ormdl3	-0.0332385	2.87827e-11	0.0448124	2.98479e-12
Raf1	-0.0459312	1.1163e-16	0.0502965	2.98485e-12
Fbxo33	-0.0264228	0.0221217	0.053879	3.0087e-12
Ttc14	-0.0721978	7.89438e-14	0.0426637	3.04003e-12
Calu	-0.0266056	3.36256e-10	0.0464719	3.19629e-12
Nadk	-0.0114258	8.95276e-07	0.0474362	3.20098e-12
Sdf4	0.0665587	1.29758e-18	0.0407365	3.21686e-12
Zfp622	-0.00121279	0.00314299	0.0500373	3.28216e-12
Smc3	-0.0268565	7.81875e-06	0.0573463	3.32287e-12
Rps8	0.121044	1.89889e-48	0.0723163	3.34787e-12
Kif21b	-0.0677704	8.77731e-18	0.0714202	3.43094e-12
Actr10	-0.00660078	4.05457e-09	0.0328219	3.44435e-12
Rexo2	0.0572747	1.92611e-15	0.00366698	3.46163e-12
Mpp6	0.0117846	0.000237606	0.0545474	3.5692e-12
Chuk	-0.0363801	2.86692e-16	0.0462907	3.57182e-12
Lsm14a	-0.050919	2.57498e-20	0.0558358	3.59492e-12
Zranb1	-0.0462414	1.8573e-13	0.0553315	3.63925e-12
Tox4	-0.0601499	2.45472e-17	0.0579194	3.78317e-12
Ltbr	-0.0445686	2.7475e-11	0.0550129	3.81155e-12
Rnf145	-0.0481408	1.3217e-15	0.0537441	3.86533e-12
Actr2	-0.0195932	2.17567e-18	0.0200763	3.87431e-12
Sh2b3	-0.102849	8.53978e-42	0.0695463	3.9219e-12
Ptk2b	0.00119963	1	0.0630084	3.93097e-12
H2afy	-0.0979196	2.65247e-24	0.0521526	3.94207e-12
Ctss	0.172601	2.11775e-118	0.0679946	4.01048e-12
Abcd3	-0.0422601	1.60017e-13	0.0485755	4.21013e-12
Rnf10	-0.010165	0.00513453	0.0483831	4.23078e-12
Rab6a	-0.0127503	0.000246475	0.0390401	4.25182e-12
Ptgr2	-0.028267	0.000255827	0.055081	4.25941e-12
Atp6ap2	-0.0969421	7.95066e-30	0.0408589	4.26879e-12
Emc10	0.0191633	2.78036e-12	0.0138977	4.27683e-12
Cntrl	-0.0367284	9.33852e-12	0.0498756	4.39373e-12
Sertad2	-0.0146237	8.25716e-05	0.0520451	4.43372e-12
Gart	0.00248712	1	0.0423784	4.90727e-12
Snx14	-0.0376634	3.15704e-11	0.0476348	4.96857e-12
Slc25a3	0.108003	1.14674e-31	-0.0465871	5.04396e-12
Mcm3	-0.00595841	1	0.0635411	5.14174e-12
Txndc9	0.00292913	1.14445e-07	0.0266469	5.17818e-12
Slbp	-0.0233024	0.163305	0.0688091	5.26887e-12
Dync1i2	-0.0636624	2.89091e-19	0.0464872	5.29399e-12
Slc7a8	-0.122694	5.52257e-45	0.0739714	5.3263e-12
Peli2	-0.0457529	6.74878e-12	0.0589701	5.35047e-12
Sgk3	-0.0087974	0.893975	0.0525133	5.46637e-12
Aff4	-0.0193108	4.50729e-10	0.0515662	5.48413e-12
Jade2	-0.0991268	8.66531e-62	0.0511001	5.5301e-12
Arid1b	-0.0325194	3.85415e-06	0.0503556	5.54749e-12
Rtf1	-0.0567599	6.41745e-14	0.0543429	5.92174e-12
Synj1	-0.0567338	5.07067e-21	0.0491399	6.03951e-12
Jpt1	0.0945321	2.78197e-31	0.033822	6.13808e-12
Glb1	-0.0523846	1.03204e-14	0.0604645	6.204e-12
Pgk1	0.059355	9.57517e-14	0.0129719	6.62492e-12
Lrp10	-0.0825005	9.48664e-32	0.0551095	6.67915e-12
Ptbp1	-0.0349903	1.7893e-10	0.0659212	6.81531e-12
Slc9a9	-0.0660019	2.7841e-17	0.0698891	6.90458e-12
Tmem259	-0.0591296	4.43978e-19	0.0584658	6.97792e-12
Stard9	-0.0769365	4.52131e-20	0.0744923	7.13229e-12
Oma1	-0.069749	2.58798e-25	0.0536812	7.31407e-12
Fam117b	-0.0765315	9.07304e-30	0.0557187	7.31586e-12
Metap2	-0.030672	3.94548e-06	0.0074008	7.4691e-12
Psmc4	0.00105977	4.72411e-09	0.0284907	7.52686e-12
Txndc17	0.0700299	1.18946e-21	0.0092467	7.61817e-12
Snx10	0.00533865	1	0.0584988	7.73089e-12
Arsb	-0.196189	3.64123e-127	0.0790809	7.77161e-12
Tmem115	-0.0492255	1.40952e-19	0.0505769	7.90497e-12
Adipor2	-0.0271861	1.69771e-06	0.0474412	7.9261e-12
Xrn2	-0.0268231	3.86371e-17	0.0224023	8.06871e-12
Dnmt3a	-0.0756392	3.90148e-23	0.0612257	8.66891e-12
Pou2f2	-0.184098	1.07825e-76	0.0882013	8.69172e-12
Ralb	-0.0409447	3.15482e-14	0.0556048	8.69966e-12
Srsf7	-0.0769325	2.08262e-26	0.0141992	8.80156e-12
Clint1	-0.0470196	1.26482e-12	0.0636142	8.85025e-12
Gde1	-0.00262618	1.58728e-06	0.0229634	8.89819e-12
Lhfpl2	-0.0206448	0.0698566	0.074567	8.90841e-12
Plcl1	-0.0332281	3.54219e-05	0.0577264	9.48592e-12
Slc31a2	-0.0279161	7.27077e-08	0.0595137	9.62312e-12
Pdgfa	0.0361251	0.000365403	0.0497187	9.71826e-12
Usp25	-0.0200019	0.460963	0.0534697	9.76746e-12
Tnrc18	-0.0626076	2.11796e-25	0.0560986	1.00394e-11
0610012G03Rik	0.0202997	1.35085e-05	-0.0357529	1.01097e-11
Myadm	-0.0190769	0.086708	0.0442138	1.03813e-11
Ppp1r15b	-0.0323097	1.4454e-07	0.0502799	1.06198e-11
Hnrnpr	-0.0148821	6.6529e-13	0.0410654	1.08547e-11
Notch1	-0.01255	4.6721e-07	0.0323537	1.09607e-11
Vps29	0.089376	1.20918e-36	-0.00858925	1.12107e-11
Id2	-0.0373797	0.0441075	0.0925063	1.15505e-11
Map7d1	-0.0146454	1.12871e-07	0.0283283	1.16528e-11
Wdr20	-0.03004	0.000146074	0.0471594	1.18208e-11
Ntan1	-0.00792924	1.05233e-08	0.0325487	1.18777e-11
2021-03-05	-0.00309281	1.89709e-09	0.0479433	1.1933e-11
Itsn2	-0.0507009	1.75769e-17	0.0515741	1.20292e-11
Eif2s3y	-0.0675292	1.06762e-32	-0.00984061	1.22342e-11
Uqcc2	0.0970729	2.38341e-32	-0.0566865	1.23147e-11
Gkap1	-0.0744145	9.78185e-41	0.0426698	1.23187e-11
Srrm1	-0.102184	4.52371e-29	-0.00901431	1.23563e-11
Erp29	-0.109738	1.36734e-47	-0.00285357	1.26431e-11
Sat1	0.0309007	0.00445065	-0.0702789	1.27616e-11
Rpl24	0.274319	2.04183e-235	-0.0770843	1.29186e-11
Gaa	-0.016389	0.00408101	0.0609042	1.31397e-11
Atxn2l	-0.0391475	2.08768e-11	0.0584639	1.3272e-11
Zfp110	-0.0231059	0.0135123	0.0454634	1.33383e-11
Znrf2	-0.0101943	1	0.0667736	1.34778e-11
Slc43a2	-0.0893033	1.3137e-37	0.0584581	1.3676e-11
Icosl	-0.00773912	1	0.0574806	1.37267e-11
Dnajc25	-0.036536	4.08844e-08	0.0490359	1.38143e-11
Thra	-0.0271319	6.04076e-14	0.0388534	1.38467e-11
Mrpl20	0.0520165	2.05941e-15	-0.0167155	1.38767e-11
Plekhf2	0.00514196	0.035345	0.0597666	1.40815e-11
Emc2	0.0338394	1.17107e-11	-0.0271361	1.43113e-11
Plekhm3	-0.0107187	1	0.0581413	1.45522e-11
Ddx21	-0.0310116	0.000137939	0.0540797	1.5078e-11
Chd8	-0.0361883	8.74549e-07	0.0503408	1.51126e-11
Snrpg	0.0396592	1.86986e-13	-0.0465083	1.53036e-11
Ikbkb	-0.0426206	2.71381e-14	0.0559836	1.57179e-11
Ccdc86	-0.0300743	0.596187	0.0665602	1.57388e-11
Stau1	-0.0424277	1.29506e-09	0.0572769	1.6249e-11
Hmgxb4	-0.0469522	5.76181e-13	0.0478755	1.64227e-11
Clk1	-0.146056	2.98483e-55	0.0316795	1.65087e-11
Odc1	-0.00864588	0.454025	0.0481591	1.6575e-11
Cdc16	-0.0425415	2.00073e-15	0.0450498	1.68025e-11
Ttc13	-0.0511173	1.73344e-19	0.0483466	1.70783e-11
Cdk11b	-0.0259533	6.03687e-18	-0.001665	1.74902e-11
Bag5	-0.0209444	7.01261e-10	0.0476184	1.76023e-11
Stxbp5	-0.04442	2.6642e-14	0.0470691	1.80562e-11
Phip	-0.0926702	7.79259e-34	0.0412468	1.8477e-11
Arl4a	0.0179668	1.74085e-06	-0.0108323	1.86246e-11
Impa1	-0.0210551	0.00036901	0.0475769	1.87527e-11
Ythdc1	-0.0251637	8.67908e-12	0.0281556	1.90264e-11
Gm2a	0.135079	1.69057e-53	0.0254277	1.92198e-11
Crlf2	0.634041	0	0.0852248	1.92373e-11
Hsdl1	-0.0365202	1.4647e-09	0.0457987	1.92419e-11
Kmt5a	-0.0448476	9.93926e-16	0.0460151	1.93192e-11
Acox3	-0.151818	1.18424e-51	0.086881	1.9485e-11
Oat	0.0240179	3.85785e-08	0.0395567	2.02822e-11
Uqcrc1	-0.0185756	9.7809e-12	0.018135	2.0447e-11
U2af1	0.0396132	2.29373e-18	-0.0209791	2.07411e-11
Hmgb1	-0.010707	0.0709354	0.0160792	2.08569e-11
Tpp2	-0.0700899	1.63076e-25	0.0616286	2.09295e-11
Kdm5a	-0.0526877	2.12576e-15	0.0548737	2.11139e-11
Ube2n	-0.00243984	4.00716e-10	0.0303855	2.12893e-11
Maz	-0.0807926	1.62632e-32	0.0580856	2.15295e-11
Snrpd1	0.0506893	3.10469e-19	-0.0189303	2.18357e-11
Psma1	0.00790716	7.89677e-08	-0.011465	2.19274e-11
Psme2	0.0950221	2.59076e-31	0.00531369	2.21608e-11
Pgm1	-0.032955	1.1853e-11	0.041439	2.27636e-11
Ube2i	0.0102698	1.06834e-07	0.0234043	2.27843e-11
Klhl7	-0.0407884	1.33662e-10	0.0591068	2.29803e-11
Gls	-0.0796219	2.86552e-30	0.0616034	2.4022e-11
Ctps2	-0.03292	0.000232993	0.0527665	2.43012e-11
Lipa	-0.00978577	0.000501914	0.0545673	2.43102e-11
Luc7l2	-0.208139	1.79814e-121	-0.00607533	2.47597e-11
Tlk1	-0.043174	1.06767e-14	0.0481101	2.49374e-11
Khnyn	-0.037172	4.92664e-07	0.0512947	2.50146e-11
Tmem206	-0.0413368	2.49847e-08	0.058245	2.60005e-11
Vamp3	-0.0126679	1.90348e-05	0.0488667	2.60317e-11
Morc3	-0.0262222	3.65518e-12	0.0457595	2.60684e-11
Abr	-0.0136521	0.345103	0.0583421	2.61973e-11
Neu1	-0.0372222	7.44191e-10	0.0604796	2.6728e-11
Ppp1r9a	-0.148305	8.64442e-63	0.0733727	2.69762e-11
Tgif1	0.0578761	2.86278e-09	0.078698	2.70083e-11
Eloa	-0.0440687	6.72708e-09	0.0572585	2.77693e-11
Zmynd8	-0.0766626	6.77423e-31	0.0557021	2.92186e-11
Wdr1	-0.0100157	1.56043e-05	0.0652815	2.9741e-11
Idh3b	0.00579061	2.11391e-07	0.00728283	3.0277e-11
Alg1	-0.0471505	2.32875e-15	0.0482061	3.05109e-11
Psmd13	0.0113492	1.18743e-05	0.016419	3.07067e-11
Brk1	0.0728231	4.34947e-22	-0.0127671	3.10101e-11
Drap1	0.0484663	5.47688e-11	-0.0262004	3.15831e-11
Usp4	-0.0345412	5.06204e-07	0.0507367	3.18957e-11
Sf1	-0.0313583	5.68027e-07	0.0345291	3.20209e-11
Nmd3	-0.0355342	1.07875e-05	0.046107	3.28351e-11
Tmc6	-0.023323	0.400117	0.0503303	3.29444e-11
Nme1	0.0971521	9.39761e-37	-0.0378363	3.30886e-11
Adora3	-0.0624673	2.36169e-12	0.0654751	3.42009e-11
Eif2a	-0.0252169	0.00413747	0.0544045	3.43105e-11
Dnajb1	-0.000482168	7.33924e-06	0.0497577	3.43212e-11
Atp6v0d1	-0.0135037	4.15779e-08	0.0372657	3.48698e-11
Pgls	0.0982844	1.2036e-31	-0.0609548	3.51417e-11
Gtf2i	-0.0292467	9.15739e-11	0.046564	3.564e-11
Cop1	-0.0691785	2.39954e-32	0.0464406	3.59126e-11
Arid4b	-0.0626259	1.53446e-23	0.0579375	3.59923e-11
Stk4	-0.0419384	1.18544e-05	0.0596222	3.6008e-11
Tbc1d10b	-0.0421218	1.99698e-15	0.0417924	3.62875e-11
Ssrp1	-0.0220713	2.63714e-05	0.0558681	3.75216e-11
Tnpo1	-0.0283934	0.0152225	0.0606698	3.7698e-11
Tmem168	-0.0579835	9.42631e-15	0.0573167	3.84721e-11
Tmem131	-0.0118806	0.211433	0.0559529	3.88215e-11
Rnf2	-0.0614828	1.78558e-21	0.0529204	4.0085e-11
Ggnbp2	-0.0113283	9.88233e-06	0.0422212	4.01806e-11
Prkcb	-0.00162858	1	0.0605508	4.16382e-11
Acadl	-0.00844523	0.00996103	0.0350135	4.16754e-11
Arl10	-0.0417154	9.52871e-13	0.0533363	4.18403e-11
Cyp4v3	-0.0200838	1	0.0586764	4.19514e-11
Zfp157	-0.0565745	1.31624e-25	0.0437206	4.25536e-11
Ube2q2	-0.0510123	2.90218e-15	0.054354	4.3748e-11
Srpk1	-0.0322368	1.42187e-12	0.0515265	4.43732e-11
AY036118	0.00358628	0.913799	0.0515002	4.43933e-11
Cript	0.0169948	9.28001e-09	0.0186113	4.48216e-11
Srpk2	-0.0122456	2.93219e-07	0.0198544	4.48303e-11
Dynll1	0.199465	3.03032e-88	-0.0636408	4.4884e-11
Chic2	-0.0461678	9.78891e-16	-0.00289517	4.4977e-11
Tgfbrap1	-0.0626704	8.26144e-21	0.0550231	4.61225e-11
Parp8	-0.0330234	3.84081e-06	0.0550906	4.62364e-11
Cnot8	-0.0612665	4.7e-17	0.0581179	4.69674e-11
1600012H06Rik	-0.0306378	1.20333e-06	0.0463174	4.86617e-11
Trim56	-0.00808801	1	0.0564839	5.01022e-11
Slmap	-0.0803265	1.46788e-28	0.0675404	5.01547e-11
Epc1	-0.0724395	1.22869e-33	0.0460373	5.29208e-11
Nop56	-0.0407705	8.8192e-07	0.0673435	5.31025e-11
Zfp68	-0.0332837	1.44393e-09	0.052982	5.40424e-11
Ctr9	-0.0260827	0.00353976	0.0464941	5.41567e-11
Nsun2	-0.0140576	1	0.0559084	5.58935e-11
Ypel3	-0.0262094	0.0216522	-0.0195239	5.67162e-11
Clcn3	-0.057104	2.19745e-17	0.0463712	5.67379e-11
Smim19	-0.0903179	1.42831e-44	0.0530087	5.68161e-11
Ppp1cc	-0.012681	2.01387e-13	0.0157405	5.68256e-11
Ccdc50	-0.0570368	1.56483e-13	0.0483935	5.72008e-11
Tln2	-0.0667335	1.55481e-22	0.0558651	5.72055e-11
Hnrnpul2	-0.00306858	1	0.0590802	5.91026e-11
Cabin1	-0.031232	1.02319e-11	0.0489447	6.11972e-11
Eci2	-0.0114347	3.32272e-10	0.0254097	6.31138e-11
Rnf114	-0.0290419	2.31116e-05	0.0500416	6.40229e-11
Uhrf2	-0.0583302	2.72905e-20	0.0507695	6.45669e-11
Gtf2a2	-0.039206	1.02213e-14	-0.0235023	6.53371e-11
Cebpz	-0.0984644	4.73329e-28	0.0698157	6.674e-11
Cd180	-0.0511993	6.11991e-08	0.0806433	6.68453e-11
Lnpep	-0.0304539	5.12577e-10	0.0502469	6.68633e-11
[truncated: 3,019 more rows]

## Sheet: Fig1c_MAC
Gene	LnFC (aged vs young)	Adjusted P-value (aged vs young)	LnFC (exenatide-treated aged vs young)	Adjusted P-value (exenatide-treated aged vs young)	Source data for Fig. 1c (MAC)
mt-Co3	-0.0347495	1	0.37206	2.3009e-25
mt-Nd2	-0.157239	0.00217743	0.377519	2.63081e-21
mt-Nd4l	0.272781	1.06299e-05	-0.550036	6.22392e-21
mt-Nd1	-0.110736	0.357893	0.29055	5.26665e-12
Tgfbi	-0.205136	0.0221403	0.38284	5.8367e-11
Rps12	-0.0329771	1	0.315687	3.34705e-10
Rps15	-0.0561963	1	0.316769	1.32123e-08
Prdx1	0.183948	0.00315179	-0.306268	1.82459e-08
Rpl17	0.0130193	1	0.317503	2.85959e-08
mt-Nd3	-0.173764	0.0835041	0.317664	3.40267e-08
Cebpb	-0.510085	4.12677e-32	0.3594	2.75555e-07
Rpl36	0.102659	1	-0.249274	4.63675e-07
Rpl23a	-0.0726585	1	0.299713	1.32375e-06
Mt1	-0.165041	1	-0.503932	2.2019e-06
Tpt1	-0.0102021	1	0.247203	1.14458e-05
Rpl41	-0.0670751	1	-0.197041	4.25452e-05
Eef1a1	0.0156275	1	0.230452	4.43131e-05
Rps25	-0.089458	1	0.257215	4.88883e-05
Ogfrl1	-0.330424	3.30487e-15	0.24581	8.14333e-05
Nrp1	-0.183203	0.000101639	0.281125	8.6774e-05
Rack1	-0.0243278	1	0.264247	0.000118512
Adgre1	-0.297493	8.02131e-10	0.271514	0.000364283
Ehd4	-0.251577	2.44537e-08	0.261501	0.000574434
Rpl35	0.0611237	1	-0.235046	0.000623467
Rnf130	-0.277434	1.39655e-11	0.227573	0.00067911
Rpl5	-0.0149776	1	0.24905	0.0012015
Ddx5	-0.131167	0.0947635	0.202362	0.00157976
Rtn4	-0.0715983	1	0.217496	0.0023446
Cox6b1	0.0426626	1	-0.219081	0.00335226
Gna12	-0.166869	0.00651861	0.200511	0.00345453
Cst3	-0.00834845	1	-0.285151	0.00421549
Rpl12	0.0846234	1	0.256285	0.00510701
Eif4b	-0.033511	1	0.206117	0.00703245
Csf1r	-0.31676	4.78925e-17	0.219915	0.00941252
Crebzf	-0.0789183	1	0.15162	0.00966141
Gm42418	-0.053939	1	0.259414	0.010766
Rps8	-0.0233988	1	0.176066	0.0114992
Mgat2	-0.066086	1	0.157796	0.0122236
Gls	-0.157907	0.809307	0.224376	0.0131553
Kctd2	-0.180974	3.69522e-06	0.160987	0.0135553
Ubc	-0.120745	1	0.232798	0.0173162
Cenpb	-0.141281	0.00709424	0.178815	0.0230617
Ndufa7	0.0423217	1	-0.197211	0.0247818
Gnas	-0.15578	0.174309	0.272468	0.0270942
Mcl1	-0.175172	0.256076	0.263623	0.0300046
Tmbim6	-0.056415	0.011084	0.159735	0.0327373
Rps14	0.0641092	1	0.200547	0.0354637
9930111J21Rik2	-0.0827422	1	0.212945	0.0358999
Gas6	-0.122974	1	0.213669	0.0374137
Atox1	0.0750012	1	-0.221093	0.0439187
Rps29	-0.0592946	1	-0.17294	0.0457153
Wfdc17	0.768299	4.20157e-17	-0.47442	0.184982
2610507B11Rik	-0.170723	0.00111593	0.160306	0.463308
2510039O18Rik	-0.122558	0.0405911	0.133695	0.669899
Ube2m	-0.214672	6.53814e-08	0.165561	0.84608
Mrc1	-0.405091	2.49466e-14	0.238044	0.851544
Cd81	0.365448	4.35229e-20	-0.235458	0.877787
Pak2	-0.154402	0.000349797	0.141307	1
Sparc	-0.235051	0.000939782	-0.130566	1
Snrpf	-0.0787833	0.03444	0.055763	1
Il10rb	-0.218555	8.10128e-06	0.187142	1
Ifi27	0.261928	4.104e-08	-0.148262	1
5031439G07Rik	-0.177019	3.05837e-05	0.126491	1
Stab1	-0.451809	4.5527e-19	0.203886	1
Nrros	-0.218772	3.77087e-06	0.188241	1
Phf3	-0.126222	0.00177433	0.127129	1
Ppp1r12c	-0.145561	0.0356959	0.132618	1
Tnrc6c	-0.13736	0.00755135	0.121241	1
Otulin	-0.141721	0.0232882	0.108081	1
Pacsin2	-0.170421	0.00570704	0.130632	1
Bms1	-0.0979656	0.00332627	0.0761091	1
Plekho1	-0.223491	8.4942e-06	0.129376	1
Lgmn	-0.212275	8.14923e-05	0.117992	1
Pik3cg	-0.201882	4.148e-06	0.12302	1
Ifngr1	-0.280825	1.68241e-10	0.168306	1
Psmb2	0.0914101	0.000989535	-0.145313	1
Aldoa	0.177325	0.0014538	-0.133755	1
Hfe	-0.282852	3.49159e-11	0.145623	1
Mogs	-0.120383	0.00274886	0.0758356	1
Uap1l1	-0.171477	0.000364639	0.130513	1
Serinc3	-0.261169	1.0883e-12	0.138524	1
P2ry6	-0.177101	0.00999737	0.146797	1
Inpp5d	-0.213028	8.43392e-05	0.0926336	1
Gcnt1	-0.12125	0.0262975	0.0596077	1
Ppp1r14b	-0.224505	1.53046e-06	0.136917	1
Ap2a2	-0.299673	4.45262e-12	0.135663	1
Rnase4	-0.293426	4.76862e-09	0.129742	1
Igfbp4	-0.399785	2.17404e-17	0.163756	1
Dusp6	-0.18884	0.00203972	0.173766	1
H2-D1	0.229634	8.91686e-05	0.147427	1
Fcrls	-0.397767	8.12727e-19	0.184731	1
Arpc2	-0.129769	0.0184661	0.114001	1
Fkbp15	-0.190226	4.53655e-05	0.115856	1
Txnip	-0.281185	6.5999e-09	0.190069	1
Ucp2	-0.358331	4.67097e-20	-0.00660807	1
Slc7a8	-0.178825	0.00308156	0.122521	1
Snx2	-0.21278	6.36638e-05	0.155916	1
Git2	-0.175525	0.00631002	0.119015	1
Pebp1	0.106443	0.0267671	-0.0691258	1
Osbpl11	-0.159045	0.000397018	0.0890915	1
Pomp	0.144124	0.0111776	-0.131947	1
Dse	-0.178041	0.00228156	0.137122	1
Arhgap19	-0.219898	5.40422e-05	0.136391	1
Sirpa	-0.214867	0.00317772	0.145076	1
Ms4a6c	-0.404689	1.69481e-21	0.160691	1
Dab2	-0.333173	5.86759e-11	0.149898	1
Gng2	-0.173504	0.00842324	0.106844	1
Tsc22d3	-0.373564	7.66392e-11	-0.13722	1
Gm26917	-0.285409	1.68633e-05	0.160516	1
Sbf2	-0.275562	6.15452e-11	0.0914108	1
Ndufb10	0.144644	0.039394	-0.12199	1
Snx20	-0.135925	0.00168223	0.0980289	1
Man1c1	-0.163498	0.00165199	0.112217	1
Paox	-0.224356	3.05923e-07	0.122481	1
F13a1	-0.347805	8.23791e-10	0.157599	1
Pcbp1	-0.16	0.000165516	0.125786	1
Akt1	-0.158515	0.00184584	0.0981771	1
Ndufa11	0.0542863	0.00476027	-0.0843396	1
Crlf2	0.282224	4.03978e-11	0.121872	1
Dbp	-0.501574	2.35622e-41	0.08845	1
Tbc1d4	-0.160238	0.0132929	0.102196	1
Gpr183	-0.171761	0.0383513	0.117811	1
Tlr7	-0.215724	5.40157e-07	0.0955386	1
Lst1	-0.323405	6.16092e-14	-0.13953	1
Ptpra	-0.188679	9.97317e-05	0.115956	1
Sfmbt1	-0.102588	0.0303633	0.0663266	1
Maf	-0.378495	1.16875e-18	0.120398	1
Rpl18a	0.185475	6.50975e-06	-0.0944324	1
Cd163	-0.34045	0.0204123	0.185599	1
Tm2d1	-0.0536266	0.0081228	0.0279925	1
Map4k4	-0.140501	0.0104716	0.109797	1
Ap1b1	-0.204386	3.05512e-06	0.100461	1
Rps13	0.185128	6.6968e-07	-0.0179253	1
Jmjd1c	-0.198817	0.00059495	0.114642	1
Ehd1	-0.213076	0.00103028	0.121885	1
Baz2b	-0.105791	0.0123402	0.0868785	1
Dok2	-0.0975811	0.0204411	0.0831658	1
Scoc	-0.249304	0.0248645	-0.13297	1
AB124611	-0.16464	0.00754858	0.100508	1
Mfap3	-0.139048	0.00219382	0.0743783	1
Sft2d1	-0.174151	0.000219434	0.0936062	1
Ophn1	-0.156614	0.0264935	0.0591345	1
Colec12	-0.18303	0.000287024	0.109058	1
Smap1	-0.134003	0.000261111	0.0744373	1
Erg28	-0.0468819	0.00664666	0.0323143	1
Rcc2	-0.125323	0.0207758	0.0751779	1
Pxdc1	-0.188962	0.00749162	0.102185	1
Hbb-bs	0.190038	2.88486e-10	0.983972	1
Filip1l	-0.197496	8.56842e-06	0.0702086	1
Cited2	-0.289386	0.00801126	0.135909	1
Cd86	-0.22094	9.10786e-05	0.100175	1
Lyve1	-0.664612	2.82406e-18	-0.0448704	1
Cfp	-0.19592	0.000140117	0.0331467	1
H2-K1	0.203473	0.0127889	0.118656	1
Rabac1	0.130551	0.0155416	-0.0737207	1
Pfdn5	0.15883	0.000230501	-0.0481812	1
Nr1d2	-0.160082	9.88458e-08	0.02098	1
Dynll1	0.210876	0.0100031	-0.111087	1
Slc43a2	-0.222317	2.5331e-07	0.0853318	1
Gas7	-0.168104	0.000865111	-0.0162601	1
Pacs2	-0.118628	0.023965	0.0548082	1
Tcn2	-0.18624	0.00715889	0.0894823	1
Rpl11	0.175926	0.000506033	-0.0609786	1
Nisch	-0.264074	4.83404e-10	0.0890845	1
Rps19	0.170834	0.0219339	-0.0779701	1
Tlr4	-0.134305	0.00396501	0.0516599	1
Gusb	-0.17347	0.00239692	0.0821052	1
AW112010	0.227578	0.000244049	-0.100857	1
Ankrd11	-0.249304	3.59245e-08	0.0593563	1
Tm6sf1	-0.307552	2.77569e-10	0.0859433	1
Ms4a6b	-0.28134	3.59079e-11	0.0520418	1
Cltc	-0.185008	0.0073784	0.0760239	1
Glul	-0.273984	9.66757e-08	-0.108356	1
Gtf2a2	-0.159034	0.00726098	-0.0736385	1
Agpat3	-0.187868	5.4527e-05	0.0443813	1
Prdx5	0.147139	0.0366988	-0.0840282	1
Rpl18	0.176577	0.000954718	-0.0786229	1
Rin2	-0.16266	0.0330884	0.0797403	1
Lifr	-0.232354	3.16324e-06	0.058136	1
Pde7a	-0.220015	2.26983e-10	0.0216917	1
C4b	0.285993	0.000262441	0.125606	1
Slc31a1	-0.179415	5.61703e-05	0.0702919	1
Ptms	-0.173462	5.25282e-05	-0.0324059	1
Rpl15	0.12599	0.015256	-0.0506113	1
Cd209d	0.355236	4.92528e-29	0.115345	1
B4galt1	-0.249487	8.06123e-07	-0.0642822	1
Marcks	-0.203632	0.000554105	0.0570497	1
Dram2	-0.161989	0.00528325	0.0767167	1
Hmox1	-0.162967	0.0101492	0.00763792	1
Armc8	-0.148883	7.80956e-05	0.0466298	1
Eif3f	0.111239	0.0155981	-0.0244267	1
Stk17b	-0.222933	0.000532185	0.0658457	1
Adcy7	-0.169886	4.01078e-05	0.0225561	1
Hpse	0.147578	4.14116e-06	0.0264403	1
Rps4x	0.237922	2.33185e-09	-0.0546142	1
Clcn5	-0.156752	0.0159013	0.0657366	1
B3galnt1	-0.159501	0.0337657	0.0622508	1
Pf4	-0.33817	9.50839e-13	0.104136	1
Rps24	0.165169	0.00804394	-0.035097	1
Ddit4	-0.149581	3.03901e-05	-0.0474517	1
Cd209g	0.625623	4.85564e-25	-0.0262216	1
Slfn2	-0.204937	0.00270356	0.0949153	1
Ppp1r21	-0.18798	4.06096e-06	-0.00755595	1
Rpl21	0.161223	0.0111077	-0.0677714	1
Rassf2	-0.191566	4.16404e-05	0.0339517	1
Cd209f	0.75334	8.43242e-25	0.0561313	1
Rps20	0.1961	0.00010926	-0.0231074	1
Mgst1	0.321891	2.41042e-14	-0.00095289	1
Pkn1	-0.193196	6.06817e-06	0.0319237	1
Bcl10	-0.21546	0.000411152	0.0753305	1
Cd74	0.474438	0.00172719	-0.149676	1
Ppp1r9a	-0.162378	0.0109272	0.05996	1
Rps27a	0.152982	0.00449044	-0.0368421	1
Rps10	0.15452	0.00194848	-0.0337178	1
Ednrb	-0.38186	1.22991e-15	-0.0820563	1
Ccl9	-0.279528	4.78076e-12	0.0759737	1
Rpl13	0.24999	8.32461e-12	-0.0572407	1
Wdr26	-0.185652	0.00228277	0.0497695	1
Fcgrt	-0.397043	1.31491e-19	0.0665043	1
Flcn	-0.143483	0.00488146	0.0429544	1
Ttr	1.22908	9.7319e-35	0.132241	1
Rnf169	-0.16557	4.59006e-06	0.0346893	1
Gmfg	-0.210211	0.000332194	0.0544202	1
Chka	-0.207777	2.66145e-08	0.0459035	1
Stard8	-0.32098	6.90748e-13	0.0609177	1
Rpsa	0.1739	0.00694013	-0.0436923	1
Sla	-0.212151	2.83708e-10	0.0143334	1
Rpl9	0.134146	0.00354564	0.0378968	1
Cfh	-0.367133	1.23245e-18	0.0408991	1
Pex13	-0.226723	2.64744e-10	0.0381248	1
Ltc4s	-0.201815	0.0399862	-0.0714386	1
Ms4a4a	-0.157239	0.00632157	-0.036628	1
Cd209a	1.25568	1.22664e-78	0.0681273	1
Clec4a1	-0.186091	0.0193092	0.0462504	1
Taf6l	-0.173147	0.000238732	0.02808	1
Rhob	-0.288657	1.05444e-05	0.0108154	1
Jdp2	-0.199473	2.18338e-09	0.0259438	1
Frmd4b	-0.278291	1.93253e-10	-0.000168957	1
Rpl19	0.21947	1.3278e-10	-0.0201648	1
Myo5a	-0.253201	7.54543e-07	0.0480078	1
Bcl2a1b	0.271535	3.31033e-06	0.0198755	1
Nfatc2	-0.187601	9.68474e-06	0.0236114	1
Tef	-0.177004	1.45079e-07	0.0164633	1
Naca	0.171756	5.95087e-05	-0.027283	1
Wwp1	-0.178073	0.010846	0.0134121	1
Rps5	0.197912	1.13022e-05	0.0352262	1
Mgl2	-0.459209	3.55702e-17	0.0985022	1
Pim3	-0.283102	3.08946e-05	0.0635807	1
H2-Aa	0.268221	0.000838659	-0.0321474	1
Cyr61	-0.197005	0.00596085	0.0543064	1
Tubb4b	0.198896	0.00805897	-0.00590137	1
Cbr2	-0.308659	5.31103e-10	0.0122741	1
Fkbp5	-0.451336	1.8663e-36	0.0188067	1
Cd209b	0.647228	2.40354e-22	-0.016415	1
Rps3	0.153184	0.000956279	0.0207115	1
H2-DMa	0.226183	5.10829e-07	0.0467664	1
Sult1a1	-0.317635	4.85001e-16	-0.0155399	1
Per3	-0.205976	8.62694e-06	0.0273473	1
Tpst2	-0.173123	0.00293378	0.0372918	1
Klf9	-0.194921	0.0158782	0.0182506	1
Mlxip	-0.151975	0.000212915	0.0223656	1
Ccl8	0.582955	4.31667e-11	-0.317962	1
Tspo	0.206404	0.000277718	-0.0115674	1
Hpgd	-0.202557	0.0159417	0.0124466	1
H2-Ab1	0.260603	5.37071e-05	0.0514171	1
Pla2g7	-0.207597	0.00720595	-0.0564969	1
Per1	-0.186829	3.65121e-07	-0.0206752	1
Zfp36l1	-0.182427	5.35374e-05	0.0207174	1
Pla2g2d	0.219219	0.00207763	-0.00143591	1
H3f3a	-0.141075	0.00235816	0.00973219	1
Ctsa	-0.17033	0.00388931	0.00516021	1
Pid1	0.152934	0.0147546	0.029245	1
Rps3a1	0.169109	0.00165097	0.00703002	1
H2-Eb1	0.280846	0.000193747	-0.0222485	1

## Sheet: Fig1c_OLG
Gene	LnFC (aged vs young)	Adjusted P-value (aged vs young)	LnFC (exenatide-treated aged vs young)	Adjusted P-value (exenatide-treated aged vs young)	Source data for Fig. 1c (OLG)
mt-Nd4l	0.226419	1	-0.563638	7.24188e-16
mt-Nd2	-0.142759	1	0.474193	1.83832e-12
mt-Co3	-0.170141	1	0.418962	1.31754e-07
mt-Nd3	-0.304879	0.0180252	0.412237	5.191e-06
Rps12	-0.201666	1	0.299812	8.28171e-06
Eef2	-0.157607	1	0.367574	1.15003e-05
Cebpb	-0.561621	4.52563e-06	0.521095	1.26e-05
Atp5g2	0.150938	1	-0.314302	1.63437e-05
Sec61g	-0.0801825	1	-0.328228	0.00050671
Tpt1	-0.0858724	1	0.251728	0.000541059
Uqcrb	0.136046	1	-0.332595	0.00120916
Calr	-0.358533	0.378842	0.342984	0.00170755
Rpl41	-0.0795174	1	-0.277021	0.00189201
Prdx1	0.0341224	1	-0.269176	0.0156496
Ppia	0.14793	1	-0.237934	0.0178084
Cox8a	0.029113	1	-0.240638	0.0188203
Rpl35	-0.0316107	1	-0.252054	0.0258635
Cenpb	-0.262801	0.224507	0.282786	0.0366139
Slc5a6	-0.311829	0.887171	0.325684	0.0451795
Rps25	-0.126013	1	0.239895	0.0465936
Npr3	-0.505996	8.02603e-05	0.307423	0.0931546
Perp	-0.404322	0.000340782	0.282635	0.0964806
Adamts2	-0.352231	0.00182869	0.235431	1
Six1	-0.263787	0.0254573	0.206108	1
Col6a1	-0.421085	0.00145549	0.236139	1
Tgfb1i1	-0.401926	5.85848e-05	0.198768	1
Slc26a2	-0.637707	5.03296e-06	0.225355	1
Mbtps1	-0.326307	0.00065184	0.154851	1
Rcn2	-0.315172	0.00292512	0.19488	1
Pgrmc1	-0.345433	0.00638194	0.14326	1
Eva1c	-0.343031	4.23892e-06	0.0510917	1
Ttr	1.21174	8.94773e-09	-0.0707482	1
Fbln1	-0.588036	1.13856e-08	0.17595	1
Foxc2	-0.327019	0.00671667	0.19172	1
Gaa	-0.288829	0.0158461	0.128067	1
Clta	0.263316	0.00782979	-0.102176	1
Car14	-0.413148	0.00202219	0.13231	1
Fkbp5	-0.472489	2.14881e-07	0.122551	1
Dbp	-0.427492	0.00458804	0.122551	1
Per3	-0.442102	0.000170982	0.13525	1
Aebp1	-0.370068	0.00924361	0.124251	1
Dnajc25	-0.331584	1.29615e-05	0.0554113	1
C130026I21Rik	0.387631	0.0013102	-0.100593	1
Serpinh1	-0.38263	0.0126494	0.0916936	1
Bzw1	-0.506851	2.44073e-06	-0.111517	1
Igfbp2	-0.661764	8.00939e-05	-0.0352152	1
Col3a1	-0.546645	0.000108859	-0.0751302	1
H2-Ab1	0.575007	2.37123e-05	0.133979	1
Tank	-0.352724	0.0120721	-0.0601124	1
Col12a1	-0.372029	0.000510153	-0.0229263	1
Col1a1	-0.624718	0.0260392	0.0984338	1
Sparc	-0.582806	0.000233362	-0.00445814	1
Cd74	1.09383	0.000105971	0.0449731	1
Crispld1	-0.486476	0.00306119	-0.0866067	1
Cilp2	-0.455198	5.21629e-09	-0.0385205	1
Fhl2	-0.404161	0.00182396	0.00436655	1
Ppic	-0.428642	3.21311e-05	0.0660844	1
Col1a2	-0.592694	4.2228e-05	0.0460284	1
Osgin2	-0.49849	6.84207e-06	-0.04657	1
Grb10	-0.37356	0.0179042	0.0183018	1
Mgp	-0.429766	0.000359293	0.104659	1
Emilin1	-0.323034	0.00124939	-0.00606675	1
Tmem176b	-0.413133	0.00120518	-0.0146471	1
Cntfr	-0.320194	0.0402006	0.00651203	1
Slc16a9	-0.678977	1.1863e-09	0.00946999	1
Mpp6	-0.648679	4.3601e-10	0.042809	1
Por	-0.522286	6.06104e-05	-0.0139087	1
Ccnd2	-0.354508	5.22608e-05	-0.0136669	1
A530032D15Rik	0.24835	0.00293922	-0.0235813	1
Col11a1	-0.305473	0.00400107	-0.0164295	1
Nt5dc2	-0.379024	0.00512381	0.0074166	1

## Sheet: Fig1c_SMC
Gene	LnFC (aged vs young)	Adjusted P-value (aged vs young)	LnFC (exenatide-treated aged vs young)	Adjusted P-value (exenatide-treated aged vs young)	Source data for Fig. 1c (SMC)
mt-Nd4l	0.0195597	1	-0.525315	1.00676e-88
mt-Co3	-0.159532	4.83227e-22	0.317202	1.40557e-87
Rpl41	0.00859866	1	-0.334767	4.555e-71
Wtip	-0.714083	2.62722e-127	0.504716	2.39664e-59
mt-Nd2	-0.23569	2.71357e-39	0.317758	5.60987e-59
mt-Nd3	-0.382507	5.10575e-73	0.364235	8.03294e-52
Gnas	-0.130885	9.74367e-14	0.255889	1.25774e-44
Cebpb	-0.488616	1.20566e-37	0.612462	8.72673e-43
Rpl37	0.0704602	1	-0.283514	1.90662e-42
Rpl36	0.0833473	1	-0.289096	2.43668e-42
Eef2	-0.0903127	0.0783386	0.311551	3.00582e-41
Prdx1	0.184391	1.10715e-18	-0.296069	7.13326e-40
Rpl37a	0.0749605	1	-0.263685	2.20195e-37
Rpl39	0.0905954	1	-0.285874	3.9211e-36
Gm42418	-0.141203	1	0.397694	4.49352e-35
Tns1	-0.242962	4.41485e-21	0.303338	9.49914e-35
Carmn	-0.363081	4.16676e-47	0.411736	3.80706e-34
Rps29	0.10681	0.000202444	-0.24223	1.15476e-33
Ppp1r12c	-0.432731	1.02478e-71	0.318731	4.41109e-33
Zic2	-0.159711	1.74873e-11	0.300293	4.83092e-33
Mcam	-0.214489	1.32132e-14	0.353594	1.39909e-32
Cenpb	-0.292492	1.42401e-36	0.305132	2.20297e-32
Rpl23a	-0.104955	4.79594e-06	0.292515	1.07035e-31
Uqcrb	0.0718116	1	-0.258709	3.10554e-30
Dbp	-1.0281	6.10127e-274	0.301695	4.08032e-30
Rpl35	0.0551781	1	-0.265703	3.46977e-28
Ppia	0.0304661	1	-0.204933	3.84407e-28
mt-Nd1	-0.157495	4.88201e-16	0.229231	1.47009e-27
Ppp1r12a	-0.172147	9.09456e-10	0.309691	9.34783e-25
Atp1b1	-0.261449	8.21872e-22	0.307846	8.93213e-24
mt-Atp8	0.0209142	1	-0.27789	1.87095e-22
Marveld1	-0.376357	6.59014e-49	0.269308	5.04362e-22
Cox8a	-0.0166465	1	-0.183457	6.35896e-22
Fau	0.141106	2.43323e-12	-0.183334	3.05138e-21
Camk2g	-0.199776	3.59214e-12	0.274721	9.59158e-21
Cald1	-0.0955435	1.961e-05	0.184469	2.316e-20
Tbx2	-0.360475	4.35204e-43	0.262696	2.54049e-20
Syne2	-0.209939	3.75411e-14	0.258048	4.1793e-20
Atp5e	-0.099007	7.17873e-09	-0.21287	4.99567e-20
Gucy1b1	-0.214452	1.99737e-14	0.277969	1.0678e-19
Cox6b1	-0.0400028	1	-0.213892	1.87005e-19
Rpl38	0.0723329	1	-0.226281	2.10033e-19
Rps27	0.0171152	1	-0.200556	1.32991e-18
Rps25	-0.0574729	1	0.213731	2.00208e-18
Ube2m	-0.275611	2.38352e-38	0.215653	5.97097e-18
Rpl18a	0.206579	7.82447e-28	-0.180463	7.26476e-18
Uqcr10	-0.0368192	1	-0.214117	1.09648e-17
Sorbs1	-0.146822	3.50419e-08	0.263981	2.33572e-17
Klf9	-0.43557	8.83212e-73	0.247806	2.72743e-17
Nudt4	-0.0881617	0.0311218	0.222078	6.35345e-17
Limd1	-0.194092	5.43849e-15	0.228344	7.52263e-17
Rpl5	0.0146478	1	0.19993	7.9615e-17
Rpl30	0.185433	4.77927e-23	-0.169204	1.22818e-16
Ncor1	-0.1733	6.44541e-13	0.205823	1.99759e-16
Gper1	-0.0376665	0.844606	0.277066	2.08509e-16
Rpl11	0.160771	5.2743e-15	-0.178879	2.11991e-16
Nab1	-0.24869	5.13435e-24	0.227768	3.82543e-16
Tnrc6c	-0.155994	5.41821e-12	0.188711	3.90546e-16
Atox1	0.0808524	1.44488e-09	-0.213007	8.25384e-16
Lgalsl	-0.298193	4.41656e-35	0.22744	8.62156e-16
Gng5	0.109627	0.000695639	-0.190883	1.17916e-15
Cab39	-0.144498	1.29641e-09	0.209338	1.63501e-15
Plce1	-0.210809	2.51723e-15	0.22351	1.7265e-15
Nedd4	-0.0892736	0.201966	0.220581	1.74186e-15
Zfp36	-0.0642385	1	0.328435	2.15727e-15
Ppm1a	-0.1516	1.65809e-09	0.202826	2.52544e-15
Pdgfa	-0.277654	4.86123e-27	0.2222	3.03776e-15
Gna11	-0.10423	5.54173e-09	0.19433	3.46717e-15
Sec61g	0.00408074	0.00149585	-0.173771	4.27753e-15
Zic1	-0.124666	0.00087427	0.229898	4.65423e-15
Uqcr11	-0.113967	6.5e-08	-0.189987	6.61047e-15
Foxd1	-0.14467	6.53148e-07	0.213356	1.09865e-14
Lmod1	-0.113716	0.18805	0.240432	1.6835e-14
Kcnk3	-0.235984	6.57276e-23	0.199909	1.70166e-14
Cdc42ep3	-0.102486	9.31199e-07	0.23578	1.83973e-14
Rpl17	0.081218	1	0.189065	2.62032e-14
Aoc3	-0.304069	5.99405e-32	0.21769	2.88586e-14
Pde1a	-0.105	0.0269434	0.223734	4.73704e-14
Rpl22l1	0.0957817	0.359359	-0.206912	5.99555e-14
Pcbp1	-0.215898	1.04352e-22	0.200797	6.09782e-14
Ccnd2	-0.338686	2.12969e-30	0.238795	6.2396e-14
Csnk1g2	-0.146637	9.12101e-11	0.184434	6.48255e-14
Synm	-0.209926	1.19195e-11	0.254726	8.67092e-14
Gm10076	0.0363413	1	-0.211395	9.81091e-14
Hnrnpd	-0.236341	3.69043e-30	0.185828	2.27188e-13
Btg2	0.0464648	1	0.344596	2.43254e-13
Rpl35a	0.102708	0.0123726	-0.164792	2.83083e-13
Rps28	-0.046311	0.0154419	-0.197663	2.85057e-13
Myh11	-0.389413	1.58004e-31	0.31473	3.15655e-13
Elob	-0.0343475	1	-0.183706	4.45049e-13
Atp6v1f	0.165056	1.53445e-23	-0.170295	5.30538e-13
Sdc2	-0.126947	1.03432e-09	0.177024	9.42807e-13
Rpl12	0.056674	0.077665	0.193104	1.31594e-12
Rgs7bp	-0.184158	1.11537e-10	0.204808	1.32285e-12
Nkd1	-0.317458	1.62885e-35	0.214448	1.4802e-12
Rtn4rl1	-0.100775	0.000172728	0.166215	1.53755e-12
Rab12	-0.186924	5.00146e-20	0.177398	1.61498e-12
Smap1	-0.211859	7.33712e-24	0.171765	1.74861e-12
Lrrc10b	-0.40791	9.24961e-70	0.189553	1.83001e-12
Notch3	-0.31764	2.03903e-42	0.218563	2.43195e-12
Rps20	0.235626	2.6064e-31	-0.16595	3.11137e-12
Cst3	0.382349	5.43434e-48	-0.258258	3.68383e-12
Kcnj12	-0.123535	4.22954e-06	0.164823	5.21047e-12
Filip1l	-0.192384	1.37371e-10	0.218732	5.29217e-12
Malat1	-0.308613	1.77639e-68	0.150234	5.55254e-12
Pura	-0.125315	4.06295e-08	0.186717	5.67953e-12
Rps27a	0.100779	0.00569262	-0.147387	6.90694e-12
Cbx6	-0.305293	2.12904e-38	0.202763	7.97273e-12
Cox6c	-0.193619	6.63956e-26	-0.169635	8.41216e-12
Atp5j2	-0.0551135	0.71346	-0.181441	8.49441e-12
Phf3	-0.109931	1.03896e-06	0.165408	9.40248e-12
Jam3	-0.249487	2.54021e-30	0.17733	9.46532e-12
Gucy1a1	-0.0727376	0.000265258	0.204535	9.75792e-12
Igfbp7	-0.356832	1.07274e-98	0.147925	1.2607e-11
Hspb1	0.30549	1.00295e-24	-0.230502	1.64598e-11
Atp5g2	0.0580174	1	-0.165875	1.88028e-11
Tef	-0.399575	2.56992e-93	0.159471	2.16969e-11
Ppp1r12b	-0.260385	5.53227e-26	0.196001	2.40067e-11
Atp2b4	-0.31001	1.48252e-39	0.19111	2.42402e-11
Eid2	-0.0585275	0.0118997	0.102902	2.56036e-11
Tusc1	-0.0845384	0.000190583	0.134096	2.59051e-11
Cox5b	-0.0525244	1	-0.171273	3.2272e-11
Eif4h	-0.115833	2.57924e-07	0.182773	3.50099e-11
Nr1d1	-0.187685	2.04604e-21	0.16966	3.50272e-11
Cspg4	-0.358081	7.21697e-49	0.217244	3.81704e-11
Mt1	0.462075	1.68377e-17	-0.425865	4.53772e-11
Serf2	0.0620425	1	-0.216953	4.83431e-11
Rps11	0.1766	6.96478e-21	-0.144342	4.89402e-11
Pdgfrb	-0.216262	8.00791e-09	0.225918	5.19901e-11
Rpl18	0.061076	1	-0.141032	5.20802e-11
Uqcrq	-0.0850008	5.986e-05	-0.170302	5.58008e-11
Stk24	-0.193643	1.04665e-15	0.192253	6.75286e-11
Rack1	0.0205938	1	0.19613	8.67452e-11
Atp2a2	-0.243484	3.73346e-22	0.185822	1.09043e-10
Rps15	-0.0501416	0.00191257	0.17589	1.17542e-10
Wsb2	-0.156982	6.70794e-12	0.171117	1.39698e-10
Synpo	-0.141588	4.67758e-08	0.170299	1.58981e-10
Parm1	-0.162038	8.60265e-08	0.198703	1.88292e-10
Edf1	0.130358	2.52054e-10	-0.152244	1.93341e-10
Tspo	0.523938	1.18882e-76	-0.173704	2.02048e-10
Mylk	-0.138202	0.000499188	0.223143	2.07293e-10
Snrk	-0.213921	3.87741e-19	0.177137	2.28986e-10
Inpp5a	-0.120211	2.94182e-05	0.179647	2.7962e-10
Tmsb4x	0.221606	4.59031e-05	-0.267796	3.81936e-10
Ndufa4	0.144137	0.000303218	-0.217853	4.0993e-10
Dgkg	-0.193848	4.84086e-16	0.178652	4.62899e-10
Pink1	-0.0223702	1	0.175008	4.91473e-10
Fermt2	0.0415285	1	0.133325	5.51122e-10
Gsn	-0.300418	3.81307e-30	0.182199	6.83917e-10
Hint1	0.217996	8.8641e-19	-0.17887	9.48073e-10
Uba2	-0.251995	4.88981e-28	0.183754	1.08891e-09
Dbi	0.179077	1.17958e-08	-0.188892	1.10663e-09
Plekha3	-0.150923	1.28231e-12	0.142456	1.23524e-09
Ubl5	0.0141602	0.000763841	-0.191932	1.24719e-09
Sumo2	0.0304819	1	-0.161851	1.32514e-09
Rpl4	-0.0397759	0.276707	0.168249	1.79245e-09
Ubc	0.144095	0.0296158	0.19063	1.9315e-09
Uba52	-0.0100586	0.000109419	-0.1667	2.02289e-09
Atp5l	-0.0287965	1	-0.159731	2.519e-09
Adap2	-0.213247	3.68545e-11	0.204095	3.09948e-09
Rassf3	-0.0690608	1	0.183185	3.21465e-09
Oxct1	-0.0909956	0.109329	0.194846	3.24706e-09
Adcy9	-0.0973628	0.00167069	0.154642	3.32529e-09
Lzts2	-0.0946931	0.000589907	0.165439	3.52004e-09
Pdcd7	-0.0827061	0.00069836	0.122889	3.86975e-09
Rpl15	0.169493	3.17175e-17	-0.142808	4.7346e-09
Epas1	-0.132562	0.000499554	0.192596	4.88848e-09
Ppp2r5a	-0.0560348	1	0.188223	4.99507e-09
Ckap4	-0.128016	2.6883e-09	0.139638	5.1296e-09
2010107E04Rik	-0.091233	2.39524e-06	-0.170983	6.04122e-09
Rps4x	0.210086	2.75186e-25	-0.143397	6.69673e-09
Foxc1	-0.198558	1.18845e-14	0.18306	7.62872e-09
Ythdf1	-0.162083	1.73723e-14	0.143107	8.07852e-09
Tns2	-0.192102	3.44518e-16	0.16007	8.28181e-09
Rps21	-0.00354764	1	-0.131842	9.11853e-09
Selenok	0.118286	7.21827e-06	-0.162301	1.16256e-08
Bod1l	-0.0891616	1.55766e-05	0.158242	1.19064e-08
Romo1	-0.0356963	1	-0.161187	1.28603e-08
Mprip	-0.240862	2.33142e-21	0.188336	1.79833e-08
Crebzf	-0.130359	2.37177e-12	0.120876	1.84865e-08
Mindy2	-0.0424457	1	0.13913	1.96668e-08
Eif4a2	-0.00524082	0.000338467	0.102402	2.01052e-08
Ndufs5	0.023919	1	-0.148564	2.12967e-08
Hcfc1r1	0.0337756	0.223385	-0.175783	2.3636e-08
Ehd2	-0.208693	1.15507e-18	0.173227	2.63089e-08
Per3	-0.406515	2.94228e-84	0.13748	3.0598e-08
Pdha1	-0.125396	3.25984e-07	0.156236	3.34358e-08
Mxd4	-0.135025	2.86585e-06	0.169872	3.35376e-08
1810037I17Rik	0.116299	1.1425e-12	-0.113075	3.4908e-08
Mcl1	-0.0370274	0.011941	0.18408	3.6174e-08
Tln1	-0.094018	0.000653228	0.16717	3.72843e-08
Atp5b	-0.142806	4.60859e-13	0.150786	3.94267e-08
Rpl19	0.15728	4.69272e-18	-0.12157	4.12299e-08
Eef1a1	0.0397537	1	0.120695	4.18832e-08
Lamb2	-0.29405	2.26819e-34	0.176039	5.36308e-08
Rps8	-0.0455735	1	0.123786	6.17181e-08
Pabpc1	-0.0721234	0.0560846	0.152937	6.32133e-08
Gfra2	-0.0200584	1	0.150655	7.46082e-08
Rps24	0.272111	2.0812e-50	-0.126146	7.83591e-08
Ndufa7	-0.0229106	1	-0.151753	8.13123e-08
Daam2	-0.107877	0.00010673	0.156086	9.35247e-08
Oaz2	-0.265354	1.1623e-27	0.161451	1.01237e-07
Rpl13	0.194468	1.16003e-30	-0.113667	1.22631e-07
Spop	-0.146921	1.86766e-07	0.16097	1.23231e-07
Phldb2	-0.286775	2.54574e-31	0.163142	1.23623e-07
Itgb1	-0.147886	8.10343e-11	0.149029	1.24332e-07
Ano1	-0.254782	1.70395e-15	0.210244	1.40667e-07
Hdgf	-0.29173	5.89775e-41	0.15615	1.41092e-07
Tob2	-0.167175	7.65455e-07	0.187211	1.51198e-07
Net1	-0.119015	0.00571086	0.178673	1.74973e-07
Filip1	-0.320864	8.30185e-36	0.174544	1.87383e-07
Ppm1l	-0.203571	6.86506e-16	0.168189	1.92622e-07
Lamc1	-0.341001	1.00606e-46	0.163087	2.08478e-07
Map1b	-0.100341	0.129639	0.170138	2.1391e-07
Rab14	-0.0799142	1.56844e-06	0.133328	2.15915e-07
Tbx3	-0.109988	0.00556963	0.166642	2.20835e-07
Rps12	0.042531	1	0.132567	2.22278e-07
Dab2ip	-0.162692	6.20595e-12	0.140307	2.42187e-07
Rpl13a	-0.084292	0.0562761	0.148955	2.60169e-07
Kcnq1ot1	-0.183229	4.41236e-07	0.221326	2.73452e-07
Mbnl2	-0.134324	1.75602e-09	0.152972	3.37069e-07
Rpl34	0.0307405	1	-0.140561	3.55887e-07
Thra	0.143925	2.0371e-06	0.158876	3.59376e-07
Pbxip1	-0.165539	1.68492e-08	0.176915	3.60246e-07
Rpl29	0.0693731	1	-0.145771	4.84912e-07
Wnt5b	-0.233589	9.64034e-21	0.15794	4.85087e-07
Olfml2a	-0.227146	2.17722e-22	0.160187	5.1207e-07
Hectd1	-0.0432969	0.00511265	0.131659	5.36475e-07
Perp	-0.475962	1.33214e-76	0.170199	5.45998e-07
Nes	-0.014797	1	0.201539	6.84701e-07
Cavin1	-0.20405	2.84229e-15	0.171274	6.86979e-07
Cnn3	-0.103637	0.0330322	0.166982	7.07189e-07
Cox7a2	-0.0424022	0.542041	-0.138328	7.18809e-07
Pde3a	-0.210954	1.47897e-15	0.177458	7.4895e-07
Rpl22	0.143227	1.39815e-08	-0.138681	7.50884e-07
Rap2a	-0.133991	8.43415e-08	0.149082	8.31157e-07
Itgb5	-0.110046	6.95996e-07	0.152737	8.49817e-07
Mgll	-0.0435218	1	0.151679	8.58125e-07
Sem1	-0.0326734	0.0841795	-0.114999	8.70924e-07
Scaf11	-0.0625216	0.00019914	0.1505	8.76767e-07
Ankrd12	-0.260278	5.02006e-25	0.157644	8.92829e-07
mt-Atp6	-0.125557	2.1308e-15	0.0985856	8.97462e-07
Crtc3	-0.0842288	0.00093222	0.153511	9.20321e-07
Smdt1	0.0699334	0.00152645	-0.128913	9.41258e-07
Spcs1	0.0397432	1.9781e-06	-0.120221	9.83727e-07
Rbm24	-0.29351	8.8664e-28	0.184157	1.02828e-06
Rbx1	0.0392863	1	-0.116296	1.13139e-06
Acvr2b	-0.0764997	0.000108592	0.08285	1.16114e-06
Pten	-0.275407	1.30794e-23	0.177582	1.20992e-06
Rnf6	-0.0719851	0.000700252	0.115188	1.21805e-06
Rps19	0.165362	6.14897e-13	-0.131851	1.21851e-06
Rock1	-0.0811375	0.46746	0.176037	1.26931e-06
Cacna1c	-0.189195	4.85822e-19	0.133036	1.33902e-06
Sdhd	-0.123949	5.39504e-07	0.135597	1.38774e-06
Rasd1	-0.0157228	1	0.248042	1.40601e-06
Epn2	-0.204258	5.19552e-17	0.143046	1.40848e-06
Dlst	-0.147088	5.40323e-11	0.141056	1.43829e-06
Eprs	-0.0985635	0.171185	0.159185	1.72954e-06
Chchd2	0.151798	1.11998e-15	-0.117231	1.73469e-06
C1s1	-0.194799	8.52771e-16	0.150556	1.77427e-06
Dad1	0.044969	0.0190822	-0.132506	1.80118e-06
Akirin2	-0.149234	5.31234e-15	0.127829	1.81922e-06
R3hdm2	-0.124928	9.94828e-06	0.147033	2.20263e-06
Rps6	0.0842823	0.0048419	0.133724	2.25787e-06
Crim1	-0.104346	0.507687	0.175586	2.47158e-06
Ybx3	-0.199045	1.69673e-21	0.127464	2.51591e-06
Usp2	-0.353529	6.20087e-50	0.1564	2.78316e-06
Itpk1	-0.206748	6.085e-16	0.146769	2.91581e-06
Tnrc18	-0.040559	1	0.11533	2.92216e-06
Vasn	-0.104708	0.00134277	0.151119	3.01315e-06
Farp1	-0.107471	9.67613e-05	0.12626	3.17679e-06
Adcy5	-0.151276	9.52529e-07	0.163523	3.2467e-06
Clip1	-0.0515141	9.49615e-05	0.102045	3.25144e-06
Gpx4	0.181041	1.35124e-14	-0.143225	3.50171e-06
Pth1r	-0.14702	0.000127369	0.165473	3.57929e-06
Cap1	-0.161448	3.53812e-11	0.133834	3.77768e-06
Zbtb4	-0.0317307	1	0.145036	3.82908e-06
Myo18a	-0.126646	5.42506e-06	0.146687	3.84331e-06
Csrp2	0.221812	9.09443e-07	-0.24397	4.01815e-06
Rpn2	-0.0965631	1.69945e-05	0.129791	4.23115e-06
Tbx18	-0.0874631	0.354689	0.167629	4.56731e-06
Rock2	-0.142267	3.4676e-12	0.148276	4.93067e-06
Trpc1	-0.0844049	1	0.141304	5.27554e-06
Myo1b	-0.236718	2.19958e-13	0.184769	5.40923e-06
Zeb2	-0.145162	1.20143e-07	0.170328	5.44382e-06
Neat1	-0.194984	5.65071e-10	0.186622	5.87091e-06
Ccser2	-0.0536888	1.49393e-05	0.136799	5.9246e-06
Kcmf1	-0.125412	1.69339e-06	0.128668	5.95152e-06
Jph2	-0.104056	0.0240556	0.146144	6.13345e-06
Tmem51	-0.251912	2.96997e-27	0.148813	6.22971e-06
Rab21	-0.186516	4.22329e-20	0.121321	6.37497e-06
Utrn	-0.0615852	1	0.1659	6.38519e-06
Ryk	-0.147412	2.42638e-12	0.110149	6.40375e-06
Zfp91	-0.230562	2.73184e-23	0.138109	6.85977e-06
Ptpn1	-0.0896405	0.00147411	0.137444	7.06526e-06
Gna12	-0.133004	1.72209e-09	0.124313	7.08484e-06
Uaca	0.00301628	1	0.145493	7.76827e-06
Csnk1e	-0.201244	1.14132e-19	0.133415	7.8363e-06
Vcp	-0.0694125	0.0286166	0.12059	7.99135e-06
Rbms1	-0.0951829	1.11941e-05	0.150663	8.23582e-06
Park7	0.202623	4.76929e-21	-0.122645	8.72132e-06
Rps9	0.196578	7.98729e-21	-0.125877	9.96644e-06
Clptm1l	-0.121833	5.67397e-07	0.121111	1.0205e-05
Tmod1	-0.0983297	0.00013607	0.117056	1.07515e-05
Selenop	0.166664	5.85543e-13	-0.206427	1.12111e-05
Rasal2	-0.145861	1.91839e-07	0.14013	1.15774e-05
Sbno1	-0.0858331	0.0590518	0.128987	1.20665e-05
Mbnl1	0.122943	8.11617e-07	-0.117889	1.24943e-05
Psmc2	-0.0842264	1.56972e-05	0.11754	1.28257e-05
Brd4	-0.0947651	0.015074	0.120374	1.3045e-05
Pcdh1	-0.125039	5.35958e-08	0.122533	1.31152e-05
Gprc5c	-0.0903104	1	0.154403	1.34743e-05
Cuedc1	-0.117177	0.00102186	0.149144	1.348e-05
Cog7	-0.236069	2.0224e-15	0.17024	1.40146e-05
Cap2	-0.188457	1.74004e-13	0.144201	1.55114e-05
Bcam	-0.0866904	0.000232045	0.148188	1.60758e-05
Lrig1	-0.10818	0.000157119	0.124528	1.62488e-05
Smc3	-0.0520941	1	0.14301	1.75555e-05
Fgf1	-0.079139	1	0.157659	1.85608e-05
Kcna5	-0.257903	3.31489e-28	0.128921	1.90294e-05
Sdha	-0.0689985	0.000730599	0.111498	1.92609e-05
Bmpr1a	-0.0983585	0.043332	0.138841	2.00126e-05
Asap1	-0.165447	8.43237e-13	0.12885	2.07865e-05
Ndufa2	-0.084597	0.00340841	-0.131791	2.09024e-05
Celf1	-0.128289	4.37834e-09	0.136056	2.10662e-05
Arhgap10	-0.13778	1.40542e-06	0.15024	2.14153e-05
Jmy	-0.0541565	1	0.123353	2.14553e-05
Slc2a4	-0.212461	6.12772e-19	0.140912	2.2616e-05
Cds2	-0.0843327	0.123759	0.129001	2.2663e-05
Rps15a	0.139426	9.06145e-09	-0.123233	2.40665e-05
Tmem38b	-0.24842	3.92747e-23	0.141009	2.47119e-05
Selenow	0.142196	4.01442e-08	-0.145417	2.48102e-05
Dpysl3	-0.0200757	1	0.180691	2.55485e-05
Sort1	-0.13009	4.48037e-06	0.137168	2.63015e-05
Sun2	-0.125814	1.31904e-05	0.134781	2.96872e-05
Serpinh1	-0.222419	3.40816e-23	0.141102	3.11075e-05
Eif3a	-0.0575032	0.181591	0.12812	3.19621e-05
Cnn2	-0.0382734	1	0.146124	3.23018e-05
Nfic	-0.0978197	7.761e-06	0.119239	3.26139e-05
A4galt	-0.154681	3.04612e-12	0.111151	3.73453e-05
Actb	0.0328757	1	-0.163297	3.82808e-05
Dag1	-0.120932	2.75211e-06	0.151456	3.94623e-05
Atp5h	0.0114496	1	-0.12209	4.03015e-05
Fam241a	-0.283739	7.91559e-34	0.138517	4.18086e-05
Lars2	-0.0426249	1	0.108022	4.28711e-05
Selenom	0.206067	1.07047e-21	-0.142402	4.48092e-05
Mt3	0.066447	0.87931	-0.239022	4.63449e-05
Rcsd1	-0.152499	7.76104e-13	0.127371	4.89925e-05
Akt1	-0.133119	1.33865e-08	0.123448	4.96181e-05
Anp32a	0.0138707	1	0.114518	5.17042e-05
Mark1	-0.10904	0.000274071	0.121534	5.23877e-05
Cox5a	0.0211246	0.251492	-0.102376	5.41918e-05
Lamp1	-0.0253654	1	0.133406	5.48327e-05
Unc45a	-0.0925748	0.140465	0.118987	5.55276e-05
Rps26	0.0172594	1	-0.129046	5.64067e-05
Ccdc47	-0.0870164	0.0531385	0.124934	5.65268e-05
Palld	0.0652721	1	0.196782	5.71479e-05
Glg1	-0.103882	0.00245639	0.128978	5.8909e-05
Bicd2	-0.090745	0.000421489	0.116172	6.17735e-05
Rpl21	0.160257	2.10438e-16	-0.109144	6.21694e-05
Lemd2	-0.113201	2.1214e-07	0.103144	6.77221e-05
Senp6	-0.0269118	1	0.131488	6.86519e-05
Mafg	-0.0956602	0.000294232	0.112484	7.03985e-05
P3h3	-0.114731	1.40137e-10	0.0833349	7.30668e-05
Zfp148	-0.0907518	0.00141866	0.0982419	7.53087e-05
Fh1	-0.10205	0.000420536	0.106935	7.57312e-05
Bbx	-0.094233	0.000866797	0.130454	7.90555e-05
Mgat3	-0.100579	0.000109569	0.105939	7.91471e-05
Atp5g1	0.0737908	1	-0.149227	8.69583e-05
Trp53inp2	-0.204496	2.19233e-17	0.139665	8.82554e-05
Nr4a1	-0.0301576	1	0.201539	9.00029e-05
Gabarapl2	0.115872	2.63876e-08	-0.0853366	9.22652e-05
Phc2	-0.14578	1.52775e-10	0.120447	9.45608e-05
Tbc1d1	-0.124888	0.000476875	0.15069	9.85004e-05
Sox6	-0.142129	9.49859e-08	0.134037	0.000100124
Kcns3	-0.0366274	1	0.0925178	0.000102291
Cyhr1	-0.10536	1.06043e-06	0.0991654	0.000106141
Rbpms2	-0.294087	2.23099e-34	0.142222	0.000109245
Atp6v0e	0.0405813	0.040353	-0.122852	0.000115845
Eif4ebp2	-0.0657987	1	0.137542	0.000118943
Cry2	-0.0953091	7.26242e-05	0.102691	0.0001271
Plekhh3	-0.119626	0.000808507	0.137058	0.000127358
Nedd8	0.00697454	1	-0.119962	0.000130492
Arpc3	0.0888898	8.11297e-05	-0.0958497	0.000130506
Eif5b	-0.0868198	0.00122609	0.114905	0.000132309
Cirbp	0.25785	1.29424e-29	-0.142916	0.000135466
Hacd2	-0.0764997	0.292762	0.116568	0.000139622
Myl6	-0.0256289	1	-0.13485	0.000143157
Aff4	-0.0848133	0.0695518	0.129673	0.000143222
Slc20a2	-0.0724997	0.716041	0.122312	0.000149968
Tinagl1	-0.313192	3.01758e-20	0.187685	0.000152889
Kank2	-0.0876599	0.759237	0.132748	0.00015405
Tpt1	0.110683	1.19652e-06	0.110191	0.000154236
Lims1	-0.28258	2.38413e-34	0.127081	0.000162485
Nr2f1	-0.0851847	0.659359	0.146489	0.000168741
Tra2a	-0.0764997	1	0.15588	0.000169904
Mapre2	-0.20223	6.83718e-16	0.129833	0.000170637
Csk	-0.141639	3.56709e-12	0.132901	0.000175272
Adamtsl1	-0.198865	1.35083e-14	0.145196	0.000175648
Ski	-0.0416751	1	0.113705	0.000190842
Cdkn1c	0.0393056	1	0.173865	0.000192363
Cyth3	-0.0967645	0.00225613	0.126859	0.000202695
Prdx5	0.0450034	0.00057972	-0.0539775	0.000203217
Nr1d2	-0.280842	6.75308e-47	0.102697	0.000208603
Cobll1	-0.128105	6.9739e-09	0.134382	0.000210108
Atp6v1g1	0.123555	6.58179e-13	-0.0999413	0.000212224
Anxa6	-0.0726412	0.363793	0.122824	0.000217351
Ncl	-0.12893	4.77987e-08	0.136988	0.000220867
Srf	-0.113098	0.000150645	0.115455	0.000222163
Mark2	-0.100182	0.000731546	0.112027	0.000222234
Nfkbiz	0.0483196	1	0.158076	0.000240645
Angpt1	-0.0471251	1	0.13294	0.000241976
Fos	-0.0241583	1	0.323015	0.000242284
Amfr	-0.0885885	1.8311e-05	0.107257	0.000247308
Rtn4	-0.0518071	3.95027e-07	0.101787	0.000268928
Ubn1	-0.0921808	0.000756485	0.118464	0.00027179
Adgrl1	-0.164745	3.2552e-13	0.128816	0.000285518
Kif1b	-0.069827	0.135379	0.128616	0.00029751
Otud1	-0.0502974	1	0.119708	0.000305876
Capn2	-0.0870525	0.00295519	0.124572	0.000306052
Eml2	-0.0553595	1	0.136184	0.000311244
Mid1ip1	-0.0506839	0.650771	0.118605	0.000319291
Axin1	-0.0613988	0.0526001	0.0782349	0.000331297
Pfkl	0.0415877	0.00810155	0.107077	0.000339063
Itga7	-0.136633	2.84268e-06	0.133984	0.000340649
Snw1	-0.104938	6.81105e-06	0.105321	0.000342559
Tsn	-0.0389013	0.00161736	0.0604365	0.000357821
Tomm7	-0.0523545	3.38972e-06	-0.106676	0.000391228
Slco3a1	-0.126618	0.0693581	0.145772	0.000394745
Gcnt2	-0.114358	5.60437e-08	0.0932419	0.000408175
Prrc2c	-0.0720299	0.0400467	0.138191	0.0004189
Usp19	-0.0678542	0.0444941	0.088368	0.000421173
Nisch	-0.0933541	6.08513e-06	0.119154	0.000430734
Mef2d	-0.135594	5.17444e-11	0.117048	0.000438946
Tpr	-0.0340503	1	0.114526	0.000441816
Lmna	-0.140251	1.54221e-11	0.142477	0.000443827
Polr2m	-0.0989726	3.3129e-06	0.124658	0.000454959
Map1a	-0.00212145	1	0.120964	0.000463214
Pacsin2	-0.0254006	1	0.129148	0.000471062
Wasf2	-0.0205171	1	0.111591	0.000480256
Arid5b	-0.0892263	0.07517	0.130524	0.000485123
Hlf	-0.352853	9.84644e-59	0.118832	0.000491457
Stat3	-0.0961608	0.269136	0.125928	0.000494203
Ebf1	-0.0550473	0.0139102	0.122371	0.000494807
Arhgef7	-0.210031	5.33382e-14	0.143228	0.000499434
Ginm1	-0.106136	6.84185e-05	0.122878	0.000502167
1700020I14Rik	-0.0824788	0.00037928	0.138512	0.000514654
Pde5a	-0.0806235	0.00423381	0.149515	0.000521389
Ccdc3	-0.177225	1.69909e-11	0.119651	0.000532366
Atp5a1	-0.0793598	0.019408	0.105105	0.000544042
AW011738	-0.128605	4.01578e-05	0.123035	0.000548832
Med21	0.0699062	0.00529254	-0.0879721	0.000579712
Apbb2	-0.116264	7.66908e-06	0.132875	0.000614262
Dusp8	-0.0702649	1	0.119296	0.000645383
Kpna6	-0.0660872	0.102605	0.0836342	0.000653125
Mtch1	-0.116098	1.87151e-06	0.111809	0.000685427
Btbd10	-0.0885936	0.00373317	0.101656	0.000692036
Plec	-0.0254736	1	0.140016	0.000716463
Tsnax	-0.126075	8.57504e-07	0.111987	0.00072667
Mfhas1	-0.137202	6.87612e-07	0.128056	0.000741921
Anxa11	-0.0898495	0.72267	0.122406	0.000750778
Psmd1	-0.0802568	0.601478	0.122572	0.000784078
Atp5k	-0.163197	2.52775e-15	-0.0833101	0.000793951
Zfp503	-0.0491863	1	0.103708	0.000800608
Actn4	-0.0857953	0.0313249	0.132362	0.000821568
Hipk3	-0.0653723	1	0.129714	0.000877258
Mcur1	-0.136191	1.7303e-06	0.119801	0.000898749
Aes	0.0374053	1	0.115072	0.000901998
Fam212b	-0.0393155	1	0.114891	0.000905593
Camk2n1	-0.0136349	1	0.100474	0.000968435
Crip1	-0.371055	3.01147e-47	-0.142327	0.000969553
Rnf10	-0.125421	2.06236e-06	0.125706	0.000973753
Fth1	0.312447	5.19928e-27	-0.147291	0.00107268
Ccar1	-0.074604	0.000405337	0.100928	0.00112453
Nipbl	-0.0222271	0.00413525	0.101076	0.00115544
Stum	-0.1469	9.18615e-10	0.104614	0.00119695
Dnttip2	-0.0151751	1	0.107524	0.00119911
Kmt5a	-0.115138	4.25186e-06	0.0941674	0.00120763
Rhoj	-0.153527	6.82909e-07	0.133589	0.00121525
Vasp	-0.0473938	1	0.105635	0.00124721
Rpl24	0.141785	2.38416e-08	-0.112945	0.00126022
Ctnna3	-0.0914413	0.000169753	0.0911689	0.00126915
Inpp4b	-0.161649	2.28506e-08	0.157368	0.00133728
Nacc2	-0.0828714	0.418124	0.110454	0.00133896
Psmb5	-0.0531193	6.23791e-05	-0.0791016	0.0013739
Paip2	0.046462	0.000295953	-0.0169939	0.00141677
Cdk15	-0.0477685	1	0.114637	0.00146142
Sugt1	-0.13341	8.10283e-09	0.0976985	0.00147504
Ankrd11	-0.119872	2.15643e-10	0.119362	0.00150721
Prrc2a	-0.0535741	0.216164	0.103038	0.00152859
Ldb1	-0.0321185	1	0.0909136	0.00161211
Akap2	-0.0718086	0.0216061	0.0875924	0.00163364
Kcnb1	-0.145353	1.88045e-08	0.106125	0.00165379
Eef1g	0.00262058	0.626456	0.0793981	0.00171957
Rpl9	0.139373	1.24172e-12	-0.0945634	0.00174604
Sun1	-0.0712504	0.212654	0.0960635	0.00177741
Cdh6	-0.208672	4.3016e-17	0.119171	0.00180836
Tmcc2	-0.0822587	2.86093e-05	0.0752968	0.00181091
Hdlbp	-0.132135	2.62802e-07	0.125973	0.00182253
Ttc28	-0.149994	3.25884e-07	0.129686	0.00184306
Bace1	-0.13506	7.61421e-08	0.110468	0.00193519
Macf1	0.0704263	0.0746927	0.0889093	0.0019453
Rab7	-0.0405857	0.491374	0.0542194	0.00205215
Serinc1	-0.0464887	0.00310193	0.110199	0.0020804
Inf2	-0.246779	1.76408e-21	0.125854	0.00213064
Zfhx3	-0.115685	0.00830711	0.144479	0.0022064
2021-09-06	-0.0316228	1	0.106108	0.00223236
Arhgap6	-0.0939893	0.00406384	0.110456	0.00231525
Luzp1	-0.0395287	1	0.119471	0.00234393
Dlgap4	-0.079948	0.294339	0.118133	0.00237031
Aco2	-0.168	5.6912e-13	0.120115	0.00239865
Ddx5	-0.00703991	1	0.0946288	0.00240479
Myadm	-0.084184	0.232645	0.112152	0.00246736
Rragd	-0.0147855	1	0.103376	0.00258089
Psma2	0.0419159	8.59749e-06	-0.0473415	0.00260195
Zbtb7a	-0.121774	3.029e-07	0.105703	0.00266836
Srp14	0.0802805	0.000967297	-0.0867616	0.00267027
Socs3	0.137146	1	0.206765	0.00274146
Ndrg2	-0.0800579	2.72426e-11	0.0627166	0.00275325
Cct3	-0.0730255	0.00245417	0.106956	0.00291679
2021-09-08	-0.238679	1.76131e-21	0.13636	0.00302231
Ppp2ca	-0.117203	3.24126e-09	0.0899945	0.0030683
Yaf2	-0.0956776	0.024699	0.112215	0.00309003
Ptp4a3	-0.121045	8.84836e-07	0.165304	0.00312806
Zfp703	-0.0855182	0.673799	0.11173	0.00320734
Fam110b	-0.126795	1.07705e-07	0.106074	0.00322337
Eif3c	-0.040945	0.414914	0.119939	0.00324685
Pip5k1b	-0.109194	0.000249086	0.101496	0.00343168
Ube2r2	-0.105275	4.19434e-07	0.113764	0.00346426
Fam220a	0.00693158	1	0.118769	0.00347239
Itga1	-0.20991	6.21699e-13	0.120954	0.00352718
Hspa9	-0.0478474	0.00114215	0.102231	0.00375314
Zfp644	-0.0841536	0.0228433	0.115837	0.00378446
G3bp2	-0.022262	1	0.0386441	0.0037922
mt-Cytb	-0.10073	6.49677e-05	-0.0779477	0.00383994
Snrpe	0.00719569	1	-0.110876	0.00385442
Cyr61	0.0177768	1	0.21877	0.00385996
Samm50	-0.0782978	0.151895	0.115781	0.00393057
Ndufb11	0.00831485	1	-0.104292	0.00402677
Ctnna1	-0.0379275	1	0.114045	0.00405665
Cdc42se2	-0.0877316	0.000157773	0.0982494	0.00410964
Nol7	-0.00146456	1	0.0666189	0.00431632
Vstm4	-0.0183753	1	0.113035	0.00478357
Ctcf	-0.0923479	0.0114927	0.114526	0.00480868
Psmd12	-0.0191342	1	0.0786604	0.00490114
Sh3bgrl3	0.128036	3.35538e-05	-0.123017	0.00501964
Coq10b	-0.229718	1.73792e-17	0.139009	0.00505764
Pfdn5	0.281388	1.50765e-43	-0.112365	0.00527826
Siah2	-0.0764997	0.0886862	0.0939545	0.00535138
Stim1	-0.156818	1.2952e-09	0.125119	0.00536116
Rnf14	-0.0383623	1	0.104859	0.00542166
Top1	-0.141718	3.37251e-12	0.0892596	0.005448
Tmem115	-0.0566214	1	0.0943348	0.00549804
Anapc5	-0.0573749	0.0084606	0.102175	0.00554091
Adamts1	0.0193328	1	0.195202	0.0055995
Ptpra	-0.0857734	3.88424e-06	0.0953102	0.00565392
Tecr	0.0488498	0.139077	-0.0718173	0.0057694
Zfp706	-0.00467401	0.0249432	-0.0705721	0.00580471
Pitpnb	-0.0703252	0.0794463	0.0938635	0.00601407
Leng8	-0.00435176	1	0.0697058	0.00604094
Copb2	-0.0451325	1	0.110539	0.0060603
Hexim1	-0.0226751	1	0.0877278	0.00609027
Aplp2	0.0304358	0.0334039	0.093179	0.00617425
Phip	-0.0530107	1	0.132383	0.00624957
Ppp1r14b	-0.196658	6.0916e-18	0.112162	0.00632746
Klf7	-0.0315433	1	0.109101	0.00637826
Esam	-0.236679	1.18604e-23	0.0467433	0.00648732
Ypel3	0.0064183	0.0211467	-0.0561046	0.00658644
Rasl12	-0.0807073	1	0.127625	0.00669321
Fam8a1	-0.109458	1.51213e-05	0.102465	0.00676161
Ndufs7	0.0412507	1	-0.125601	0.00676399
Ggta1	-0.0428762	1	0.0867694	0.00684213
Capza2	0.044815	0.000230577	-0.0718307	0.00685621
Enpep	-0.180347	1.28839e-09	0.124893	0.00688246
Zc3h18	-0.0772918	0.0268227	0.0859075	0.00692002
Dhx15	-0.115495	4.58373e-06	0.0947618	0.00700224
Mrvi1	-0.177017	3.07149e-11	0.129412	0.00700691
Mtfr1l	-0.0248912	1	0.113266	0.00702906
Eif4a1	-0.114131	1.38909e-07	0.0681846	0.00703076
Gcc1	0.00726241	1	0.0898773	0.00707497
Gnb1	-0.0362493	0.0976761	0.0530312	0.00734889
Jund	0.15641	0.000344273	0.137065	0.00760716
Kmt5b	-0.0853559	0.0672532	0.102506	0.00784959
Dynll1	0.0206684	1	-0.113563	0.00798976
Ppargc1b	-0.139321	4.76733e-11	0.0907811	0.00812218
Dnmt3a	-0.16959	2.66121e-16	0.0946806	0.00824157
Rab35	-0.0604994	1	0.0845624	0.00848616
Endod1	-0.00970861	1	0.130315	0.00854415
Zc3h14	-0.0683806	1	0.0996603	0.00932439
Galnt1	-0.125027	2.9537e-09	0.0652289	0.0093391
Exoc3	-0.0544238	1	0.10458	0.00942984
Zbtb7c	-0.0723828	0.00588978	0.078341	0.00949452
Mosmo	-0.123217	1.99964e-07	0.0931614	0.0095663
Tcf4	-0.0659776	1	0.132151	0.00983288
Myo1e	-0.0764997	0.0494346	0.111727	0.00985106
Ppp4r2	-0.10755	3.20346e-05	0.108959	0.0100232
Pias1	-0.0668512	0.430126	0.105813	0.0100994
Psip1	-0.0079885	1	0.108521	0.0103516
Hspa2	0.0615963	0.00360169	0.0906328	0.0104684
Zufsp	-0.0406821	1	0.088976	0.0107332
Nr2f6	-0.0894509	0.116302	0.106738	0.0107518
Rheb	0.051808	0.00196975	-0.0373841	0.0108198
Ubr5	-0.0632294	1	0.11272	0.0108623
Sdhc	-0.0544021	0.0136749	0.121546	0.0109225
Wdr26	-0.0724098	1	0.103394	0.0110401
Ctnnb1	-0.0497496	0.0674029	0.0805652	0.011232
Ppp2r1a	-0.078373	7.45477e-05	0.105321	0.0114703
Cdk13	-0.0625568	1	0.0774773	0.0114849
Eif3k	0.0538571	2.39023e-05	-0.0891577	0.0115818
Foxk1	-0.0556222	0.347459	0.0655904	0.0118811
Arid4a	-0.0565986	1	0.0892462	0.0120559
Clic4	0.0290494	0.189773	0.128093	0.012138
Clcn4	-0.0750893	0.128465	0.0802378	0.0121514
BC031181	0.0331745	5.63861e-06	-0.0318045	0.012226
Clic1	0.17862	1.36009e-11	-0.103896	0.0123789
Pnpla8	-0.0506585	0.00567894	0.0964256	0.0126247
Vps35	-0.0309311	1	0.097674	0.0126936
D8Ertd738e	0.0846468	0.102542	-0.0937164	0.0127842
Stk39	-0.079978	0.367028	0.118397	0.0129352
Arhgef17	-0.121163	0.000297183	0.115724	0.0130431
Spen	-0.0883781	0.0127703	0.100023	0.0130721
Rabgap1	-0.091211	0.0524455	0.104082	0.0131311
Adora2a	-0.0477599	1	0.0880387	0.0139242
Mxi1	-0.073499	0.317002	0.0865613	0.0144031
Tax1bp1	0.00816456	0.210559	0.0416746	0.0144122
Golga4	-0.0343389	1	0.109492	0.0144812
Acin1	-0.0852589	0.0115719	0.0918072	0.0145111
Tnfaip1	-0.0827045	0.0749058	0.126009	0.0145697
Ube2s	-0.0408491	0.00506692	0.0229827	0.0146476
Nckap1	-0.119914	4.463e-07	0.0904418	0.0151337
Ptms	-0.27406	1.34575e-45	0.0963618	0.0153134
Slc6a6	0.182462	0.0083438	-0.192833	0.0154083
Gpx1	-0.0552975	0.126613	-0.0996358	0.0154693
Gm16286	-0.0562151	0.000204167	0.0811851	0.015734
Il6st	-0.112269	7.64722e-05	0.102666	0.0159288
1700025G04Rik	-0.0660788	0.0819287	0.0863959	0.0163286
Srsf4	-0.0797162	1	0.10901	0.0168279
Specc1	-0.10265	8.99666e-05	0.101701	0.0170139
2810403A07Rik	-0.0511217	1	0.0721385	0.0170952
Abr	-0.133725	6.56209e-07	0.102414	0.0171616
Hnrnpm	-0.0426759	0.230947	0.104577	0.0174514
Vgll4	-0.0564991	1	0.0993524	0.0183382
Nars	-0.118544	7.24561e-09	0.0983615	0.0183544
Atp1b2	-0.18554	4.18592e-16	0.0929859	0.018402
Plcb4	-0.16751	1.10198e-11	0.0999474	0.0194703
Plekhg2	-0.179973	5.2439e-12	0.111473	0.019755
Chtf8	-0.0687418	0.847305	0.083058	0.0199211
Larp4b	-0.0698699	0.0294076	0.0848037	0.0202067
Samd4b	-0.0627381	1	0.0880823	0.0203391
Bcar3	-0.104894	0.00777999	0.104196	0.0204518
Sik1	-0.0643524	1	0.110454	0.0207224
Tmed7	-0.0936452	0.000114337	0.0903137	0.0209464
Slc30a5	-0.0511819	1	0.0778007	0.0216841
Ndst1	-0.0371181	1	0.0773843	0.0219132
Cactin	-0.0502604	1	0.0659538	0.0219382
Zc3h13	-0.0470959	1	0.113476	0.0221175
Cox7c	-0.138508	1.29541e-10	-0.123007	0.0222611
Mrpl52	-0.0157831	0.103513	-0.100567	0.0229702
Krtcap2	0.0340358	0.00401839	-0.0294431	0.0229793
Maged1	-0.0542195	1	0.103422	0.023176
Mnt	-0.0588002	1	0.0804904	0.0234336
Zfp651	-0.0719405	0.182711	0.0856315	0.0239231
G3bp1	-0.0645298	0.00801935	0.111074	0.0240811
Wnk1	-0.0253206	1	0.102658	0.0240901
Kif3a	-0.0353933	1	0.102678	0.0242208
Mapk3	0.00236787	0.000306227	0.0927192	0.0245633
Slc19a1	-0.279673	5.30342e-26	0.127216	0.0253863
Syf2	0.0486634	0.16026	0.00401669	0.0254934
Acsl1	-0.0381905	1	0.0650534	0.0255406
Il34	-0.226594	2.72521e-15	0.145146	0.0256149
Ptpn9	-0.134497	6.77955e-08	0.108153	0.0256741
Ranbp2	-0.0922114	0.183168	0.103228	0.0260704
Ago2	-0.0896925	0.359533	0.106799	0.0264199
Fam118a	-0.0649319	1	0.115458	0.0267282
Sf3b2	-0.0119612	1	0.107626	0.0283394
Tspan4	-0.339467	6.57664e-53	0.0994002	0.0291886
Fzd2	-0.109081	0.000934566	0.101606	0.0294905
S1pr3	-0.0893479	1	0.114389	0.0304
Larp1	-0.0512817	1	0.0852551	0.0315035
Kdm5a	-0.109052	0.000493713	0.093487	0.0320584
Hnrnpc	-0.0194402	0.368034	0.0977137	0.0322984
Pde4dip	-0.0159615	1	0.11007	0.0323872
Esyt1	-0.0235516	1	0.105288	0.0325731
2610507B11Rik	-0.0886732	0.00721158	0.0979538	0.0326693
Slc25a4	-0.12721	5.02771e-12	0.0876728	0.0332361
Spr	-0.0261205	0.906582	0.0891727	0.0333297
Lrrc75a	-0.100381	0.000165968	0.0874346	0.0338211
Trip11	-0.0828936	0.68358	0.117602	0.0338663
Prkar2a	-0.122206	0.000149774	0.119642	0.0341059
C1qtnf7	-0.0547203	1	0.115533	0.0354022
Nop10	0.00595374	0.139278	-0.100309	0.0356437
Trappc6b	0.0134638	0.181956	-0.0276263	0.0357373
Gkap1	-0.109336	4.38718e-05	0.0946117	0.0359089
Snx3	0.0847353	0.000411838	-0.0719755	0.0359237
Appbp2	-0.0474474	1	0.0902189	0.036662
4930523C07Rik	-0.0145505	1	0.093512	0.0366665
Ndufa5	-0.07331	0.000130882	-0.0831524	0.0368502
Rpl27	-0.105933	2.93445e-08	-0.0265494	0.0369211
Tspan3	-0.0197497	6.3889e-05	0.0675811	0.0373359
Sfpq	-0.0685632	0.0305285	0.0950519	0.0374313
Ednra	-0.228946	2.03713e-20	0.0936632	0.0376367
Srpr	-0.0826122	0.000584903	0.109996	0.0380816
Ldhb	0.193328	4.28344e-07	-0.0728331	0.038163
Pald1	-0.209617	4.21206e-20	0.113708	0.0382223
Agap1	-0.0727104	1	0.0917279	0.0383946
Ntrk3	-0.0384724	1	0.116059	0.0388477
Larp1b	-0.0658831	0.104501	0.0750248	0.0396795
Nr2f2	-0.124362	0.00102405	0.138892	0.0399877
Tpi1	0.0501663	0.000513524	-0.013558	0.0400059
Adcy6	-0.0826368	0.27578	0.0947608	0.0402443
Pkdcc	-0.106074	3.65183e-06	0.0807898	0.0414238
Dnajc5	-0.0692533	0.0895666	0.0983632	0.0417681
Pi4k2a	-0.0819536	0.00584801	0.081454	0.0421359
Dgkd	-0.100966	3.78571e-05	0.0846048	0.0421725
Strap	-0.0783108	3.12105e-05	0.0782936	0.0424091
Isy1	-0.0286116	1	0.062325	0.0425018
Ndufa11	0.0593018	0.0845902	-0.114763	0.0432078
Fbxl17	-0.0549605	1	0.0638962	0.0438678
Mylip	-0.0356135	1	0.0904131	0.0445706
Ppp1cc	-0.109856	7.74729e-07	0.0694053	0.0457199
Calm1	-0.152042	3.70328e-09	0.0980153	0.0459127
Mif	0.10132	6.83445e-06	-0.0918623	0.0477567
Peli2	-0.0940697	0.00531002	0.0897894	0.0479572
Cs	-0.0879868	0.143196	0.105927	0.049047
Mfn2	-0.110612	0.000397791	0.112474	0.0492192
Ubtf	-0.0376729	1	0.109093	0.0495178
Ctla2a	0.201278	0.00632609	-0.210434	0.0497143
Dctn1	-0.0620615	0.00916611	0.0977067	0.0498592
Ddx50	-0.0589938	0.0181225	0.0794084	0.0504745
Pomp	0.148597	6.55944e-13	-0.089238	0.0518019
Sucla2	-0.0897689	0.01512	0.100234	0.0520058
Atf6b	-0.093864	3.92122e-05	0.0769205	0.0542261
Strn4	-0.0893934	0.000381217	0.0830973	0.0545293
Rb1cc1	-0.109836	0.000180104	0.0987317	0.0550832
Zmynd11	-0.0887767	0.0035614	0.0924306	0.0553718
Anp32b	-0.108921	5.18133e-05	0.0909937	0.0555696
Arvcf	-0.0953044	0.00607338	0.0918067	0.0568593
Gde1	-0.0582491	0.00330611	0.0694384	0.0591499
Arid4b	-0.0771249	0.00678011	0.0998906	0.0605372
Arhgef25	-0.0988832	0.0494689	0.0885922	0.0613794
Skp1a	0.0296309	0.000255278	-0.0980186	0.0626571
Junb	0.180196	0.00218255	0.187119	0.0641702
Hsbp1	-0.0143035	0.000841136	-0.0812378	0.0656218
Oat	-0.00310276	0.00221632	0.0744961	0.0658607
Gucd1	-0.0632326	0.0213903	0.0664351	0.0664267
Prrx1	-0.13501	1.91495e-05	0.130283	0.0677008
Kdm1a	-0.113929	1.65728e-06	0.0776106	0.0694247
Sav1	-0.0926291	0.00376584	0.0868985	0.0709066
Ptprf	-0.12799	4.01197e-10	0.0801883	0.072391
Btg1	0.107911	5.22239e-05	0.0700442	0.0751754
Mia2	-0.0893204	0.00140081	0.0929233	0.077274
Alyref	-0.126755	1.0873e-10	0.0605091	0.0810457
Dnajc8	-0.0729329	3.06688e-08	0.069624	0.0856192
Hadhb	-0.0579173	0.0160893	0.0760844	0.0859418
Cacnb2	-0.117089	1.25236e-06	0.0916256	0.0863412
Timm13	-0.00332277	0.00331839	-0.0853843	0.0876747
Pop5	-0.0578182	1.18205e-05	-0.0158855	0.090172
Rps5	0.227697	2.52556e-29	-0.0977313	0.0915454
Uqcrc2	-0.0806386	1.57938e-06	0.062091	0.0916632
Yy1	-0.0640849	0.0353871	0.108007	0.0954492
Ehd3	-0.145585	1.4744e-08	0.104902	0.0971329
Swi5	0.0640629	0.00101695	-0.064808	0.0983171
Eif3e	0.115686	3.82179e-06	-0.079666	0.0988509
Hook3	-0.095051	0.0476067	0.0757304	0.10029
2900097C17Rik	-0.0944513	0.000500853	0.097881	0.109493
Aldh18a1	-0.0716493	0.049232	0.0757967	0.111702
Atrx	-0.0191957	0.00360383	-0.00594448	0.112561
Tpst1	-0.11572	1.38349e-08	0.0755652	0.12035
Mark3	-0.135094	1.01144e-10	0.0950761	0.121746
Gpr27	-0.0780972	0.0137345	0.0739614	0.125513
Rnf152	-0.191875	1.09399e-14	0.118064	0.126261
Tspan12	-0.0820801	1.80744e-06	0.09044	0.128054
Flna	-0.188609	2.14319e-09	0.146791	0.13489
Map4k4	-0.133551	1.25069e-08	0.097034	0.135597
Tcea1	-0.0711912	0.00844223	0.0905912	0.136974
Cbx3	0.0671336	0.00366866	-0.0769783	0.137244
Eif1b	0.00260889	0.00672033	-0.00899942	0.139285
Hip1	-0.0770567	0.00018455	0.0955296	0.140741
Usmg5	-0.174634	4.88417e-24	-0.106241	0.142281
Mrps14	0.014686	0.000555261	-0.0269587	0.146674
Pfn1	-0.152254	1.74341e-09	-0.109498	0.154751
Atp2b1	-0.211935	5.38633e-20	0.103149	0.155267
Dapk3	-0.0840413	0.00989454	0.0841164	0.157445
Hspa5	0.140623	1.16187e-08	0.0936304	0.157923
Prkar1a	-0.111673	1.25999e-09	0.0864568	0.15934
F2r	-0.0806133	0.00293168	0.0765233	0.162398
Psmb2	0.0471255	0.00875235	-0.0777151	0.164044
Purb	-0.173492	9.67199e-13	0.108318	0.168566
Brd1	-0.0845513	0.000100605	0.0731914	0.176901
Slc4a3	-0.114395	0.0111086	0.117252	0.179236
Sod2	0.0137328	0.0445108	0.0224911	0.180623
Arfgap2	-0.103954	2.36111e-08	0.0644696	0.183221
Hmg20b	-0.0764997	7.51324e-05	0.00713348	0.188086
Ptprk	-0.103407	0.000105736	0.099207	0.188159
Sptssa	0.0523811	6.33844e-05	-0.0449617	0.191406
Prkag2	-0.122597	0.000111755	0.0978088	0.192929
Higd2a	0.058875	0.00275657	-0.0876687	0.195371
Ywhab	-0.109356	2.01857e-06	0.0876363	0.197807
Mettl7a1	-0.07971	0.000682695	0.0695626	0.199213
Syde1	-0.113462	2.87633e-05	0.0897763	0.200191
Ak3	-0.135621	2.35721e-07	0.0873306	0.201225
Ccnl2	-0.112968	3.49078e-06	0.104929	0.202688
Reep5	0.0950206	0.00590658	-0.0651353	0.209442
H1f0	-0.191326	1.28858e-16	0.0932419	0.214692
Vamp2	-0.0798819	1.38195e-07	0.0730251	0.223094
Apba1	-0.103311	9.68846e-06	0.0761891	0.224412
Ctdspl	-0.113184	0.000317232	0.10562	0.225173
Nkx6-1	-0.11597	0.00255397	0.119868	0.225301
Abcf1	-0.144415	7.67957e-10	0.0955817	0.225692
Dtnbp1	-0.091865	0.0225158	0.097034	0.228538
Klhdc8b	-0.144841	2.0377e-08	0.0933697	0.233476
Poldip2	-0.0577835	0.00183097	0.0569269	0.241082
Tuba1b	0.0767384	5.57483e-06	0.0823417	0.242976
Nrarp	-0.277613	1.44071e-28	0.143811	0.248997
Asb2	-0.331293	8.90233e-38	0.114942	0.249647
Col1a2	-0.405185	3.11843e-62	0.113012	0.250016
Nenf	0.061143	0.000140422	-0.0772267	0.250213
Sf3b6	0.0271654	0.0409445	-0.0510208	0.2538
Eif6	-0.0777592	0.000488943	0.0599992	0.254843
Rhobtb3	-0.114009	3.48153e-07	0.0798927	0.264842
Mknk2	-0.106014	1.85505e-05	0.0816543	0.268923
Map2k2	-0.0547872	0.0203318	0.0438105	0.272321
Ndufa3	-0.131589	1.35359e-08	-0.0817404	0.272632
Arf1	-0.0605534	0.0358116	0.075095	0.278287
Pafah1b1	-0.0266988	9.6898e-06	0.0638665	0.278703
Pear1	-0.149856	3.50525e-08	0.101391	0.279462
Eif3m	-0.0167475	0.00377773	0.054799	0.307717
Hnrnpul2	-0.08828	0.00131965	0.0893576	0.315324
Adamts14	-0.0898111	1.27468e-07	0.0600333	0.319786
Lpp	-0.270674	2.30739e-22	0.0991177	0.337478
Amigo2	-0.229525	9.02546e-19	0.0933148	0.340471
Rps27l	-0.0411604	0.000122921	-0.0639117	0.341738
Crk	-0.0651549	0.0280356	0.0611007	0.344989
Pcdh18	-0.129239	1.66927e-06	0.0805505	0.347953
Gstm1	0.184052	2.57173e-08	-0.0302811	0.365636
Trpc3	-0.0971518	0.000103827	0.0729737	0.367798
Rps10	0.214927	1.46481e-31	-0.0820559	0.371342
Rpl6	0.138953	1.18118e-07	-0.0919718	0.380061
Tril	-0.123888	2.17437e-10	0.0522157	0.384579
Pdap1	-0.106526	0.000197799	0.0866845	0.385369
Ahcyl1	-0.0431192	0.0465226	0.0469066	0.385687
Nrip2	-0.515146	7.15839e-76	0.11778	0.389254
Rbms3	-0.128643	2.34704e-05	0.0984063	0.391027
Eif1	0.0980249	4.60119e-05	-0.0759559	0.393522
Bcl7b	-0.122338	7.41668e-07	0.0837142	0.398775
Hnrnph1	-0.041593	0.001072	0.0485552	0.3989
Crispld2	-0.619437	2.8396e-62	0.179665	0.412069
Gid4	-0.100411	0.00134613	0.08928	0.420614
Uhrf2	-0.129208	8.68378e-07	0.0846745	0.42599
Ppp2r2a	-0.0954017	0.00103803	0.0865943	0.426233
A430105I19Rik	-0.0700481	0.0438557	0.0655303	0.427092
Cdc42ep4	-0.135767	7.40954e-06	0.10747	0.429051
Lamtor2	0.0504076	0.00035411	-0.0589088	0.430533
Rabac1	0.154522	7.74981e-11	-0.0944038	0.441224
Hey2	-0.203839	1.86186e-17	0.106101	0.443384
Apold1	0.122484	0.000237589	0.0750335	0.447271
Lbh	-0.251202	9.18188e-23	0.130623	0.453257
Tead1	-0.138847	1.19336e-08	0.0918113	0.45878
Gpc3	-0.141611	1.30695e-11	0.0874488	0.462189
Eif2s2	-0.126146	5.23189e-06	0.0904961	0.465441
C1qa	0.297531	1.39258e-14	-0.232609	0.471212
Rnf187	-0.0549514	0.0052352	0.0392704	0.483608
Nupr1	0.278254	0.000665119	-0.190639	0.50183
Angpt2	-0.13608	5.31302e-08	0.0984878	0.504822
Emc7	-0.0500351	0.0319968	0.00405172	0.513903
Cct5	-0.0523209	0.0372287	0.0672908	0.521273
Myl12b	0.17313	4.79724e-08	-0.0849286	0.525732
Myocd	-0.0869346	0.0113985	0.0794723	0.52855
Eef1b2	0.0947502	3.88111e-05	0.00311749	0.53074
Capzb	-0.0751651	1.75715e-07	0.0254947	0.5334
Pdgfb	-0.117961	6.2917e-09	0.0631523	0.547933
Fbrsl1	-0.0773046	0.0165127	0.070165	0.563488
Plekhg3	-0.0941185	0.0285798	0.0957988	0.568257
Hnrnpa3	-0.00474646	0.032712	0.0842047	0.573249
Knop1	-0.137729	5.91197e-10	0.0738846	0.576447
Irs1	-0.12925	2.45282e-16	0.0571349	0.58873
Anapc11	-0.0348968	0.00142974	0.035615	0.589019
Trpv2	-0.102714	0.0231622	0.0873963	0.595126
Atpif1	-0.162248	8.19659e-11	-0.0893502	0.608859
Cyth2	-0.0935243	0.0156698	0.0862733	0.610135
Ptges3	0.110086	0.00428067	-0.106835	0.611644
Cdkn1a	0.638854	7.65333e-62	-0.173459	0.62741
Ifi27	0.281792	3.39335e-20	-0.128656	0.629389
Mecp2	-0.106994	0.000161645	0.084919	0.633142
Agap3	-0.0821155	5.53582e-06	0.0683526	0.636817
Cir1	-0.0764997	0.0361913	0.0821477	0.639034
Cav2	-0.190787	2.68279e-19	0.0529063	0.639097
Emilin1	-0.102316	0.0298472	0.0883358	0.646061
Prkg1	-0.127917	5.63717e-06	0.0969594	0.653383
Gdi2	0.0721237	0.000129394	0.0263707	0.655091
Tesk1	-0.0903131	0.0190429	0.0827758	0.666849
Actr10	-0.0851298	4.86272e-05	0.0496926	0.675082
Notch1	-0.12062	8.29225e-05	0.105729	0.69354
Ext2	-0.103567	4.71243e-06	0.0770669	0.702976
Tmod3	-0.0881143	0.00527618	0.0600518	0.705164
Krit1	-0.0856882	0.0128096	0.0860365	0.706893
Pdcd6ip	-0.0848563	0.00366008	0.0872411	0.719092
Acp1	-0.0424189	2.45767e-06	0.0438354	0.727426
Gja4	-0.417883	1.00328e-59	0.105566	0.736408
Eif3l	-0.0644836	0.00764582	0.0677785	0.742104
Tbx3os1	-0.210696	1.82026e-10	0.122173	0.745015
Agrn	-0.129056	9.49864e-07	0.075709	0.758105
Dlc1	-0.0478084	4.4394e-05	0.0458585	0.758304
Lama5	-0.269414	2.23646e-29	0.0940687	0.760431
Ppm1d	-0.0682489	0.0230936	0.0598219	0.778522
Cacna1h	-0.0954784	0.0008501	0.0839464	0.78582
Srrm1	0.0203643	0.00681533	0.0439761	0.789346
Ctbp1	-0.0523345	2.45588e-05	0.0505777	0.797264
Bri3	0.133665	5.16296e-08	-0.0845931	0.837373
Klf15	-0.153632	4.13151e-14	0.0701906	0.876966
Sec62	-0.0960698	0.00386076	0.0687908	0.885221
Iqgap1	-0.0947521	0.000247259	0.109706	0.906019
Sat1	0.218578	1.54795e-10	-0.124232	0.908845
2510039O18Rik	-0.086904	1.3992e-05	0.0592387	0.913185
Ubr2	-0.105756	0.000311733	0.0835402	0.950247
Chn1	-0.128814	4.15215e-10	0.0559088	0.986798
Vps28	0.043563	0.00210742	-0.0801709	0.995128
Tsc22d3	-0.22464	1.30299e-12	-0.13665	1
Mical2	-0.116817	0.000941291	0.0948627	1
Dnaja1	0.088877	0.00686362	-0.0710686	1
Akap12	0.0447236	0.00527278	0.0779672	1
Aph1a	-0.107931	5.0415e-06	0.0722194	1
Sspn	-0.131333	6.17967e-06	0.0948591	1
Acaa2	-0.1023	3.9951e-06	0.0741858	1
Rpl8	0.160319	2.4441e-12	-0.087444	1
Rpl27a	0.12101	0.000374458	-0.0896601	1
App	-0.0283725	0.000196944	0.0354815	1
Cnnm2	-0.109111	0.00511665	0.0866982	1
Mamdc2	-0.150492	1.36084e-18	0.0507643	1
Nptn	-0.150664	1.64835e-15	0.0209914	1
Cdk8	-0.0957311	1.44177e-06	0.0638683	1
Twist1	-0.108094	2.11667e-12	0.0583466	1
Cbx1	-0.0871823	0.00163443	0.0724085	1
Eif3i	-0.0318115	0.00533867	0.0278474	1
Gsk3a	-0.127793	2.56553e-08	0.0770503	1
Polr2k	-0.01816	0.000410693	-0.0409081	1
Tnfrsf12a	0.161449	3.41483e-06	-0.121718	1
Ttr	0.672552	7.56788e-56	-0.416532	1
Scp2	-0.0764997	0.000274124	0.0437894	1
Ywhah	0.150783	9.16869e-09	-0.0675598	1
Dnaja2	-0.0997386	9.00825e-06	0.0601328	1
Phax	-0.0653108	0.00563075	0.0833804	1
Tmem259	-0.11213	5.01956e-07	0.0638103	1
Brd3	-0.0849327	0.0227479	0.0711219	1
Rgs4	-0.388458	1.05861e-43	0.136111	1
Cyb5a	0.0657631	0.0243512	-0.0179778	1
Tm4sf1	-0.338904	1.08244e-20	0.0303776	1
Prkacb	-0.0886211	0.00582082	0.0853756	1
1110008F13Rik	-0.223373	6.6288e-25	0.0547121	1
Srsf9	-0.0874917	0.000198744	0.065492	1
Atxn7l3b	-0.123705	1.08683e-06	0.0873921	1
Furin	-0.0817928	0.0330999	0.0734191	1
Klhl24	-0.153921	8.9339e-11	0.082642	1
Cmss1	-0.22586	1.52884e-16	0.100308	1
Klf13	-0.0777968	0.00633999	0.0512746	1
Taldo1	0.032183	0.00478412	-0.0155641	1
Vps13a	-0.0900338	0.00270007	0.0528194	1
Nmnat2	-0.120881	4.24238e-12	0.0614061	1
Ndufb3	0.0594454	0.00900672	-0.0497669	1
Chpt1	-0.0662301	0.000578091	0.0524022	1
Trim8	-0.0780092	0.0226194	0.0705802	1
Cited2	-0.109095	0.000104889	0.093108	1
P2ry14	-0.194055	2.6228e-08	0.158326	1
Herpud1	-0.132411	5.92404e-07	0.0827726	1
Cct2	-0.111533	0.000238385	0.0893967	1
Fgfr1	-0.128224	1.31806e-07	0.0777124	1
Wnk2	-0.0740478	0.000993675	0.0480643	1
Man1a2	-0.125529	1.64577e-06	0.0748884	1
Tmbim4	0.0467129	0.00906035	-0.0753047	1
Ddx24	-0.0308558	0.00126043	0.0836528	1
Mrps21	-0.0797639	0.00134199	-0.0902948	1
Gpr20	-0.18849	3.70511e-17	0.0934282	1
Taf15	-0.0162765	0.0373058	0.0557239	1
Btbd2	-0.0795696	0.00794811	0.0661466	1
Eif3h	0.068731	0.0317725	0.0517939	1
Txn1	-0.15439	2.37547e-09	-0.0490321	1
Ppp1r15b	-0.0846035	0.000231783	0.058283	1
Ddr1	-0.0812354	0.00259111	0.0646189	1
Psmc5	-0.0472501	0.0318885	0.04529	1
Slc44a2	-0.0977933	0.000413456	0.0738389	1
Snx18	-0.105324	0.000922962	0.05926	1
Sparcl1	-0.409588	2.65803e-57	0.11121	1
Atg13	-0.0748724	0.00374693	0.058499	1
Cops4	-0.101801	1.05804e-06	0.0686314	1
Per1	-0.14602	2.59875e-10	0.074183	1
Ppp1ca	-0.107724	0.000128905	0.0301948	1
Mlf2	-0.127328	1.85843e-13	0.0389038	1
Rybp	-0.0867643	0.00196595	0.0667929	1
Oaz1	0.13663	2.94657e-09	-0.0812689	1
Rasgrp2	-0.179782	9.50176e-13	0.0955157	1
Btbd7	-0.0945081	0.000231382	0.0730379	1
Trp53i11	-0.328362	3.31129e-30	0.117053	1
Psmd13	-0.0236488	0.00959655	0.0138683	1
Fads3	-0.157339	5.63533e-10	0.0850768	1
Casq2	-0.227889	1.27798e-08	0.126917	1
Rpsa	0.206042	3.45745e-20	-0.0938762	1
Eif5	0.0768234	0.00412173	0.0164948	1
Ift20	-0.0258499	0.00492954	0.0720617	1
Ggt5	-0.131151	0.000696922	0.0942431	1
Cdk2ap1	-0.103473	1.79741e-09	0.0565844	1
Ost4	-0.0773433	5.49104e-10	0.0199198	1
Gabarap	0.130796	2.31953e-07	-0.0795629	1
Mapre1	-0.015079	0.0349136	0.0470707	1
Ncor2	-0.0964292	0.000551396	0.0655434	1
Nid1	-0.208808	3.04489e-16	0.0899772	1
Pdxdc1	-0.088868	0.0361544	0.0755162	1
Calu	-0.0993897	0.00141962	0.0905962	1
Cxcl12	0.172184	0.0382968	-0.166162	1
Snrpg	-0.0547598	0.0100954	-0.0850257	1
Mpc1	-0.146463	3.32957e-09	-0.0781971	1
Safb	-0.0696269	0.00370994	0.0801428	1
Tra2b	-0.0134354	0.0333112	0.058577	1
Fbxw2	-0.0830859	0.024937	0.0750276	1
Rbm26	-0.107825	2.93062e-08	0.055762	1
Sipa1l2	-0.104915	4.4407e-07	0.0594968	1
S100a6	0.390059	5.84491e-07	-0.262673	1
Wiz	-0.0707597	0.030418	0.0538649	1
Rrad	0.338494	1.52588e-08	0.186507	1
Pfdn2	0.0485842	7.99446e-05	-0.06231	1
Ankrd17	-0.111292	1.79856e-06	0.0687801	1
Ackr3	-0.389045	8.42932e-27	0.159099	1
Atad1	-0.0716369	0.0417384	0.0520573	1
Cop1	-0.118203	5.1159e-08	0.069818	1
Mpc2	-0.045107	0.0296895	0.0313717	1
Arl8a	-0.0653498	0.000325123	0.0547017	1
Fam114a2	-0.0657431	0.0142766	0.0675542	1
Snrpd2	-0.10793	1.74385e-09	-0.0732703	1
Pofut2	-0.114805	0.00104591	0.0865079	1
Eif4g1	-0.100251	9.691e-05	0.0842764	1
Actn1	-0.15117	8.16132e-06	0.118556	1
Tgfb2	-0.184083	1.09093e-12	0.0850114	1
Idh3b	-0.0769747	5.80661e-05	0.0642156	1
Hbp1	-0.0962444	0.000339363	0.0724294	1
Bpnt1	-0.0700843	0.0448158	0.0599191	1
Hsp90b1	0.128866	0.00126063	-0.0784734	1
Rnf5	-0.0978319	0.000979326	0.0726261	1
Pja2	-0.0366909	0.00168514	0.080604	1
Ilf2	-0.117322	1.1323e-05	0.0803385	1
Arhgap42	-0.144983	7.39923e-11	0.0826853	1
Pygm	-0.0969504	0.0121311	0.0805353	1
Mgrn1	-0.0905252	0.00252873	0.0665228	1
Fam76a	-0.204901	1.49086e-19	0.090332	1
AI314180	-0.0415909	0.0263387	0.0448896	1
Pid1	-0.13673	8.20502e-05	0.0651232	1
Rcn3	-0.147692	6.21208e-07	0.0928405	1
Ifrd2	-0.0781391	0.000261628	0.0529743	1
Arl4a	0.147396	0.000459168	-0.099836	1
Sppl3	-0.0858675	4.27025e-06	0.0509664	1
Grpel1	-0.0287209	0.000117611	0.0290156	1
Ddx46	-0.0785637	0.0326001	0.0822389	1
Cops8	-0.0352747	0.0180167	0.0445466	1
Stag2	-0.0764997	0.000168284	0.0620826	1
Cox6a1	-0.11769	2.48479e-06	0.0430558	1
Mat2b	-0.0942805	0.00172964	0.0610285	1
Fbxo9	-0.102262	0.00822501	0.0870942	1
Bccip	-0.0965505	0.0124147	0.0778641	1
Vapb	-0.0958625	0.000470816	0.0670243	1
Mfge8	-0.280819	4.91983e-43	0.0805681	1
Smim11	0.000174304	5.45731e-05	-0.0265934	1
Ier5	0.272378	2.23911e-20	0.109632	1
Atp5f1	-0.0448134	0.00190191	0.0225653	1
Gadd45g	0.279742	2.07573e-07	-0.146481	1
Tle1	-0.0795672	0.0061598	0.0527506	1
Ifitm2	0.00203522	0.000372277	-0.0837481	1
Map2k3	-0.0888232	0.000109518	0.0745911	1
Leo1	0.067496	0.0324978	0.063963	1
Cyba	0.178985	1.87089e-09	-0.087113	1
Hras	-0.118511	4.56039e-06	0.0860972	1
Srp68	-0.0853428	0.0229619	0.0728025	1
Sgta	-0.0873175	0.00115424	0.0728462	1
Vamp8	0.0556238	0.0158642	-0.0575631	1
Actr3	-0.0895773	0.000408292	0.0707691	1
Psmd7	-0.0555899	0.000237387	0.0391219	1
Nek7	-0.0856203	0.0216619	0.0842575	1
Pttg1ip	-0.0604085	0.0049717	0.0547971	1
Pkp4	-0.139083	2.20084e-08	0.0768271	1
Col4a2	-0.412831	1.97818e-56	0.104856	1
Afap1l2	-0.0934681	0.00171845	0.0779973	1
Rtf1	-0.0817115	0.00321131	0.0602634	1
Armcx3	-0.0799853	0.00191688	0.0693714	1
Polr2c	-0.030003	0.00743617	0.0362272	1
Plpp3	-0.23478	6.48418e-17	0.090165	1
Insc	-0.129649	1.0623e-07	0.0667808	1
Ndufb5	-0.0255426	0.00763231	-0.0469696	1
Arglu1	-0.155652	5.53083e-11	0.0669774	1
Rnf7	0.0386773	2.56919e-05	-0.028211	1
Gtf2a2	-0.00347461	8.86234e-06	-0.0527522	1
Adprh	-0.0873175	0.000455263	0.0768287	1
Banf1	-0.108113	3.86012e-05	0.0798384	1
Pitpnc1	0.135319	9.73535e-05	0.063686	1
Cdk6	-0.270385	6.3843e-29	0.0788012	1
Atxn1	-0.132996	3.48187e-09	0.0711416	1
Mfsd14a	-0.0920961	0.000195687	0.0501615	1
Tnfaip8	-0.0885845	0.0079566	0.0669624	1
Epb41	-0.173881	4.07527e-12	0.0748325	1
Prkaca	-0.121368	1.0367e-05	0.0758929	1
Hnrnpa2b1	-0.0245633	0.00813687	0.080754	1
Kcnq4	-0.0847438	1.37697e-06	0.0388067	1
Smim10l1	-0.159405	8.42964e-13	0.0826035	1
Tomm22	-0.0151039	0.019092	-0.00131236	1
Rpl7l1	-0.0820515	0.025489	0.0526873	1
Rtraf	0.0816928	0.00109425	-0.0785498	1
Col4a5	-0.116047	2.50346e-05	0.0606329	1
Sap30l	-0.0903433	0.000226701	0.0593319	1
Srpk2	-0.0639066	0.0110829	0.0335373	1
Lpcat3	-0.112533	9.08609e-06	0.0590096	1
Nucb1	-0.0725289	0.0361266	0.0631443	1
Nfia	-0.0441394	9.86693e-05	-0.0154844	1
Psma3	0.0522124	0.00357445	-0.0629924	1
Hspa14	-0.086971	0.00549432	0.0613261	1
Smarca5	-0.0350917	0.00117997	0.0733347	1
Ly6a	0.263278	0.00354781	-0.215813	1
Hdgfl2	-0.0736947	0.00171963	0.0695428	1
Hrc	-0.110633	5.30884e-07	0.0632175	1
Phf5a	-0.0473964	2.01968e-06	-0.0362802	1
Anxa3	0.171941	1.5379e-13	-0.0402255	1
H2-K1	0.310756	1.43428e-28	-0.0411874	1
Psmc4	-0.08741	1.44184e-06	0.0616339	1
Stk16	-0.0720931	0.00866904	0.0639937	1
Vps29	0.0734991	0.0106034	-0.0451591	1
Idh2	-0.14145	2.27474e-07	0.0657136	1
Mmp14	-0.0516022	0.0236499	0.0531976	1
Eef1d	0.216299	4.23381e-22	-0.0725696	1
C2cd2	-0.177503	1.14707e-14	0.0749013	1
Arpc5	-0.155964	2.83488e-09	0.0505152	1
Arf5	-0.0860195	5.58766e-05	-0.0584239	1
Ctdsp1	-0.0962372	0.0154636	0.0773916	1
Dock10	-0.0920354	0.0495509	0.0807598	1
Khdrbs1	-0.106315	0.00538352	0.064795	1
Ywhae	0.0701946	0.000528958	-0.0654801	1
Ube2l3	0.0132823	0.00117449	0.00695493	1
Bag6	-0.0900961	0.00733938	0.0597573	1
Ogt	0.0488678	0.0101238	-0.0491516	1
Zfp36l1	0.128634	0.000170836	0.105996	1
Abhd17b	-0.0880036	2.78353e-06	0.0488361	1
Snf8	-0.0833769	0.00197319	0.0492083	1
Bcl7a	-0.0874203	0.00412905	0.0589346	1
Mtcl1	-0.0781609	7.26598e-06	0.0429544	1
Pebp1	0.126377	7.59044e-06	-0.0636938	1
Tmem165	-0.112286	0.000100113	0.0783848	1
Map3k5	-0.0756981	0.00446885	0.0398472	1
Hspa8	0.112964	0.00476162	0.0474222	1
Ntan1	-0.0548711	0.0107362	0.0445268	1
Zfp467	-0.135553	2.77577e-06	0.0817268	1
Fus	0.052043	0.000979154	0.0710544	1
Cav1	-0.0868882	0.0147739	0.0789405	1
Ptov1	-0.128105	2.70259e-07	0.0359002	1
Dhrs7	-0.0640686	0.000142801	0.0424021	1
Chmp5	-0.0624917	1.90181e-08	0.0180105	1
Pnpla2	-0.0802441	0.0315085	0.0755806	1
Ndufb2	-0.140556	1.9911e-10	-0.0667126	1
Eif4g2	-0.0376985	0.00442813	0.0565844	1
Mars	-0.0977353	7.11906e-06	0.0553487	1
Polr1d	0.015722	0.00967925	-0.0258634	1
Axl	-0.107639	0.00660041	0.0815176	1
Ewsr1	-0.0925184	5.08506e-05	0.0590221	1
Bet1l	-0.0825788	0.0347176	0.0615806	1
Pbrm1	-0.0915296	0.00114261	0.0549606	1
Slc48a1	-0.104141	0.000440669	0.0628906	1
Zfand3	-0.127996	9.50038e-07	0.0666957	1
Ehd1	-0.117177	0.000385263	0.075571	1
Bub3	-0.0603172	0.017962	0.0492855	1
Prpsap1	-0.0965795	0.000165457	0.0485511	1
Raly	-0.104619	7.45544e-09	0.0677256	1
Smim7	-0.0899638	0.00010765	0.0454987	1
Serping1	-0.10846	0.0124881	0.087354	1
Rmnd5a	-0.0802269	0.0139361	0.0526827	1
H3f3a	-0.115007	6.89112e-10	-0.0626887	1
Araf	-0.090275	4.10347e-06	0.0672954	1
Mcrs1	-0.0740828	3.65661e-05	0.0642603	1
Pnrc1	0.245523	6.10872e-21	0.0758199	1
Mast4	-0.060809	0.00152129	0.0500579	1
Rbm7	-0.0951223	0.012996	0.0701423	1
Bhlhe41	-0.0922854	0.00187485	0.0621802	1
Fstl1	-0.175206	2.83264e-10	0.0727512	1
Fkbp8	-0.0655544	0.0129792	0.0671753	1
Ano6	-0.151526	6.20655e-12	0.0723761	1
Thsd4	-0.113514	9.52051e-05	0.0652865	1
Vapa	0.0529156	0.0050377	-0.0537108	1
Birc2	0.0499022	0.0187314	0.0561723	1
Impdh2	-0.0840211	0.0188432	0.057295	1
Rsl1d1	-0.0368095	0.00273043	0.0288269	1
Ddost	-0.0565535	0.0128944	0.0210808	1
Prelp	-0.179919	3.26672e-10	0.0654784	1
Iah1	-0.184729	4.42017e-14	0.0583563	1
Ppm1e	-0.151516	1.59872e-15	0.0583714	1
Lars	-0.0952199	0.000618654	0.0551527	1
Msn	0.0767791	0.024708	0.0035431	1
Spag9	-0.046935	0.041896	0.0316673	1
Tet3	-0.176306	8.54905e-16	0.0665693	1
Sncg	0.268031	2.02652e-22	0.0694524	1
Pitpna	-0.0202129	0.000424916	0.0239368	1
Efemp2	-0.0973594	0.00476448	0.0696835	1
Nxf1	-0.0589458	0.0275614	-0.0445191	1
Psmd2	-0.123896	2.31676e-05	0.0749606	1
Acadsb	-0.0731586	0.0144512	0.0375344	1
Pdcl3	0.0185084	0.00881407	0.0520484	1
Brd7	-0.130232	1.95319e-07	0.0561547	1
Atp13a3	-0.0893204	5.56367e-05	0.05143	1
Herc2	-0.0670828	0.0465385	0.0566102	1
Rps18	0.137809	2.53793e-06	-0.0725099	1
Fam69a	-0.134989	5.27358e-07	0.0540349	1
Fkbp9	-0.0949456	0.00114938	0.0714337	1
Ntf3	-0.101799	0.000398812	0.0511737	1
Heyl	-0.179492	9.2471e-12	0.0819584	1
Tmem258	-0.0831847	1.5435e-05	-0.0532261	1
C1qc	0.209977	6.75216e-05	-0.172274	1
R3hdm1	-0.126734	5.15078e-09	0.0720033	1
Ankrd40	-0.0952199	0.000388111	0.0599397	1
Kctd17	-0.0683546	0.0377087	0.0295552	1
Mgat4b	-0.0904643	0.000534213	0.0560123	1
Bod1	-0.0652966	0.0357568	0.0260158	1
Pim1	0.1234	0.0137119	0.0963236	1
Grsf1	-0.0975532	5.94695e-06	0.0516754	1
Kitl	-0.114559	1.26393e-05	0.0103272	1
Itga8	-0.133032	1.39886e-09	0.0580776	1
Prkaa2	-0.107636	5.47983e-05	0.062831	1
Mdh1	0.00364691	0.00291348	0.0131703	1
Arhgap5	0.0720811	0.0079987	-0.0292438	1
Vmp1	-0.0453137	7.15501e-05	0.0348924	1
Cisd2	-0.0867497	0.000936183	0.0410332	1
Pigp	0.0733537	0.0112678	-0.0654859	1
Hnrnpr	-0.0468609	0.000309031	0.052108	1
Ndufc2	-0.0319207	0.000806179	-0.0318175	1
Mtch2	-0.0943361	4.48967e-05	0.0552016	1
Slc35f6	-0.0886113	2.38542e-05	0.0431783	1
Lsm7	-0.0668378	1.46889e-05	-0.0609325	1
Eif3f	0.115583	2.0501e-08	-0.041048	1
Cetn3	-0.0497496	4.28405e-06	-0.0576447	1
Eif5a	0.0572814	0.0208061	-0.0402895	1
Gnb2	0.0595301	0.000347764	-0.0210673	1
Rnh1	0.0577926	2.35109e-05	-0.00125211	1
Rps3a1	0.181713	5.99522e-21	-0.0604274	1
Slc39a1	-0.0444663	0.0405836	0.00412661	1
Hspb7	-0.0914365	0.00114564	0.0487066	1
Smc6	-0.0901585	1.64083e-05	0.0721188	1
Ssr3	-0.0893009	0.00117033	0.0356504	1
Acadm	0.0659366	0.0191917	0.0505343	1
Supt4a	-0.0233332	0.000634471	-0.00906571	1
Pak2	-0.0450525	0.00946051	0.0414293	1
Gem	0.183956	0.000758689	0.0842737	1
Polr2e	0.0239407	0.0139434	-0.0439169	1
Nacc1	-0.063449	0.0463891	0.0480245	1
Apoe	0.216805	2.03775e-06	-0.110296	1
Cdc42bpa	-0.107902	0.000186699	0.0676435	1
Csnk2a1	-0.105388	5.14452e-05	0.0438933	1
Eid1	0.0506173	0.0185509	0.0311429	1
Mrpl18	-0.0989209	2.23721e-05	0.0427643	1
Tubb4b	0.253665	3.16274e-14	0.00682286	1
Mrpl20	-0.0848928	4.49336e-07	-0.0313191	1
Acadl	0.121591	5.47313e-06	0.0461044	1
Arl6ip1	0.134411	1.0582e-05	-0.0613438	1
Ppp1cb	-0.121153	0.00338282	0.0762485	1
Afg3l2	-0.0716336	0.0174771	0.0412103	1
Ube2n	-0.0677119	0.0257102	0.0431127	1
Irf1	0.242753	3.86503e-11	0.0829482	1
Cldn5	0.406016	6.57378e-12	-0.1919	1
Esyt2	-0.109805	0.00082827	-0.0022721	1
Plcl1	-0.127884	0.000502983	0.0798189	1
Vps4a	-0.0711419	0.00256544	0.0258835	1
Akap11	-0.10731	9.62802e-05	0.0669303	1
Top2b	-0.0770763	0.0214987	0.0662896	1
Dcun1d1	-0.121273	7.68425e-08	0.0405915	1
Ddx3y	-0.0572631	0.0156844	0.0483364	1
Tmem176b	0.0930327	0.00539	-0.0137701	1
Dirc2	-0.0914032	0.00255478	0.0588743	1
Fn1	0.193364	0.00216259	-0.107907	1
Jag1	-0.396896	9.58837e-50	0.0140248	1
Wwtr1	-0.107963	3.14564e-05	0.0655369	1
Grk6	-0.0707784	0.00212143	0.0453886	1
Smarcad1	-0.0513667	0.0140145	0.0276175	1
Thsd7a	0.145188	4.2464e-09	0.0722253	1
Ube2h	-0.0947413	0.00855441	0.0560325	1
Sike1	-0.110743	2.38565e-06	0.0525021	1
Map2	-0.0821535	0.0200033	0.0485539	1
Ndufa13	-0.108319	3.41141e-05	-0.0723956	1
Prkcsh	-0.078736	1.93955e-05	0.0327417	1
Aplp1	-0.0781244	5.91403e-05	0.0398068	1
Flot2	-0.0939265	0.00989419	0.062111	1
Ndufc1	-0.111305	1.47663e-05	-0.0408279	1
Txnl1	-0.0329635	0.00527671	0.02392	1
B3galnt2	-0.0780453	0.00429716	0.0547874	1
Nfkbia	0.237158	3.13526e-07	-0.000371637	1
Rwdd1	-0.072983	0.000218387	0.0573901	1
Ptpa	-0.0441554	0.0154968	0.0328206	1
Gjc1	-0.174642	6.49995e-10	0.0698512	1
Erp29	-0.0519761	8.28841e-05	-0.0121534	1
Zcrb1	-0.00307613	0.000284172	-0.00516095	1
Tbxa2r	-0.137877	3.54299e-05	0.0841472	1
Ap2m1	-0.116438	4.86986e-09	0.0580474	1
Paics	-0.0785017	0.0011995	0.0423119	1
Entpd1	-0.118928	2.48667e-05	0.0496622	1
Ubn2	-0.112096	9.59959e-05	0.0655289	1
Tmem109	-0.0691852	0.000305314	0.0624052	1
Slc6a17	-0.114216	1.75684e-06	0.0664523	1
C1qb	0.251663	4.36588e-11	-0.171971	1
Hnrnpa1	-0.119159	0.000254244	0.0468993	1
Usf2	-0.0862423	4.39289e-06	0.0531319	1
Rps14	0.126525	7.57792e-05	0.0555836	1
Sf3b1	-0.0621882	0.00618624	0.0309087	1
Galk1	-0.112265	0.000625665	0.0542819	1
Naca	0.181657	2.20878e-17	-0.0703115	1
Sec11a	-0.0273009	0.000467982	-0.00231797	1
Hdac2	-0.09494	0.00877497	0.0603354	1
Frk	-0.163448	3.41907e-13	0.0427072	1
Ppp5c	-0.107083	5.2707e-05	0.0574824	1
Wdr1	-0.0747322	0.000324618	0.0444886	1
Srrm2	0.0981114	4.62742e-06	0.0581732	1
Comt	-0.0391079	0.000513276	0.0613227	1
Sh3bgrl	-0.0881796	0.0404821	-0.0409281	1
Kcnab1	-0.130314	0.000755938	0.0773579	1
Ndufv2	-0.0943751	0.00030803	-0.00195247	1
Gdi1	-0.0789889	0.00137793	0.063735	1
Cd82	-0.13317	5.13303e-06	0.062111	1
Lztfl1	-0.0558805	0.000295458	-0.0299412	1
Slc38a11	-0.242939	3.01541e-22	0.0483832	1
Rbm39	-0.0783602	0.00536148	0.0620185	1
Mrpl51	-0.0438943	0.0351087	0.00179595	1
Fbxo3	-0.0750992	0.0363532	0.0138988	1
Lmo7	-0.0822445	5.45066e-05	0.0394185	1
Ech1	0.166377	2.75267e-15	-0.0500015	1
Camk2d	-0.12728	1.93618e-05	0.0696832	1
Snx17	-0.0782526	0.000117173	0.0380767	1
2021-09-04	-0.222924	3.16972e-07	0.142004	1
Gm34829	-0.0947905	5.54182e-05	0.0476302	1
Wfdc1	-0.134903	2.76668e-05	-0.0583201	1
Tma7	-0.0617801	0.000184354	-0.0131338	1
Smim3	-0.0934057	0.0449213	0.065939	1
Kif2a	-0.0847302	1.8592e-05	0.0360835	1
Setd7	-0.0764997	0.00833955	0.0407839	1
Bnip2	-0.00707124	0.00256875	0.0312614	1
Pak1ip1	-0.0301067	0.0231444	0.00356032	1
Ldha	0.0722991	0.000145263	-0.0206425	1
Rgcc	-0.150708	0.0146736	-0.0703944	1
Hsd17b4	-0.0825013	0.00787208	0.0535027	1
Tbca	0.0124089	3.41403e-05	-0.0120053	1
Eif3b	-0.0840366	0.00027996	0.0488666	1
Trak1	-0.108705	2.87377e-05	0.0630794	1
Mfap3	-0.0706882	0.00187473	0.0398745	1
Map3k7cl	-0.177138	1.34596e-10	0.0818247	1
Mrpl30	-0.0168465	0.00569292	-0.00798983	1
H2afy2	-0.0829152	0.000856057	0.0417934	1
Ube2e1	-0.0503851	0.00421995	0.0299608	1
Tmem250-ps	-0.123326	3.09474e-08	0.0537715	1
Cdc37	-0.0674635	0.00243881	0.0475122	1
Cox4i2	-0.100681	1.70504e-05	-0.00785419	1
Ugp2	-0.0937467	0.00129463	0.0195389	1
Ppp1r14a	-0.158026	0.0239069	-0.094978	1
Adap2os	-0.13902	5.66641e-10	0.0541086	1
Tbcb	0.0796262	3.46762e-06	-0.0165563	1
Fbxo32	-0.166147	1.055e-07	0.073354	1
Efhd2	-0.17274	0.00982902	0.0767189	1
Mrps23	-0.0758266	0.0169999	0.0226937	1
Pex5l	-0.113295	1.25855e-06	0.037115	1
Dlat	-0.0997812	0.000268598	0.0565717	1
Npc2	0.089967	0.000694865	-0.0252023	1
AC160336.1	-0.114739	0.00212183	0.0823951	1
Vdac1	-0.130548	1.30388e-06	0.026813	1
Mxra8	-0.0992206	0.0221645	0.0522132	1
Ndufv1	-0.0540805	4.58455e-05	0.0396288	1
Myl12a	0.202159	7.88017e-14	-0.0493655	1
Chd6	-0.0946924	7.04932e-05	0.065448	1
Cebpd	0.324259	1.46878e-12	0.149723	1
Fdps	0.0206364	0.0139003	-0.00646228	1
Snrpf	-0.125604	3.37173e-08	0.0301093	1
Cd248	-0.177945	2.26504e-09	0.0704201	1
Mef2c	-0.245841	1.87522e-21	0.0440549	1
Slc8a2	-0.0756864	0.00329578	0.0450342	1
Wls	-0.0958552	0.00255756	0.0730737	1
Dusp3	-0.120277	8.22184e-05	0.0587342	1
Ctss	0.241482	5.49472e-06	-0.116419	1
Dip2b	-0.119363	1.8063e-11	0.0446815	1
Atp5g3	-0.0509042	0.00281019	-0.0115765	1
Rps7	0.158005	4.02984e-13	-0.0436149	1
Gpcpd1	-0.100385	0.0202335	-0.00228739	1
Ndst3	-0.125793	1.54818e-08	0.0557626	1
Ublcp1	-0.0726338	0.0267731	0.0602639	1
Smtn	-0.285178	5.9703e-20	0.096593	1
1500009L16Rik	0.130385	0.00248133	0.0415782	1
Bax	-0.050116	0.0157332	-0.0647429	1
Acap2	-0.124262	4.18951e-07	0.0599191	1
Pgk1	-0.0786642	0.000476782	0.028021	1
Bsg	0.429705	4.32709e-19	-0.184152	1
Frmd4b	-0.195452	1.1892e-17	0.0625114	1
Rpl10	0.212179	8.84188e-17	0.0425982	1
Gamt	-0.113701	0.0125605	0.0734912	1
Serpini1	-0.22998	6.04068e-11	0.0869043	1
H2afz	0.129492	3.3843e-05	-0.0651322	1
Snrpc	-0.0784051	0.015381	0.0389588	1
Map7d1	-0.12219	1.18417e-05	0.0533723	1
Kalrn	-0.12302	2.43082e-06	0.0565313	1
B230219D22Rik	-0.0923002	4.9924e-07	0.0311038	1
Dtx3	-0.139338	1.80487e-09	0.0644305	1
Slc1a5	-0.136011	3.76826e-06	0.0647169	1
BC028528	-0.186068	2.26541e-14	0.0417372	1
Kdelr1	-0.103858	3.01159e-06	0.0539876	1
Scn4b	-0.127476	1.15033e-10	0.0399912	1
Osgep	-0.0457281	0.000716665	0.0199107	1
Dvl1	-0.0870134	2.40032e-05	0.0408545	1
Rpl23	0.181379	2.91967e-20	-0.062594	1
Pdrg1	0.0768152	0.0245709	-0.00761439	1
Rab22a	-0.0982017	0.00156667	0.0570519	1
Tceal9	-0.0479264	0.00541162	0.0365437	1
Rilpl2	-0.085986	0.000495304	0.0423712	1
Sertad1	0.11864	0.0428158	0.0596635	1
Suclg1	-0.0545208	2.2318e-06	0.0150135	1
Smap2	-0.0537269	0.00789791	0.0124225	1
Nono	-0.0776572	0.0261866	0.0579484	1
Cdc23	-0.0741769	0.00285451	0.0309295	1
Fam107b	-0.144771	5.0088e-09	0.0593487	1
Caskin2	-0.0852473	0.000835744	0.0459017	1
Srl	-0.11877	7.65189e-08	0.0378507	1
9530068E07Rik	-0.103785	1.03267e-05	0.0537887	1
Rbm5	-0.0951133	0.000183325	0.0601064	1
Rps13	0.113925	0.000617236	-0.058308	1
Ckb	0.145627	0.000795235	-0.0174197	1
Fam174a	-0.0433704	0.0210805	0.0163623	1
Mcrip1	-0.0798331	0.00272995	0.0385356	1
Pwwp2a	-0.0692563	0.0254791	0.0458008	1
Avpi1	-0.0595055	0.0168404	0.0256039	1
Dhx36	-0.0720025	0.000641946	0.0373647	1
Ppfibp2	-0.110134	1.2838e-05	0.054073	1
Atp10a	-0.135082	5.17468e-10	0.0422749	1
Selenos	-0.0507221	0.000620539	-0.0146137	1
Ndufa1	-0.118805	1.38592e-10	-0.0430294	1
Set	-0.0377625	7.27953e-07	0.0119711	1
Hspa4	-0.0586307	0.00095537	0.0557935	1
Slc6a8	-0.108903	4.9448e-06	0.0520699	1
Phf10	-0.0929426	0.000303798	0.0424905	1
Cd200	-0.209602	4.71882e-18	-0.0101885	1
Cabp1	-0.139301	4.20305e-09	0.0535273	1
Ttpal	-0.133733	2.35695e-08	0.0600483	1
Sntb1	-0.103565	0.00134363	0.0478753	1
Zfyve21	-0.0807947	0.00761792	0.0451569	1
Nrep	-0.284615	1.19328e-40	0.0376938	1
Ctsh	0.119515	5.3056e-05	-0.0551722	1
Srprb	-0.0757007	0.0154328	0.0335432	1
4933434E20Rik	-0.0764997	0.0379663	0.047851	1
Itga4	-0.230534	1.39461e-33	0.0442216	1
Blmh	-0.167988	5.87706e-15	0.0557974	1
Ccdc88a	-0.0856801	0.012538	0.0504723	1
Prdx3	-0.089968	0.00266613	0.0380357	1
Timm10b	-0.0797946	0.000710399	-0.00817413	1
Ttll7	-0.171402	4.39714e-09	0.0560878	1
Tmed2	-0.0527832	0.00939462	0.0432357	1
mt-Co1	0.095861	1.46699e-07	-0.0379369	1
Ephx1	-0.168395	2.48232e-09	0.0668552	1
Fam81a	-0.109744	0.00204601	0.0565844	1
Mrpl36	-0.101037	7.26374e-06	0.0252118	1
Degs1	-0.119564	8.10501e-09	0.0388558	1
Ankra2	-0.0849842	0.00483901	0.0203315	1
Psmc1	-0.0955949	0.00017614	0.0468535	1
Slc4a7	-0.0786713	0.0375559	0.0478638	1
Cgrrf1	-0.0788426	0.00575906	0.0458321	1
Ash1l	-0.00212371	1.87761e-05	0.0441614	1
Dynlrb1	0.0805086	0.0011485	-0.0461756	1
Uqcrc1	-0.0879058	0.00235886	0.0235363	1
Cog8	-0.0764997	0.0157443	0.0440379	1
Ppm1b	-0.0948101	0.0031796	0.0522982	1
Ifngr2	-0.0733176	0.0192797	0.044412	1
Hbb-bs	0.256003	9.89565e-24	0.864011	1
Ube2b	0.095543	3.57014e-05	-0.0339075	1
Lrp10	-0.101319	0.000178344	0.045129	1
Mrpl33	0.064338	1.6294e-06	-0.0549786	1
Mat2a	0.0704248	0.000128925	-0.0314785	1
Emc10	-0.0928085	0.00138778	0.0413161	1
Ankrd50	-0.11121	0.000686515	0.0350008	1
Parp1	-0.10174	0.00082034	0.033483	1
Tomm40	-0.0858581	3.75999e-05	0.0373074	1
Col18a1	-0.0743151	1.29572e-05	0.0711782	1
Aimp1	-0.0446446	0.00155173	0.0283529	1
Sfswap	-0.116221	3.37852e-06	0.0436314	1
Anxa2	0.122904	0.000670875	-0.00984057	1
Pcp4l1	0.13707	0.00185778	0.0572605	1
Mapk8ip1	-0.0656618	0.0316584	0.0340328	1
Ier3	0.567044	3.57071e-44	-0.0938729	1
Mob4	-0.0320939	0.00901941	0.00623055	1
Pstk	-0.0787596	0.00934447	0.0364383	1
Ap2s1	-0.0869582	0.000153418	-0.0101888	1
Dpm1	-0.0617719	0.00450242	0.00739946	1
2021-03-05	-0.0764997	0.00232255	0.0591465	1
Psmd8	0.0182261	0.00753113	-0.027299	1
Smchd1	-0.0537645	0.000678174	0.0478784	1
5930430L01Rik	-0.1096	4.48681e-07	0.0398472	1
Ptk2	-0.0791593	0.0111759	0.0686029	1
Mcfd2	-0.0449735	0.0352499	0.0276096	1
Jtb	-0.0574256	0.000186367	0.0191916	1
Arrdc2	-0.100739	0.00183388	0.00845855	1
Ndufa12	-0.0961082	5.11783e-05	0.0555968	1
Ncf2	-0.121645	7.6689e-05	0.0591569	1
Acat1	-0.0334881	0.00170093	0.0220439	1
Rgs5	-0.541482	8.18655e-20	0.179841	1
4833439L19Rik	-0.0945665	0.00239497	0.0513377	1
Lurap1l	-0.144427	1.03153e-11	0.0428264	1
Yipf3	-0.104787	1.76732e-05	0.0394943	1
Hspg2	-0.114167	0.000158555	0.0407055	1
Ece1	-0.0690426	0.0142251	0.0417488	1
Pdp2	-0.0905845	0.00227287	0.0425982	1
Slc25a33	-0.114089	8.58929e-09	0.036994	1
Ndufa4l2	-0.295566	1.84496e-12	0.0539059	1
Adrm1	-0.0684377	0.000886818	0.0360472	1
Zfp207	-0.0886599	0.016105	0.0509342	1
Coro1b	-0.0907911	0.000102466	0.0370634	1
Meg3	-0.381734	3.08396e-26	0.0831396	1
Pcmtd1	0.100834	7.55468e-05	-0.0242287	1
Smim5	-0.209567	9.6924e-16	0.059255	1
Slc6a9	-0.100617	1.45456e-07	0.034311	1
Pdxk	-0.0805533	0.000328477	0.0337393	1
Sh3glb1	0.0818245	0.0394145	-7.307e-05	1
B2m	0.206422	6.56258e-12	-0.0643704	1
Thoc2	-0.084429	0.00174729	0.047224	1
Arhgef2	-0.155898	7.97567e-08	0.0617954	1
Gm11627	-0.139376	1.99508e-05	0.0493737	1
Sgca	-0.0821336	0.000584447	0.0367005	1
Fgfr1op2	-0.097702	0.00108945	0.0301188	1
Cp	0.154293	5.92516e-08	0.0788399	1
Ergic2	-0.0696738	0.00676054	0.0356833	1
Fcgrt	-0.0933318	0.00446111	0.0394551	1
Bcas2	-0.0601684	7.50594e-05	0.0212362	1
Fam162a	-0.190682	1.12646e-14	0.0119961	1
Chmp4b	-0.0557521	0.0058086	0.0562911	1
Psenen	0.0533717	0.00569692	-0.0441714	1
Lin7a	-0.106376	0.000506162	0.0572646	1
Mocs2	-0.0391306	0.036706	0.021134	1
Cyp7b1	-0.0797651	0.0008322	0.025397	1
Rps3	0.136041	3.67954e-05	-0.0662959	1
Fcer1g	0.146311	0.00216701	-0.0872172	1
Chmp2b	-0.10156	0.000106976	0.0203057	1
Fdx1	-0.031219	0.00513696	0.0310925	1
Col4a1	-0.362388	3.04696e-43	0.0733543	1
Bptf	-0.120124	0.000373985	0.0525717	1
Pttg1	0.133759	2.91251e-08	-0.0380363	1
Slc25a39	-0.093029	1.70104e-05	0.0323813	1
Ndufa9	-0.0999536	0.000564567	0.0460765	1
Tmem159	-0.13617	3.45264e-07	0.0468363	1
Atf3	0.334696	3.48246e-09	0.0207281	1
Aldoa	0.123565	1.44027e-05	-0.016618	1
Mrpl42	-0.0356988	7.31543e-05	0.0302317	1
Lama4	-0.150883	1.56232e-14	0.0373999	1
Pgf	-0.14316	1.25892e-05	0.0610281	1
H2-Q4	0.0719203	0.0204545	0.0425982	1
Ube2e2	-0.084047	0.00989312	0.0399974	1
Phb2	-0.110319	1.11377e-05	0.0455773	1
Tmem87b	-0.0913148	5.40079e-05	0.0366102	1
Chchd3	-0.0169439	0.0155859	0.0499039	1
Adgre5	-0.1216	5.4173e-07	0.0156837	1
Hist1h2bc	0.21195	5.7794e-13	-0.000702688	1
Etnk1	-0.0129022	0.0414671	0.021096	1
Lox	-0.113929	7.33432e-06	0.042925	1
4931406P16Rik	-0.190048	7.8083e-10	0.0290845	1
Adamts10	-0.0850501	0.0123802	0.0352107	1
Med25	-0.0983188	0.0016879	0.037121	1
Ptprs	-0.14418	5.05418e-09	3.85795e-05	1
Dnajb6	-0.022123	0.0499322	0.00468184	1
Snu13	0.0756921	1.56678e-05	-0.0413838	1
Phf20l1	-0.0727544	0.00294577	0.0479244	1
Atp5o.1	-0.125272	1.39946e-07	0.0158298	1
Ssu72	-0.074754	0.00927605	-0.0149218	1
Lifr	-0.126195	3.73993e-05	0.0496578	1
Ccdc124	-0.0687223	0.0301802	0.00742174	1
Ilk	-0.191773	7.03257e-14	0.0365592	1
Use1	0.0834176	5.6111e-05	0.018174	1
Tspan2	-0.13581	1.83139e-05	0.0525369	1
Timp3	-0.344498	3.32828e-41	0.0282095	1
Calcoco1	-0.0817649	0.0315171	0.0403332	1
Map1lc3b	0.0959091	0.000683826	-0.0251555	1
Rapgef5	-0.175516	8.45446e-09	0.0318118	1
Tomm5	-0.0655425	0.0319921	0.0423234	1
Bcas3	-0.319303	7.23251e-18	0.0641572	1
Mrpl12	-0.0983397	0.000175517	0.0256039	1
Osbpl5	-0.121962	2.81919e-06	0.0383609	1
Ssr2	-0.121709	8.60623e-09	-0.00403214	1
Trak2	-0.0965488	0.0195225	0.0454871	1
Ccdc85b	-0.222454	1.19159e-22	0.0344014	1
Cbfa2t3	-0.103089	3.43358e-05	0.0492059	1
Adamts8	-0.11985	3.03423e-09	0.0343135	1
Nxnl2	0.135914	0.00011754	0.023385	1
Ube2e3	-0.0495405	0.016221	0.00770719	1
Tcf12	-0.0895808	0.0130524	0.043192	1
Parva	-0.0968394	0.0194635	0.0429895	1
Pold4	0.0469192	0.0331002	-0.023862	1
Gtf3a	-0.0979464	0.00559609	0.0297285	1
Luc7l3	-0.0189629	0.00401174	0.0337231	1
Vcl	0.0516673	0.00495323	0.0415492	1
Ube2g1	-0.106871	4.30918e-08	0.0174256	1
Cnot4	-0.0909832	0.000667541	0.0289588	1
Maff	0.0868747	0.00044723	0.0201601	1
Ifrd1	0.107169	0.000643363	-0.0504755	1
C1qbp	-0.0759138	0.000118911	0.0253782	1
Pmm1	-0.0916803	1.8217e-07	0.0047423	1
Birc6	-0.0770694	0.0385141	0.00299646	1
Snrpd3	-0.0276816	0.0463227	-0.0427839	1
Minos1	-0.120518	1.58372e-06	-0.016779	1
Arf4	0.107194	0.000544768	-0.0498338	1
Dnajc10	-0.116922	0.000131805	0.0460141	1
Ubald2	-0.0286618	0.00151575	0.0182458	1
Clec2d	-0.121158	3.63129e-05	-0.0109184	1
Olfr558	-0.398362	4.67063e-39	0.0625192	1
Haus8	-0.106264	0.000263467	0.0350167	1
Gadd45b	0.427529	8.75184e-20	-0.0900159	1
Agl	-0.0886028	0.0101581	0.0357253	1
Zfp638	-0.027833	0.00696796	0.00396601	1
H2-D1	0.287733	2.5255e-20	0.0215588	1
Mrps36	-0.0752985	0.00181364	0.020139	1
Cmpk1	-0.0917884	0.000566416	0.0283921	1
Pkm	0.162179	1.74609e-08	0.0143197	1
Rrp8	-0.0965727	1.52149e-06	0.0268333	1
Papss1	-0.0956154	4.02556e-05	0.0369661	1
9030624J02Rik	-0.0919322	0.00142248	0.0231932	1
Ndufaf4	-0.119524	5.90223e-06	0.0244365	1
Psmc3	-0.101343	0.00515779	0.0412039	1
Ddx39b	-0.0182395	0.00203431	-0.00412619	1
Pls3	0.0400367	0.0290308	-0.0453671	1
Tulp4	-0.142783	2.59406e-07	0.0434533	1
Serpinb6a	0.117656	7.60684e-06	0.0385587	1
Csnk2b	-0.0781904	4.03568e-05	-0.00416357	1
Etfb	-0.0319158	0.00215489	0.0133114	1
Ar	0.121982	0.000132155	0.0371307	1
Rasl11a	0.411458	4.43509e-14	0.0702685	1
Pla2g4a	0.165938	1.0906e-19	-0.0159873	1
Pin4	-0.0941993	0.00348319	0.00534833	1
Npm1	0.17169	3.24885e-13	-0.0127356	1
Zfand5	0.0101971	9.73836e-05	0.013945	1
Wsb1	0.105455	0.0122524	-0.0305223	1
Tubb2a	0.117519	0.000883531	0.000463152	1
Peli1	-0.0945998	0.00671074	0.0423186	1
Agfg1	-0.0585845	0.0261115	-0.00137405	1
Foxs1	0.206481	4.91505e-09	0.0139702	1
Thbs1	0.356272	1.56381e-07	-0.0860566	1
Ccnt2	-0.110158	0.000107295	-0.000346018	1
Rpl3	0.101923	0.048741	-0.0500362	1
Parp8	-0.0867079	0.00190985	0.0288612	1
Fbxl22	-0.340001	3.46392e-22	0.0547478	1
Emp3	-0.00999935	0.0218452	-0.0233169	1
Pld1	-0.0828895	0.00217828	0.0252787	1
Gucy1a2	-0.0986804	3.95773e-05	0.0218339	1
Ppic	-0.172769	1.60146e-17	0.0107452	1
Gnao1	-0.0906443	0.0402873	0.0343223	1
Ace2	-0.14099	0.000266469	0.0388722	1
Pim3	0.134208	6.27661e-05	0.00155512	1
U2af1	0.00934515	2.21268e-06	-0.0105524	1
H3f3b	0.148282	3.03076e-09	-0.0389654	1
Chchd1	-0.00945524	0.0297518	-0.0140728	1
Pdhb	-0.102554	4.43473e-07	0.0218638	1
Fxyd5	0.168246	2.86272e-06	-0.00972602	1
Col3a1	-0.296658	4.17692e-08	0.0335336	1
Pde4d	-0.0301672	0.019546	0.0270105	1
Myo1c	-0.109978	0.00656851	0.0262255	1
Trappc3	-0.0611761	0.0168169	0.0247124	1
Cox20	-0.121803	7.56062e-05	0.0337001	1
Ier2	0.202367	0.0012302	0.0263076	1
Id2	0.156279	0.0439246	-0.00978747	1
Pole4	-0.100557	0.0109723	0.00585298	1
Gm47283	-0.13722	1.08743e-13	0.0239587	1
Grb10	-0.120447	1.83505e-05	0.0329242	1
Rps2	0.107399	0.00426574	-0.0291929	1
Hexb	0.175147	0.00385743	-0.0993192	1
Higd1b	-0.218804	0.00321482	0.00949086	1
Cask	-0.147152	1.49397e-08	0.0313219	1
Polr2g	-0.0569869	0.000675613	-0.0281709	1
Bak1	-0.0984099	7.69324e-06	0.014634	1
Ogn	0.409231	1.10743e-22	-0.0528566	1
Dnajb4	-0.0886211	0.0266517	0.000523237	1
Ecscr	-0.088751	4.94288e-05	0.00674403	1
Skil	0.125577	1.7714e-05	-0.0338155	1
Jarid2	-0.0732997	0.0282568	0.024173	1
Ndfip2	-0.0918632	0.0256861	0.0305627	1
Hacd1	-0.286846	9.22256e-31	-0.0237244	1
Fry	-0.178651	7.44085e-10	0.031707	1
Tesc	-0.125645	0.0424105	0.0368514	1
Rapgef4	-0.0772728	0.036545	0.0228486	1
Hsp90aa1	0.240532	2.97371e-20	-0.0159709	1
Atp8b1	-0.0883717	0.000267019	0.0220287	1
Susd2	-0.0805239	0.0019708	0.0243451	1
Arpc1b	0.14589	3.28744e-05	0.0190677	1
Rpl14	0.129456	1.15151e-05	-0.00163953	1
Actr2	-0.0634573	0.00689635	0.0224365	1
Smim12	-0.0973986	0.00397543	0.00927007	1
Jagn1	-0.0817217	0.0162001	0.0242669	1
Gprc5b	-0.0942677	3.62001e-05	0.0265476	1
Mob1b	-0.103459	0.000522569	0.0233166	1
Naa38	-0.0896351	0.00348321	-0.0122647	1
Sparc	-0.711286	4.44872e-133	0.00636949	1
Msrb1	-0.203109	1.66651e-12	0.00362769	1
Pnp	0.116554	0.00064243	-0.0139065	1
Dctn6	-0.0764997	0.00141327	-0.0112259	1
Dgkh	-0.130898	5.66787e-06	0.0253798	1
Cndp2	-0.0821155	6.50434e-05	0.0219286	1
Tmem147	-0.0510498	0.00931707	0.016487	1
Olfr78	-0.138124	1.56796e-08	-0.00143611	1
Rit1	-0.0970925	0.00896311	0.0229943	1
Nsd3	0.00285221	0.0461329	0.00715144	1
Zfand6	0.0792879	1.43371e-06	-0.00528463	1
Tcim	-0.155087	1.60706e-07	-0.0346198	1
2410004B18Rik	-0.0772838	0.0200678	0.0143025	1
Yae1d1	-0.0771925	0.0366554	0.0197675	1
Fjx1	-0.148036	1.59096e-14	0.0178976	1
Cd63	0.23991	4.32389e-24	-0.0400618	1
Rras	-0.166032	2.33261e-14	-0.0299635	1
Efhd1	0.154288	3.85374e-09	0.0316132	1
Klhdc3	-0.099636	3.09759e-07	0.0134682	1
Srek1ip1	-0.0733201	0.00218465	0.00834472	1
Pex19	-0.089782	0.0310332	0.0241318	1
Ostc	-0.0959636	0.0043243	0.0115766	1
Tmem189	-0.0772825	0.0251501	0.0189398	1
Crlf3	-0.0772981	0.00408165	0.0168239	1
Tcf15	-0.18039	1.21161e-07	-0.0324711	1
Bola3	-0.071683	0.000382726	-0.00792866	1
Lsm8	-0.0771435	0.0340638	0.0158429	1
Hibch	-0.0796769	0.0178029	0.0170443	1
Ppdpf	-0.0728278	0.0166319	-0.0191342	1
Eva1b	-0.155589	0.00382132	0.0142958	1
Ndufb6	-0.0910985	0.000102452	-0.0294551	1
Nrip3	0.0858814	9.11007e-06	0.0199276	1
Psmb8	0.100834	0.000235491	-0.0216042	1
Gm26632	-0.0929901	0.000176802	0.0175153	1
Klhl23	-0.163298	7.61179e-09	0.0201813	1
Lgals3	0.131461	8.87531e-06	-0.0320449	1
Ftl1	0.315908	5.02798e-32	-0.0489618	1
Id3	0.339648	9.28251e-15	-0.0173192	1
Mgp	0.128149	1.41157e-11	-0.0545948	1
Rpl32	0.139127	9.25676e-08	-0.0115201	1
Leprotl1	-0.0875267	0.00222252	-0.00142166	1
Elovl5	-0.0946546	0.000460644	0.0188729	1
Ncoa3	-0.111843	0.00033607	0.0127136	1
Cox17	-0.116294	6.43319e-05	0.00284173	1
Vamp3	-0.0992946	0.00654328	-0.00480953	1
Snhg18	-0.151167	8.83032e-08	-0.0283111	1
Hsp90ab1	0.2065	4.94277e-18	-0.0108846	1
Gnai2	0.166973	3.09374e-16	-0.0174837	1
Hspb2	-0.0935201	0.00119477	0.0149317	1
Tmem2	-0.0857235	0.0339819	0.0162191	1
Runx1	0.0905543	0.0359157	-0.0207023	1
Slc12a2	-0.152585	0.00593114	0.0151992	1
Tpm1	-0.190521	6.37917e-10	-0.00816162	1
Gstt1	0.120737	3.10032e-06	0.0182708	1
Grcc10	-0.0786117	0.000552515	-0.0120229	1
Ptgis	0.312754	3.33534e-08	-0.0118729	1
Fgf13	0.0884858	0.00137057	-0.00139088	1
Smpd1	-0.0935214	0.0109445	0.0143047	1
Ccnd1	-0.214386	5.82135e-14	0.0136325	1
Gm13861	-0.259814	2.72364e-22	-0.00325293	1
Tfrc	-0.0608988	0.0268184	-0.00623067	1
Arntl	0.125113	1.53916e-25	-0.0129559	1
Rpl26	0.107487	0.00161487	-0.0171503	1
P2rx1	-0.124576	0.00240532	0.00741947	1
1810032O08Rik	-0.110585	3.99762e-07	0.00649319	1
Cnp	0.0884825	8.17867e-06	-0.00114768	1
Gfra4	0.129333	5.21799e-09	0.00669149	1
Glrx5	-0.108111	2.38654e-05	0.00202356	1
Igfbp4	-0.23418	0.00836844	0.0225975	1
Ptges3l	-0.100711	0.0187534	0.00827067	1
Rpl7	0.117836	0.00514349	-0.00167833	1
Mtus2	0.143809	6.9635e-08	-0.0133316	1
Socs1	0.0876935	0.00523599	0.00955579	1
Rarres2	-0.140934	6.36416e-07	0.00412073	1
Ints6l	-0.0906106	0.0226252	0.00847187	1
Hmgn2	-0.209646	1.16438e-06	-0.00992891	1
Tuba4a	0.114395	3.81885e-13	0.00623055	1
Sh3bgr	-0.171539	0.00354955	0.00623055	1
Myl9	-0.188103	1.5465e-11	0.0111125	1
B230118H07Rik	0.0920834	0.0316972	-0.00351295	1
Actg1	0.1397	5.10456e-07	-0.0144631	1
Cavin3	-0.204733	3.78016e-13	-0.00823612	1
Ap4s1	-0.108352	0.00101152	0.00402645	1
Klf2	0.274572	1.3981e-06	0.00678661	1
Aspn	-0.112466	0.0171776	-0.0051633	1
Sulf1	0.115391	2.56653e-08	0.00698612	1

## Sheet: Fig1c_PC
Gene	LnFC (aged vs young)	Adjusted P-value (aged vs young)	LnFC (exenatide-treated aged vs young)	Adjusted P-value (exenatide-treated aged vs young)	Source data for Fig. 1c (PC)
Dbp	-1.25643	3.14228e-142	0.868105	9.31633e-50
mt-Nd4l	0.153232	1	-0.440112	7.25989e-24
mt-Co3	0.11492	1	0.260887	7.98168e-18
Atp1a2	-0.567404	3.0833e-77	0.293284	2.70748e-16
Tef	-0.505104	4.88947e-42	0.328365	6.5207e-16
Carmn	-0.333858	4.354e-10	0.43473	8.09041e-15
Hlf	-0.601591	6.9502e-48	0.391894	1.04057e-14
mt-Nd2	-0.0373345	1	0.252812	1.36243e-12
Cst3	0.294828	3.74301e-10	-0.347697	1.88993e-12
Cox8a	0.129522	0.00541703	-0.230543	2.91057e-12
Rpl36	0.219807	1.86588e-05	-0.295892	4.88979e-12
Rps29	0.308275	9.97544e-14	-0.297575	1.61978e-11
Tmsb4x	-0.0237082	1	-0.201017	1.07524e-10
mt-Atp8	0.168874	5.03315e-06	-0.289323	1.08847e-10
Per3	-0.551406	2.83162e-40	0.338392	2.95764e-10
Rpl39	0.183878	0.000559964	-0.269459	1.83114e-09
Prdx1	0.0960104	1	-0.253176	3.01836e-09
Ankrd12	-0.38885	2.2968e-17	0.333179	3.75721e-09
Gm42418	0.0488747	1	0.289658	1.84934e-08
Rpl41	0.0689259	1	-0.250011	2.09841e-08
Cox6b1	0.0977159	1	-0.258036	1.04793e-07
Rpl35	0.225612	0.000527661	-0.278974	6.18966e-07
Gm13889	0.775297	1.76605e-54	-0.306988	7.83846e-07
Nr1d1	-0.174122	4.70453e-06	0.258986	7.90536e-07
Rpl37a	0.261604	4.41269e-10	-0.241994	8.40916e-07
Foxd1	-0.319119	4.22854e-10	0.300935	9.03253e-07
Actb	0.116171	1	-0.232603	2.05788e-06
Tspan4	-0.579111	2.25399e-47	0.262264	2.75114e-06
Uqcr10	0.0158021	1	-0.231687	7.2501e-06
Cox5b	0.159188	0.421035	-0.247014	8.31593e-06
mt-Nd3	-0.11903	1	0.24625	8.46906e-06
Rpl37	0.185254	0.00150572	-0.219094	1.31651e-05
Mt1	-0.00228353	3.0687e-06	-0.269628	1.62698e-05
Spcs1	0.0167467	1	-0.169947	2.86393e-05
Rpl35a	0.287174	3.83177e-12	-0.223194	3.22419e-05
Romo1	-0.0340241	1.46916e-07	-0.181019	3.54521e-05
Nr1d2	-0.214843	1.58258e-06	0.235725	3.58628e-05
Mtfr1l	0.102684	6.38131e-06	-0.0508354	4.02411e-05
Tmsb10	0.10516	1	-0.284925	5.04643e-05
Slc6a20a	-0.516265	3.05416e-32	0.262837	7.62359e-05
Rps21	0.270031	3.23385e-13	-0.182985	0.000130267
Ndufs5	0.136991	0.00368129	-0.184746	0.00014688
Mt3	0.201159	0.00032545	-0.326695	0.000167051
Sec61g	0.0952587	2.87266e-07	-0.200045	0.000183707
Rps27	0.176409	0.00127102	-0.188014	0.000380505
Swi5	0.15082	9.31619e-05	-0.160376	0.000449132
Zkscan3	-0.0604277	4.24499e-06	0.110123	0.000487197
Gnas	-0.000831292	1	0.135222	0.00048771
Smap1	-0.16517	3.70979e-06	0.166731	0.000533414
Rpl23a	0.0365127	1	0.20771	0.000549844
Abhd17a	0.056513	0.00892569	-0.129045	0.000563246
Per2	-0.225791	1.46251e-19	0.0930558	0.000572503
Itm2a	0.0997537	2.65363e-09	-0.204483	0.000573666
Sem1	-0.0228829	0.116144	-0.170675	0.000600749
Vtn	0.0590006	1	0.162063	0.000654245
D8Ertd738e	0.136648	0.0536746	-0.186781	0.000662141
Ndufs6	0.0639005	0.162674	-0.165764	0.000762512
Sec11a	0.00723173	2.59797e-06	-0.0594513	0.000902987
Fau	0.291894	9.44254e-16	-0.185836	0.000905674
Selenop	0.113828	4.43717e-08	-0.161023	0.000932535
Echs1	0.0113973	0.0100382	0.0618691	0.000958958
Pomp	0.156423	5.07131e-05	-0.218304	0.000979276
Eif3e	0.0856683	2.28876e-06	-0.165947	0.00106519
Asap1	-0.189468	1.07101e-09	0.140688	0.00139927
Plxdc2	-0.252052	1.63359e-06	0.207857	0.00151324
Smpdl3a	0.074495	0.000445954	-0.129029	0.00154166
Uqcrb	0.0435592	1	-0.201783	0.00162283
Mrpl52	0.100471	1.39462e-08	-0.168869	0.00165511
Snrpc	-0.00496913	1	-0.0930682	0.00168645
Ddx5	-0.0664162	1	0.172535	0.00178998
Rgs5	-0.115714	1	0.210845	0.00213287
Ckb	0.371916	3.75025e-24	-0.1883	0.00224802
Eef2	0.0965943	1	0.245168	0.00252061
Zic1	-0.228052	0.00103028	0.235136	0.002552
Smim14	0.0760245	0.00102274	-0.0650763	0.00265043
Dbi	0.132595	0.000702599	-0.197162	0.00274138
Pdcd5	0.0551019	0.000392593	-0.118195	0.00284962
Prss23	0.418532	5.6345e-22	-0.233194	0.00298518
Mxi1	-0.131921	3.32031e-06	0.144003	0.00299062
Dhrs7	-0.0451755	8.54674e-05	0.025004	0.00317154
Timm10b	0.0230563	0.000167501	-0.149352	0.00318714
Hectd1	-0.0643948	0.00414219	0.146737	0.00354033
Rpl22l1	0.301949	1.06486e-14	-0.189683	0.00411454
Rbbp7	0.0766341	0.000514914	-0.0644728	0.00415155
Ndufa2	-0.00850188	0.000158603	-0.152465	0.00423116
2010107E04Rik	0.0677393	0.0401394	-0.182907	0.0043462
Glul	0.132255	3.27506e-16	-0.162565	0.00457329
St13	0.0847682	1	-0.168571	0.00498115
Twist1	-0.136897	0.000629419	0.146949	0.0050607
Khdrbs1	-0.0643521	1.58701e-05	0.0877507	0.00536829
Ndufa4	0.340702	5.79005e-38	-0.163172	0.00560183
Cadm4	-0.356288	4.20135e-19	0.186842	0.00567788
Dynll1	0.0771345	1	-0.202357	0.006064
Gng5	0.10475	1	-0.202856	0.00626038
Rpl21	0.359192	1.37574e-25	-0.16115	0.00658225
Phf3	-0.0452924	0.0251581	0.169924	0.00674532
Mrpl23	0.130107	1.16492e-06	-0.140784	0.00690268
Atp5j2	-0.018666	1	-0.18351	0.00757573
Lmbrd1	-0.00897337	2.65433e-08	0.0274526	0.00805057
Baz2b	0.0276953	0.000127126	-0.0604915	0.00928111
Rbfox2	-0.102804	0.0325766	0.139274	0.00951556
Uqcr11	-0.0533887	0.23196	-0.166891	0.00952709
Vps35	-0.111119	0.0121971	0.154621	0.00969152
Atox1	0.0880927	1	-0.205886	0.00982227
Aff4	0.0139008	0.00111157	0.0719669	0.0108606
Lamc1	-0.267057	7.29615e-06	0.217209	0.010971
Tns1	-0.161043	0.0534953	0.207328	0.0110348
Etfb	0.0316919	0.00070163	-0.148367	0.0118682
Glrx3	-0.0298393	1.65542e-05	0.0240349	0.0121302
Mrpl17	0.160084	5.48183e-08	-0.193084	0.0122683
Ppia	0.0182563	1	-0.133325	0.0126105
Chmp2a	-0.0561833	0.000322677	0.0654583	0.013767
Sparcl1	-0.149384	0.000808298	0.170917	0.0149538
Atp1b3	-0.0335499	4.9647e-06	-0.0417174	0.0150754
Ndufb2	-0.106413	1	-0.166751	0.0157556
Ccdc12	0.160444	3.24491e-06	-0.134216	0.0159553
Ndufs8	0.113972	2.73959e-06	-0.138813	0.0163621
Atp5o.1	-0.0383041	1	-0.164403	0.0168325
Colec12	-0.251177	5.44769e-06	0.186121	0.0169219
Uqcrq	-0.00148034	1	-0.198893	0.0172073
Zscan26	0.0758086	4.53147e-10	-0.152894	0.0174402
Pttg1	0.176897	1.05633e-09	-0.0531382	0.0176524
Stoml2	0.0433121	0.000401433	-0.0875368	0.0183983
Mrpl14	0.0296961	1.20422e-06	-0.10372	0.0184037
Atp6v0e	0.0696304	0.0104011	-0.153102	0.0187663
Lsm7	0.0652614	0.0012062	-0.149092	0.0190382
Col4a1	-0.159094	1	-0.19065	0.019191
Cuedc2	0.104184	1.69319e-08	-0.0586057	0.0192066
Ndufb5	0.0633075	3.68218e-05	-0.0778271	0.0198702
Btrc	-0.0696103	0.00710946	0.0877507	0.0206296
Smdt1	0.119837	0.0182395	-0.189298	0.0211895
Paqr7	-0.130702	1.2118e-06	0.0680457	0.0219226
Gper1	-0.148086	1	0.193111	0.0223603
Irf2	0.123235	9.85004e-08	-0.098526	0.0223688
Ube2s	0.0557562	0.000412412	-0.075832	0.0250725
Tmem258	0.0420598	0.484811	-0.133411	0.0253089
Sdhd	0.00763954	5.32909e-05	0.0220875	0.02632
Ubb	0.160933	2.00953e-06	-0.129927	0.0268503
mt-Nd1	0.0886201	1	0.154849	0.0274564
Suclg1	0.0661781	1.29431e-07	-0.0911481	0.028236
Eif3c	-0.0852203	0.00421808	0.131273	0.0287395
Map4k4	-0.0803938	1	0.125247	0.030266
Psmd8	0.119381	3.41677e-08	-0.0902862	0.0328011
Rpl18a	0.327014	1.48573e-21	-0.14459	0.0335385
Rab12	-0.0888501	3.14875e-08	0.0952328	0.0341889
Rcn2	0.0417495	0.0496917	-0.00561643	0.0353364
Limd1	-0.189018	0.00170772	0.217226	0.0355626
Ubn1	-0.0655583	3.08296e-07	0.0482534	0.0359275
Zfp644	-0.0677492	0.0299335	0.112518	0.0364898
Mrpl20	0.00475198	0.000237366	-0.113033	0.0370483
Csnk2b	-0.00612761	0.158513	-0.123751	0.0377804
Sod2	-0.0290436	2.32386e-06	-0.0272	0.0398155
Dpm3	-0.00646488	0.394963	-0.133834	0.0409451
Rbm42	0.00627521	1	0.021689	0.0418504
Trmt112	0.127654	0.0124223	-0.167464	0.0426882
Ubl5	0.00382705	0.00838302	-0.155015	0.0431973
Herpud2	-0.111466	0.000699228	0.139796	0.0444878
Igfbp7	-0.250599	4.85586e-27	0.122746	0.0446044
Smim11	0.0865908	0.0260565	-0.164648	0.0447246
Ndufs4	0.090984	1.42647e-05	-0.140656	0.0458901
Ing1	-0.0839944	0.000106022	0.127709	0.0464554
Ube2v2	0.0638474	0.00442622	-0.0913398	0.0465833
Lbh	-0.193236	9.02501e-06	0.15775	0.0479367
Med29	0.0799489	0.167348	-0.0702232	0.049818
Skp1a	0.126609	0.0200607	-0.170873	0.0514699
Cope	0.104598	0.00185367	-0.0963115	0.0536903
Rock2	-0.167903	0.00186849	0.155099	0.0552256
Pold4	0.189143	1.02229e-07	-0.14173	0.057398
Tmem208	0.0214686	0.00152953	-0.0222072	0.0608248
Ndufa7	-0.0175563	0.0177797	-0.137166	0.0624028
Bub3	0.151066	1.82092e-10	-0.0836029	0.06498
Txndc15	-0.0221827	0.0049001	-0.00564624	0.0677628
Mrps33	0.0801901	1.74206e-12	-0.0271003	0.0687518
Ndufb4	-0.0417299	0.000698924	-0.0963071	0.0759857
Golga7	0.0159439	0.00126213	-0.0207435	0.0764345
Chchd1	0.135057	7.62334e-05	-0.1395	0.0772289
Rpl30	0.34377	2.68846e-25	-0.13917	0.0826229
Rpl38	0.169678	0.00545052	-0.180302	0.0827173
Sec62	-0.183217	4.47393e-05	0.180451	0.0839912
Eid2	-0.109365	0.0211682	0.0955531	0.0856693
Gtf2i	0.0298088	4.29734e-07	0.0360042	0.0861481
Cdkn1a	0.24081	4.92594e-08	-0.195425	0.086686
Ppp1r14a	0.30617	4.31849e-10	-0.194734	0.08675
Myh9	-0.0532407	0.0270983	0.179666	0.0891137
Malat1	-0.369415	1.35342e-79	0.111237	0.0975916
Tomm20	-0.0817064	0.00867779	-0.00728474	0.0977103
Plpp3	-0.404624	5.72311e-15	0.196914	0.0990074
Polr2k	0.1026	1.30397e-08	-0.149849	0.101553
Mxd4	-0.234014	2.70777e-09	0.116678	0.102091
Gabarapl2	0.137843	2.59224e-05	-0.147815	0.115686
Cbr1	0.0770276	0.000109003	-0.0510445	0.120392
Mcee	0.0406035	0.000143638	-0.0512939	0.121092
Hras	0.000387072	3.37525e-06	-0.0131305	0.131511
Gnpda2	0.0556919	0.00621568	-0.0219482	0.131699
Cyhr1	-0.0386016	0.00140935	0.0291235	0.136117
Psma5	0.0687554	2.53378e-08	-0.0287576	0.138197
Fam76a	-0.168779	0.000188031	0.113699	0.141848
Arid4a	-0.162703	4.73974e-05	0.16224	0.142963
Spen	0.00741751	0.00747386	0.0552452	0.14489
Rpl31	0.15248	6.60503e-07	-0.138281	0.148047
Hmg20b	0.0145271	0.000381468	-0.0763295	0.149309
Nptn	-0.164503	0.000905203	0.0978565	0.151293
P3h3	-0.11603	2.61151e-05	0.075611	0.154326
Tra2a	0.016931	0.00017067	0.0582226	0.164654
Fubp1	-0.123108	0.00460791	0.127374	0.172258
Rassf1	0.0781648	0.00042637	-0.0123327	0.176073
Med28	0.0800489	4.27032e-05	-0.0746113	0.178176
Emc4	0.0322214	4.26881e-06	0.0277455	0.181549
Enpep	-0.213292	0.0178272	0.205078	0.189324
Fgfr1op2	-0.00693897	0.000319414	0.00740162	0.189978
Vapb	0.0289745	0.00128834	-0.0073327	0.192853
Cops5	-0.0262979	0.0380936	0.0690166	0.194284
Cs	-0.0183534	1.18915e-06	0.021689	0.195359
Hist1h1c	0.0708248	0.0159719	-0.0581485	0.203582
Cldn5	0.524444	2.74688e-27	-0.21258	0.204502
Jun	0.558373	3.32796e-11	-0.0830265	0.215317
Rasl11a	0.256965	9.24282e-12	-0.170496	0.222027
Clasp2	0.00194446	0.00351494	0.0162649	0.223201
Ube2m	-0.205923	6.02781e-10	0.146529	0.228575
Ube2d2a	-0.0420092	0.00177669	-0.0126938	0.232547
Dctn3	0.00530745	0.00054843	-0.079139	0.23352
Cox14	0.128345	2.88594e-08	-0.100961	0.238413
Srp9	0.148815	0.00674804	-0.13429	0.239697
Snrpf	-0.00195211	9.89071e-05	0.0179769	0.246203
Bax	0.00443293	0.0481983	-0.139439	0.246229
Tbca	0.0788625	6.01763e-07	-0.138472	0.278535
Serpinb6a	0.177075	1.52337e-05	-0.0325247	0.28318
Mrpl12	0.0358844	1.6931e-06	-0.0777155	0.310059
Colgalt1	-0.0268087	0.000224671	0.0134178	0.317111
Tbx3os1	-0.410172	3.34488e-18	0.196375	0.325601
Clic1	0.119301	6.97098e-06	-0.115032	0.337442
Slc48a1	0.0146652	0.0182638	-0.0689477	0.33776
Cul1	-0.0246545	0.00281743	0.105748	0.337922
Edf1	0.123166	0.014128	-0.154378	0.340639
Vkorc1	0.107727	0.00708316	-0.134328	0.348585
Cd9	0.27402	2.04591e-25	-0.114115	0.353171
Lamtor1	0.022726	1.76819e-08	-0.0210521	0.35519
Atp5g1	0.0893381	0.0191015	-0.146923	0.362714
Hnrnpd	-0.15624	3.41947e-12	0.119032	0.373533
Gtf2b	0.036167	0.00095076	-0.0405036	0.378282
Timm17a	0.0450457	3.60334e-06	-0.0304305	0.388266
Eloc	0.0850748	3.04299e-07	-0.116531	0.391289
Apoe	0.148183	0.0179674	-0.271394	0.396804
Hdgf	-0.173239	5.46178e-11	0.0619666	0.416591
Hk1	0.0265518	4.25346e-05	-0.0124532	0.425437
Sbds	-0.00245291	1.39072e-08	-0.0148344	0.426043
Ppp1r11	0.110776	0.00670535	-0.127726	0.438157
Uba52	0.100567	0.0480989	-0.157575	0.47926
Gtf2h5	0.0395364	1.41139e-07	-0.0613778	0.502295
Trappc2l	0.105428	0.000316723	-0.0918898	0.502483
Nudc	0.0815516	4.41316e-06	-0.0940169	0.532777
Stk24	-0.112505	0.0112314	0.142023	0.540336
Rps15a	0.302924	5.17912e-13	-0.166105	0.561378
Ndfip2	-0.0315753	0.00172614	-0.0198281	0.564063
Snrpd2	0.0612395	0.0185298	-0.130938	0.566376
Hp1bp3	0.0597956	0.0308393	-0.0270555	0.589664
Tnrc6b	-0.000263053	0.00305512	-0.0251127	0.598205
Nucks1	0.0750006	0.000254399	0.0415853	0.598905
Gtf2a2	-0.0173125	2.03918e-09	-0.0526066	0.614127
Spg21	0.0007096	2.61869e-06	0.0328471	0.638497
Tmem128	0.0433121	6.79861e-06	-0.0550269	0.641277
Ndufs3	0.0625286	0.000271098	-0.0363519	0.650528
Psma6	0.066672	1.21786e-05	-0.115773	0.652651
Mid1ip1	-0.129349	0.0019213	0.182142	0.66801
Fam220a	0.0769795	0.000105814	-0.0215002	0.670253
Cacybp	0.0557562	0.000243622	-0.0207609	0.674499
P2ry14	-0.303754	2.11793e-14	0.178245	0.676032
Snrpd1	0.0423379	0.00431448	-0.0214904	0.683837
Seh1l	-0.0701009	0.000138795	0.053075	0.724948
mt-Nd4	0.168574	4.36113e-05	-0.126603	0.785719
Cyth3	0.0553937	0.000935432	0.120995	0.819535
Banf1	0.0445901	0.00279071	-0.0591889	0.878042
Ndufa3	0.0488233	0.000104519	-0.1164	0.881728
Sf3b6	-0.00444031	0.0382118	-0.0732965	0.890701
Smchd1	0.0470742	0.000346493	0.0604817	0.897102
Gucy1b1	-0.15941	0.012957	0.141401	0.905067
Blvrb	0.0561668	0.00141162	-0.0213635	0.929184
Smc3	-0.0364916	0.00234381	0.113069	0.931522
Slco3a1	-0.468199	7.8385e-26	0.18999	0.939629
Hnrnph3	-0.0588934	0.00427304	0.06646	0.952229
Wdr83os	0.147273	0.000267863	-0.123742	0.966487
Ly6a	0.371806	2.47731e-14	-0.226084	0.973618
Abhd8	-0.0350265	0.000343766	0.0333373	0.989277
Actr10	0.0248188	1.38343e-05	-0.0153011	1
Pls3	-0.0167739	0.00604615	-0.0438593	1
Tmx1	-0.00889304	0.000118505	0.0157458	1
Rps27l	0.020437	8.90711e-05	-0.0769592	1
Mea1	0.0625722	0.00358254	-0.0166093	1
Yif1b	-0.00245465	1.13002e-05	-0.0365274	1
Smco4	-0.00226038	2.55164e-05	0.0290144	1
Ssrp1	0.00119147	1.02262e-05	0.0681732	1
Arpp19	0.0424055	2.07477e-05	-0.0984187	1
Mcl1	-0.130453	0.000113128	0.109028	1
Arhgef1	-0.0289778	2.67146e-05	-0.0156205	1
Tmem160	0.0906562	7.76778e-06	-0.112596	1
Ctbp2	0.0085062	7.52993e-06	0.0670987	1
Tmem33	0.0308281	5.69973e-07	-0.0254133	1
Taf12	-0.0138289	0.0075489	-0.0278076	1
Atp6v1f	0.143364	0.0199656	-0.133522	1
Tpr	-0.0873847	0.00106627	0.100449	1
Leprot	0.0806095	9.32817e-05	-0.0655617	1
Trip11	0.0387587	0.00133537	-0.0304547	1
Diablo	0.029036	1.64568e-06	-0.0209565	1
Fis1	0.134675	0.00111463	-0.150749	1
Ctsa	-0.0962144	0.0033261	0.00639558	1
Ptov1	-0.0456937	2.83989e-05	0.0274616	1
Nsmce1	0.0447426	0.00143802	-0.0496683	1
Sumo3	0.135632	1.17952e-05	-0.0690666	1
Fth1	0.259631	3.83113e-17	-0.118712	1
Ankrd11	-0.152947	4.74495e-05	0.125985	1
Polr2f	0.0586374	0.000556846	-0.102394	1
Cldnd1	-0.0641514	1.6298e-05	0.0694973	1
Psma2	0.0307582	0.0326386	-0.0340467	1
Erh	0.0112106	9.53365e-09	-0.0310511	1
Ddost	-0.0360782	0.00265086	0.0536842	1
Psmd11	0.0374992	0.0143697	-0.0181251	1
Mbnl2	-0.108087	0.00605283	0.121032	1
Cald1	-0.141081	0.000238434	0.135402	1
Brk1	0.0334027	0.00140167	-0.108333	1
Ak3	-0.124814	0.00124159	-0.0482976	1
C1qa	0.34536	3.25616e-32	-0.124768	1
Fkbp4	-0.00792706	0.000180522	0.0332626	1
Chd6	-0.00871043	5.1518e-06	-0.0149944	1
Rtraf	0.0745967	0.00426133	-0.0916688	1
Rack1	0.101137	0.00546002	0.131101	1
Fam50a	0.00164099	0.0479034	0.0228223	1
Rab10	0.0137206	0.0123308	0.00254388	1
Gde1	-0.0586682	0.00281267	0.0904054	1
Hcfc1r1	0.0814481	0.000199216	-0.105315	1
Klf9	-0.32792	1.30368e-11	0.178056	1
Polr2i	0.0169164	0.0169638	-0.1111	1
Epn1	0.0417811	0.00011747	-0.0344087	1
Ndufv1	0.0593672	0.00101507	0.0237924	1
Rbm7	0.0519541	0.000224132	-0.0488389	1
Sdc2	-0.25596	3.08276e-09	0.163827	1
Mtpn	0.0648225	1.36636e-05	-0.0795222	1
Unc50	-0.00475193	0.0215853	0.00934604	1
Eif3k	0.102578	0.00178421	-0.115975	1
Ndufv3	0.112012	5.58207e-05	-0.160263	1
Syf2	0.0908697	2.82499e-06	-0.0648543	1
Clu	0.128691	0.00281981	-0.215834	1
Pmm1	-0.017155	0.0259947	-0.000403766	1
Ccdc47	-0.0352039	0.000361134	0.0508462	1
Cdk5rap3	-0.0353121	4.56553e-06	0.0648198	1
Pbx2	-0.065282	0.00542381	0.108647	1
Prex2	-0.344416	6.38272e-14	0.206683	1
Mrps14	0.0451566	0.00011799	-0.0581209	1
Aamp	-0.0265735	0.00136989	0.06944	1
Adipor1	0.0869445	0.000633231	-0.0959704	1
Rex1bd	0.147608	0.000451795	-0.147989	1
Mrps36	0.119381	4.4427e-08	-0.121677	1
Sfpq	-0.212355	6.02774e-07	0.0967194	1
Ppp1r12c	-0.121575	0.00208718	0.114984	1
Adrm1	-0.0216488	0.000534619	-0.0213545	1
Zdhhc1	0.259473	4.34106e-05	-0.210201	1
Snw1	-0.00835867	0.00914446	-0.0203704	1
Stx12	-0.00183872	0.000111441	-0.00352368	1
Bsg	0.400816	0.000122309	-0.266763	1
Copb1	-0.0108476	0.00146926	0.0537886	1
Fbxw2	-0.0166902	0.00269241	0.0217928	1
Anapc11	0.020496	0.0140013	-0.04819	1
Eif4g1	-0.0314944	0.00115601	-0.03469	1
Kmt2a	-0.00582484	0.000699793	0.0643228	1
Pdcd10	-0.111116	0.000316729	-0.0514899	1
Higd2a	0.0433633	0.00026286	-0.103356	1
Trove2	0.0195768	0.00349384	0.0468691	1
Rps27a	0.272321	5.55022e-09	-0.163116	1
Chst2	-0.199759	4.89988e-09	0.127337	1
1810058I24Rik	0.0715676	2.19233e-08	-0.0797984	1
Kcne4	-0.193636	4.91483e-08	0.0854806	1
Ube2d3	0.0213852	0.00137777	-0.0463003	1
Pdzd2	-0.223643	0.00304309	0.153195	1
Myo1c	-0.0634883	0.000318905	0.0312745	1
[truncated: 1,035 more rows]

## Sheet: Fig1c_EC
Gene	LnFC (aged vs young)	Adjusted P-value (aged vs young)	LnFC (exenatide-treated aged vs young)	Adjusted P-value (exenatide-treated aged vs young)	Source data for Fig. 1c (EC)
[truncated: 5,798 more rows]

[truncated: 2 more sheets: Fig2a, Fig2b]
